# Supplementary material for: Structural isomserism in gold nanoparticles revealed by X-ray crystallography
Source: Nat Commun. 2015 Oct 20;6:8667. doi: 10.1038/ncomms9667 (PMC4667693; doi:10.1038/ncomms9667)
Supplement: Supplementary Data 1 — Crystallographic information file for Au38T [file ncomms9667-s2.cif]

 
data_yy 
 
_audit_creation_method            SHELXL-97 
_chemical_name_systematic 
; 
 ? 
; 
_chemical_name_common             ? 
_chemical_melting_point           ? 
_chemical_formula_moiety          ? 
_chemical_formula_sum 
 'C192 H216 Au38 S24' 
_chemical_formula_weight          10777.81 
 
loop_ 
 _atom_type_symbol 
 _atom_type_description 
 _atom_type_scat_dispersion_real 
 _atom_type_scat_dispersion_imag 
 _atom_type_scat_source 
 'C'  'C'   0.0033   0.0016 
 'International Tables Vol C Tables 4.2.6.8 and 6.1.1.4' 
 'H'  'H'   0.0000   0.0000 
 'International Tables Vol C Tables 4.2.6.8 and 6.1.1.4' 
 'S'  'S'   0.1246   0.1234 
 'International Tables Vol C Tables 4.2.6.8 and 6.1.1.4' 
 'Au'  'Au'  -2.0133   8.8022 
 'International Tables Vol C Tables 4.2.6.8 and 6.1.1.4' 
 
_symmetry_cell_setting           'Triclinic'
_symmetry_space_group_name_H-M   'P-1   '
_symmetry_space_group_name_Hall  '-P 1'
 
loop_ 
 _symmetry_equiv_pos_as_xyz 
 'x, y, z' 
 '-x, -y, -z' 
 
_cell_length_a                    21.974(3) 
_cell_length_b                    22.685(3) 
_cell_length_c                    24.846(2) 
_cell_angle_alpha                 84.189(2) 
_cell_angle_beta                  79.598(3) 
_cell_angle_gamma                 69.834(3) 
_cell_volume                      11425(2) 
_cell_formula_units_Z             2 
_cell_measurement_temperature     173(2) 
_cell_measurement_reflns_used     9839
_cell_measurement_theta_min       2.27 
_cell_measurement_theta_max       27.83
 
_exptl_crystal_description        ? 
_exptl_crystal_colour             ? 
_exptl_crystal_size_max           0.34 
_exptl_crystal_size_mid           0.24 
_exptl_crystal_size_min           0.06 
_exptl_crystal_density_meas       ? 
_exptl_crystal_density_diffrn     3.133 
_exptl_crystal_density_method     'not measured' 
_exptl_crystal_F_000              9508 
_exptl_absorpt_coefficient_mu     24.545 
_exptl_absorpt_correction_type    'multi-scan'
_exptl_absorpt_correction_T_min   0.0439 
_exptl_absorpt_correction_T_max   0.3206 
_exptl_absorpt_process_details    'SADABS; Bruker, 2008'
 
_exptl_special_details 
; 
 ? 
; 
 
_diffrn_ambient_temperature       173(2) 
_diffrn_radiation_wavelength      0.71073 
_diffrn_radiation_type           'MoK\a'
_diffrn_radiation_source         'sealed tube'
_diffrn_radiation_monochromator  'graphite'
_diffrn_measurement_device_type  'Bruker Smart Apex CCD'
_diffrn_measurement_method       'phi and omega scans'
_diffrn_detector_area_resol_mean  ? 
_diffrn_reflns_number             78414 
_diffrn_reflns_av_R_equivalents   0.0326 
_diffrn_reflns_av_sigmaI/netI     0.0798 
_diffrn_reflns_limit_h_min        -24 
_diffrn_reflns_limit_h_max        28 
_diffrn_reflns_limit_k_min        -28 
_diffrn_reflns_limit_k_max        28 
_diffrn_reflns_limit_l_min        -31 
_diffrn_reflns_limit_l_max        31 
_diffrn_reflns_theta_min          0.83 
_diffrn_reflns_theta_max          27.00 
_reflns_number_total              48602 
_reflns_number_gt                 31578 
_reflns_threshold_expression      >2sigma(I) 
 
_computing_data_collection      'SMART (Bruker, 20008)'
_computing_cell_refinement      'SMART'
_computing_data_reduction       'SAINT (Bruker, 2008)'
_computing_structure_solution   'SHELXTL (Bruker, 2008)'
_computing_structure_refinement 'SHELXTL'
_computing_molecular_graphics   'SHELXTL'
_computing_publication_material 'SHELXTL'
 
_refine_special_details 
; 
 Refinement of F^2^ against ALL reflections.  The weighted R-factor wR and 
 goodness of fit S are based on F^2^, conventional R-factors R are based 
 on F, with F set to zero for negative F^2^. The threshold expression of 
 F^2^ > 2sigma(F^2^) is used only for calculating R-factors(gt) etc. and is 
 not relevant to the choice of reflections for refinement.  R-factors based 
 on F^2^ are statistically about twice as large as those based on F, and R- 
 factors based on ALL data will be even larger. 
; 
# SQUEEZE RESULTS (Version =  30715)
# Note: Data are Listed for all Voids in the P1 Unit Cell
# i.e. Centre of Gravity, Solvent Accessible Volume,
# Recovered number of Electrons in the Void and
# Details about the Squeezed Material
loop_
  _platon_squeeze_void_nr
  _platon_squeeze_void_average_x
  _platon_squeeze_void_average_y
  _platon_squeeze_void_average_z
  _platon_squeeze_void_volume
  _platon_squeeze_void_count_electrons
  _platon_squeeze_void_content
   1  0.000  0.000  0.000       325         9 ' '
   2  0.500  0.500  0.000       901        58 ' '
   3  0.042  0.463  0.067         7         1 ' '
   4  0.113  0.260  0.715         6         1 ' '
   5  0.126  0.335  0.977        18         1 ' '
   6  0.271  0.554  0.607        16         0 ' '
   7  0.729  0.446  0.393        16         0 ' '
   8  0.873  0.665  0.023        18         1 ' '
   9  0.887  0.740  0.285         6         1 ' '
  10  0.958  0.537  0.933         7         1 ' '
 
_refine_ls_structure_factor_coef  Fsqd  
_refine_ls_matrix_type            fullcycle 
_refine_ls_weighting_scheme       calc  
_refine_ls_weighting_details 
 'calc w=1/[\s^2^(Fo^2^)+(0.05P)^2^+1.88P] where P=(Fo^2^+2Fc^2^)/3' 
_atom_sites_solution_primary      direct 
_atom_sites_solution_secondary    difmap 
_atom_sites_solution_hydrogens    geom 
_refine_ls_hydrogen_treatment     constr
_refine_ls_extinction_method      none 
_refine_ls_extinction_coef        ? 
_refine_ls_number_reflns          48602 
_refine_ls_number_parameters      1999 
_refine_ls_number_restraints      0 
_refine_ls_R_factor_all           0.0546 
_refine_ls_R_factor_gt            0.0349 
_refine_ls_wR_factor_ref          0.1064 
_refine_ls_wR_factor_gt           0.0961 
_refine_ls_goodness_of_fit_ref    1.045 
_refine_ls_restrained_S_all       1.045 
_refine_ls_shift/su_max           0.000 
_refine_ls_shift/su_mean          0.000 
 
loop_ 
 _atom_site_label 
 _atom_site_type_symbol 
 _atom_site_fract_x 
 _atom_site_fract_y 
 _atom_site_fract_z 
 _atom_site_U_iso_or_equiv 
 _atom_site_adp_type 
 _atom_site_occupancy 
 _atom_site_symmetry_multiplicity 
 _atom_site_calc_flag 
 _atom_site_refinement_flags 
 _atom_site_disorder_assembly 
 _atom_site_disorder_group 
Au1 Au 0.42462(3) 0.88459(2) 0.84617(2) 0.03094(13) Uani 1 1 d . . . 
Au2 Au 0.43469(3) 0.98514(2) 0.72828(2) 0.03116(13) Uani 1 1 d . . . 
Au3 Au 0.49149(3) 0.78146(2) 0.77052(2) 0.03100(13) Uani 1 1 d . . . 
Au4 Au 0.55081(3) 0.87136(2) 0.76525(2) 0.03092(13) Uani 1 1 d . . . 
Au5 Au 0.49283(3) 0.86051(2) 0.67991(2) 0.03115(13) Uani 1 1 d . . . 
Au6 Au 0.50756(3) 0.64891(2) 0.85528(2) 0.03030(12) Uani 1 1 d . . . 
Au7 Au 0.56628(3) 0.75402(2) 0.86052(2) 0.03053(13) Uani 1 1 d . . . 
Au8 Au 0.62838(3) 0.66726(2) 0.78386(2) 0.03024(12) Uani 1 1 d . . . 
Au9 Au 0.60577(3) 0.76618(2) 0.70078(2) 0.03097(13) Uani 1 1 d . . . 
Au10 Au 0.67677(3) 0.84622(2) 0.67636(2) 0.03077(13) Uani 1 1 d . . . 
Au11 Au 0.57374(3) 0.93872(2) 0.63480(2) 0.03120(13) Uani 1 1 d . . . 
Au12 Au 0.50738(3) 0.90672(2) 0.54093(2) 0.03089(13) Uani 1 1 d . . . 
Au13 Au 0.59745(3) 1.00189(2) 0.51891(2) 0.03086(13) Uani 1 1 d . . . 
Au14 Au 0.68953(3) 1.03447(2) 0.61301(2) 0.02975(12) Uani 1 1 d . . . 
Au15 Au 0.69556(3) 0.90689(2) 0.57543(2) 0.03084(13) Uani 1 1 d . . . 
Au16 Au 0.62048(3) 0.82230(2) 0.59378(2) 0.03096(13) Uani 1 1 d . . . 
Au17 Au 0.64419(3) 0.66044(2) 0.64154(2) 0.03014(12) Uani 1 1 d . . . 
Au18 Au 0.69678(3) 0.87999(2) 0.77767(2) 0.03020(12) Uani 1 1 d . . . 
Au19 Au 0.67301(3) 0.76535(2) 0.78549(2) 0.03076(13) Uani 1 1 d . . . 
Au20 Au 0.69037(3) 0.67881(2) 0.87172(2) 0.03011(12) Uani 1 1 d . . . 
Au21 Au 0.67425(3) 0.76119(2) 0.96435(2) 0.02919(12) Uani 1 1 d . . . 
Au22 Au 0.58225(3) 0.66292(2) 0.95991(2) 0.03013(12) Uani 1 1 d . . . 
Au23 Au 0.77465(3) 0.76894(2) 0.83804(2) 0.02988(12) Uani 1 1 d . . . 
Au24 Au 0.79944(3) 0.66056(2) 0.77331(2) 0.02993(12) Uani 1 1 d . . . 
Au25 Au 0.73778(3) 0.70325(2) 0.67579(2) 0.03009(12) Uani 1 1 d . . . 
Au26 Au 0.80145(3) 0.78773(2) 0.60940(2) 0.02983(12) Uani 1 1 d . . . 
Au27 Au 0.77769(3) 0.89584(2) 0.67034(2) 0.02986(12) Uani 1 1 d . . . 
Au28 Au 0.78670(3) 0.77787(2) 0.72399(2) 0.03024(12) Uani 1 1 d . . . 
Au29 Au 0.86310(3) 0.63597(2) 0.87384(2) 0.02928(12) Uani 1 1 d . . . 
Au30 Au 0.81694(3) 0.56027(2) 0.68346(2) 0.02912(12) Uani 1 1 d . . . 
Au31 Au 0.90383(3) 0.71343(2) 0.76366(2) 0.02933(12) Uani 1 1 d . . . 
Au32 Au 0.87452(3) 0.67478(2) 0.66612(2) 0.02939(12) Uani 1 1 d . . . 
Au33 Au 0.82917(3) 0.85504(2) 0.77249(2) 0.02963(12) Uani 1 1 d . . . 
Au34 Au 0.80664(3) 0.65677(2) 0.56451(2) 0.02917(12) Uani 1 1 d . . . 
Au35 Au 0.90444(3) 0.78780(2) 0.66555(2) 0.02947(12) Uani 1 1 d . . . 
Au36 Au 0.86478(3) 0.88075(2) 0.55882(2) 0.02911(12) Uani 1 1 d . . . 
Au37 Au 1.01935(3) 0.66199(2) 0.66998(2) 0.02892(12) Uani 1 1 d . . . 
Au38 Au 0.98729(3) 0.80126(2) 0.74461(2) 0.02867(12) Uani 1 1 d . . . 
C1A C 0.3270(7) 1.0200(6) 0.8247(6) 0.035(3) Uani 1 1 d . . . 
H1A1 H 0.2987 1.0153 0.8595 0.042 Uiso 1 1 calc R . . 
H1A2 H 0.3628 1.0337 0.8321 0.042 Uiso 1 1 calc R . . 
C2A C 0.2891(7) 1.0623(6) 0.7840(6) 0.036(3) Uani 1 1 d . . . 
H2A1 H 0.2619 1.0429 0.7690 0.043 Uiso 1 1 calc R . . 
H2A2 H 0.3176 1.0762 0.7536 0.043 Uiso 1 1 calc R . . 
C3A C 0.2483(4) 1.1145(4) 0.8210(3) 0.040(4) Uani 1 1 d G . . 
C4A C 0.1803(4) 1.1317(4) 0.8293(4) 0.038(4) Uani 1 1 d G . . 
H4A H 0.1597 1.1099 0.8120 0.045 Uiso 1 1 calc R . . 
C5A C 0.1424(3) 1.1809(4) 0.8629(4) 0.040(4) Uani 1 1 d G . . 
H5A H 0.0959 1.1927 0.8686 0.048 Uiso 1 1 calc R . . 
C6A C 0.1725(4) 1.2128(4) 0.8883(3) 0.034(3) Uani 1 1 d G . . 
H6A H 0.1466 1.2464 0.9112 0.041 Uiso 1 1 calc R . . 
C7A C 0.2406(4) 1.1956(4) 0.8799(3) 0.037(4) Uani 1 1 d G . . 
H7A H 0.2612 1.2174 0.8972 0.045 Uiso 1 1 calc R . . 
C8A C 0.2785(3) 1.1464(4) 0.8463(4) 0.037(4) Uani 1 1 d G . . 
H8A H 0.3249 1.1347 0.8406 0.045 Uiso 1 1 calc R . . 
C1B C 0.4168(7) 0.7987(6) 0.9556(6) 0.035(3) Uani 1 1 d . . . 
H1B1 H 0.4114 0.7671 0.9339 0.042 Uiso 1 1 calc R . . 
H1B2 H 0.4343 0.7762 0.9888 0.042 Uiso 1 1 calc R . . 
C2B C 0.3512(7) 0.8436(6) 0.9735(6) 0.040(4) Uani 1 1 d . . . 
H2B1 H 0.3298 0.8632 0.9413 0.047 Uiso 1 1 calc R . . 
H2B2 H 0.3548 0.8772 0.9939 0.047 Uiso 1 1 calc R . . 
C3B C 0.3113(4) 0.8085(4) 1.0097(3) 0.037(4) Uani 1 1 d G . . 
C4B C 0.2796(5) 0.7784(4) 0.9842(3) 0.038(4) Uani 1 1 d G . . 
H4B H 0.2827 0.7814 0.9454 0.045 Uiso 1 1 calc R . . 
C5B C 0.2432(4) 0.7440(4) 1.0153(3) 0.041(4) Uani 1 1 d G . . 
H5B H 0.2215 0.7234 0.9978 0.049 Uiso 1 1 calc R . . 
C6B C 0.2386(4) 0.7396(4) 1.0720(3) 0.040(4) Uani 1 1 d G . . 
H6B H 0.2138 0.7161 1.0933 0.048 Uiso 1 1 calc R . . 
C7B C 0.2703(5) 0.7697(4) 1.0976(3) 0.040(4) Uani 1 1 d G . . 
H7B H 0.2672 0.7667 1.1363 0.048 Uiso 1 1 calc R . . 
C8B C 0.3067(4) 0.8042(4) 1.0664(4) 0.041(4) Uani 1 1 d G . . 
H8B H 0.3284 0.8247 1.0839 0.049 Uiso 1 1 calc R . . 
C1C C 0.5387(7) 1.0648(6) 0.7017(6) 0.041(4) Uani 1 1 d . . . 
H1C1 H 0.5623 1.0321 0.7272 0.049 Uiso 1 1 calc R . . 
H1C2 H 0.5713 1.0789 0.6757 0.049 Uiso 1 1 calc R . . 
C2C C 0.4866(7) 1.1232(6) 0.7351(6) 0.035(3) Uani 1 1 d . . . 
H2C1 H 0.4606 1.1529 0.7090 0.042 Uiso 1 1 calc R . . 
H2C2 H 0.4559 1.1073 0.7617 0.042 Uiso 1 1 calc R . . 
C3C C 0.5143(5) 1.1589(4) 0.7656(3) 0.037(4) Uani 1 1 d G . . 
C4C C 0.5339(5) 1.2085(4) 0.7406(3) 0.043(4) Uani 1 1 d G . . 
H4C H 0.5316 1.2193 0.7029 0.052 Uiso 1 1 calc R . . 
C5C C 0.5570(5) 1.2423(4) 0.7708(3) 0.039(4) Uani 1 1 d G . . 
H5C H 0.5704 1.2762 0.7538 0.047 Uiso 1 1 calc R . . 
C6C C 0.5604(5) 1.2266(4) 0.8260(3) 0.040(4) Uani 1 1 d G . . 
H6C H 0.5762 1.2497 0.8467 0.048 Uiso 1 1 calc R . . 
C7C C 0.5408(5) 1.1770(4) 0.8510(3) 0.049(4) Uani 1 1 d G . . 
H7C H 0.5431 1.1663 0.8887 0.059 Uiso 1 1 calc R . . 
C8C C 0.5177(5) 1.1432(4) 0.8207(3) 0.040(4) Uani 1 1 d G . . 
H8C H 0.5043 1.1093 0.8378 0.048 Uiso 1 1 calc R . . 
C1D C 0.3633(7) 0.7424(7) 0.8327(6) 0.039(4) Uani 1 1 d . . . 
H1D1 H 0.3446 0.7112 0.8533 0.047 Uiso 1 1 calc R . . 
H1D2 H 0.3676 0.7704 0.8587 0.047 Uiso 1 1 calc R . . 
C2D C 0.3194(7) 0.7817(7) 0.7873(6) 0.042(4) Uani 1 1 d . . . 
H2D1 H 0.3418 0.8104 0.7672 0.050 Uiso 1 1 calc R . . 
H2D2 H 0.3204 0.7515 0.7608 0.050 Uiso 1 1 calc R . . 
C3D C 0.2521(3) 0.8186(4) 0.8036(4) 0.041(4) Uani 1 1 d G . . 
C4D C 0.2375(4) 0.8730(4) 0.8316(4) 0.042(4) Uani 1 1 d G . . 
H4D H 0.2715 0.8884 0.8354 0.050 Uiso 1 1 calc R . . 
C5D C 0.1730(4) 0.9050(3) 0.8540(4) 0.040(4) Uani 1 1 d G . . 
H5D H 0.1630 0.9422 0.8732 0.048 Uiso 1 1 calc R . . 
C6D C 0.1231(3) 0.8826(4) 0.8485(4) 0.034(3) Uani 1 1 d G . . 
H6D H 0.0791 0.9044 0.8638 0.041 Uiso 1 1 calc R . . 
C7D C 0.1378(4) 0.8281(4) 0.8205(3) 0.034(3) Uani 1 1 d G . . 
H7D H 0.1037 0.8128 0.8167 0.040 Uiso 1 1 calc R . . 
C8D C 0.2022(4) 0.7962(3) 0.7980(3) 0.039(4) Uani 1 1 d G . . 
H8D H 0.2122 0.7590 0.7789 0.046 Uiso 1 1 calc R . . 
C1E C 0.3687(7) 0.9398(6) 0.6166(6) 0.041(4) Uani 1 1 d . . . 
H1E1 H 0.3817 0.9689 0.6354 0.049 Uiso 1 1 calc R . . 
H1E2 H 0.3593 0.9596 0.5802 0.049 Uiso 1 1 calc R . . 
C2E C 0.3058(7) 0.9337(6) 0.6490(6) 0.039(4) Uani 1 1 d . . . 
H2E1 H 0.2857 0.9161 0.6249 0.046 Uiso 1 1 calc R . . 
H2E2 H 0.3176 0.9024 0.6795 0.046 Uiso 1 1 calc R . . 
C3E C 0.2543(4) 0.9915(3) 0.6728(4) 0.042(4) Uani 1 1 d G . . 
C4E C 0.2627(3) 1.0497(4) 0.6608(3) 0.036(4) Uani 1 1 d G . . 
H4E H 0.3019 1.0525 0.6390 0.044 Uiso 1 1 calc R . . 
C5E C 0.2135(4) 1.1039(3) 0.6805(4) 0.034(3) Uani 1 1 d G . . 
H5E H 0.2192 1.1436 0.6723 0.040 Uiso 1 1 calc R . . 
C6E C 0.1561(4) 1.0998(3) 0.7123(4) 0.039(4) Uani 1 1 d G . . 
H6E H 0.1225 1.1368 0.7259 0.046 Uiso 1 1 calc R . . 
C7E C 0.1478(4) 1.0416(4) 0.7244(3) 0.038(4) Uani 1 1 d G . . 
H7E H 0.1085 1.0389 0.7461 0.046 Uiso 1 1 calc R . . 
C8E C 0.1969(5) 0.9875(3) 0.7046(4) 0.037(4) Uani 1 1 d G . . 
H8E H 0.1912 0.9477 0.7129 0.045 Uiso 1 1 calc R . . 
C1F C 0.5745(7) 0.9243(7) 0.8775(5) 0.039(4) Uani 1 1 d . . . 
H1F1 H 0.5282 0.9283 0.8919 0.047 Uiso 1 1 calc R . . 
H1F2 H 0.6033 0.8820 0.8882 0.047 Uiso 1 1 calc R . . 
C2F C 0.5938(7) 0.9773(6) 0.8988(5) 0.038(4) Uani 1 1 d . . . 
H2F1 H 0.6382 0.9760 0.8805 0.046 Uiso 1 1 calc R . . 
H2F2 H 0.5622 1.0191 0.8909 0.046 Uiso 1 1 calc R . . 
C3F C 0.5929(5) 0.9656(4) 0.9613(3) 0.041(4) Uani 1 1 d G . . 
C4F C 0.6205(5) 1.0000(4) 0.9865(3) 0.038(4) Uani 1 1 d G . . 
H4F H 0.6394 1.0284 0.9652 0.045 Uiso 1 1 calc R . . 
C5F C 0.6206(5) 0.9928(4) 1.0427(3) 0.047(4) Uani 1 1 d G . . 
H5F H 0.6395 1.0162 1.0599 0.056 Uiso 1 1 calc R . . 
C6F C 0.5930(5) 0.9511(4) 1.0737(3) 0.035(3) Uani 1 1 d G . . 
H6F H 0.5930 0.9462 1.1121 0.042 Uiso 1 1 calc R . . 
C7F C 0.5653(5) 0.9168(4) 1.0485(3) 0.043(4) Uani 1 1 d G . . 
H7F H 0.5464 0.8884 1.0697 0.051 Uiso 1 1 calc R . . 
C8F C 0.5652(5) 0.9240(4) 0.9923(4) 0.038(4) Uani 1 1 d G . . 
H8F H 0.5463 0.9005 0.9751 0.046 Uiso 1 1 calc R . . 
C1G C 0.6203(8) 0.7063(6) 1.0735(5) 0.038(4) Uani 1 1 d . . . 
H1G1 H 0.6389 0.6604 1.0689 0.046 Uiso 1 1 calc R . . 
H1G2 H 0.6577 0.7213 1.0730 0.046 Uiso 1 1 calc R . . 
C2G C 0.5803(7) 0.7165(6) 1.1297(5) 0.035(3) Uani 1 1 d . . . 
H2G1 H 0.5617 0.7621 1.1361 0.043 Uiso 1 1 calc R . . 
H2G2 H 0.5435 0.7001 1.1323 0.043 Uiso 1 1 calc R . . 
C3G C 0.6218(4) 0.6839(4) 1.1722(3) 0.032(3) Uani 1 1 d G . . 
C4G C 0.5918(3) 0.6990(4) 1.2256(3) 0.039(4) Uani 1 1 d G . . 
H4G H 0.5489 0.7289 1.2323 0.047 Uiso 1 1 calc R . . 
C5G C 0.6246(4) 0.6704(4) 1.2692(3) 0.037(4) Uani 1 1 d G . . 
H5G H 0.6041 0.6808 1.3057 0.045 Uiso 1 1 calc R . . 
C6G C 0.6874(4) 0.6267(4) 1.2595(3) 0.044(4) Uani 1 1 d G . . 
H6G H 0.7098 0.6071 1.2893 0.052 Uiso 1 1 calc R . . 
C7G C 0.7174(3) 0.6115(4) 1.2061(4) 0.041(4) Uani 1 1 d G . . 
H7G H 0.7604 0.5816 1.1994 0.049 Uiso 1 1 calc R . . 
C8G C 0.6846(4) 0.6401(4) 1.1625(3) 0.032(3) Uani 1 1 d G . . 
H8G H 0.7052 0.6297 1.1260 0.038 Uiso 1 1 calc R . . 
C1H C 0.8458(7) 1.0071(6) 0.6315(6) 0.038(4) Uani 1 1 d . . . 
H1H1 H 0.8801 0.9864 0.6548 0.045 Uiso 1 1 calc R . . 
H1H2 H 0.8584 0.9845 0.5970 0.045 Uiso 1 1 calc R . . 
C2H C 0.8432(7) 1.0731(6) 0.6187(6) 0.035(3) Uani 1 1 d . . . 
H2H1 H 0.8169 1.0906 0.5888 0.042 Uiso 1 1 calc R . . 
H2H2 H 0.8205 1.0981 0.6514 0.042 Uiso 1 1 calc R . . 
C3H C 0.9086(4) 1.0799(4) 0.6021(4) 0.039(4) Uani 1 1 d G . . 
C4H C 0.9428(4) 1.0639(4) 0.5500(3) 0.036(3) Uani 1 1 d G . . 
H4H H 0.9250 1.0470 0.5256 0.043 Uiso 1 1 calc R . . 
C5H C 1.0032(4) 1.0725(4) 0.5334(3) 0.042(4) Uani 1 1 d G . . 
H5H H 1.0266 1.0616 0.4978 0.051 Uiso 1 1 calc R . . 
C6H C 1.0293(3) 1.0972(4) 0.5691(4) 0.040(4) Uani 1 1 d G . . 
H6H H 1.0706 1.1031 0.5578 0.049 Uiso 1 1 calc R . . 
C7H C 0.9951(4) 1.1133(4) 0.6212(3) 0.038(4) Uani 1 1 d G . . 
H7H H 1.0129 1.1301 0.6456 0.045 Uiso 1 1 calc R . . 
C8H C 0.9347(4) 1.1046(4) 0.6377(3) 0.042(4) Uani 1 1 d G . . 
H8H H 0.9113 1.1156 0.6734 0.050 Uiso 1 1 calc R . . 
C1I C 0.5785(7) 0.5679(7) 0.7201(6) 0.039(4) Uani 1 1 d . . . 
H1I1 H 0.5711 0.5472 0.7565 0.047 Uiso 1 1 calc R . . 
H1I2 H 0.5394 0.6058 0.7174 0.047 Uiso 1 1 calc R . . 
C2I C 0.5819(7) 0.5248(6) 0.6783(6) 0.041(4) Uani 1 1 d . . . 
H2I1 H 0.6152 0.4832 0.6842 0.049 Uiso 1 1 calc R . . 
H2I2 H 0.5943 0.5418 0.6413 0.049 Uiso 1 1 calc R . . 
C3I C 0.5149(4) 0.5184(4) 0.6836(4) 0.048(4) Uani 1 1 d G . . 
C4I C 0.5019(4) 0.4668(4) 0.7117(4) 0.038(4) Uani 1 1 d G . . 
H4I H 0.5338 0.4373 0.7310 0.045 Uiso 1 1 calc R . . 
C5I C 0.4422(4) 0.4583(3) 0.7115(3) 0.037(3) Uani 1 1 d G . . 
H5I H 0.4334 0.4230 0.7307 0.044 Uiso 1 1 calc R . . 
C6I C 0.3955(3) 0.5015(4) 0.6833(4) 0.037(4) Uani 1 1 d G . . 
H6I H 0.3548 0.4957 0.6831 0.045 Uiso 1 1 calc R . . 
C7I C 0.4085(4) 0.5531(4) 0.6552(4) 0.043(4) Uani 1 1 d G . . 
H7I H 0.3766 0.5826 0.6359 0.051 Uiso 1 1 calc R . . 
C8I C 0.4682(5) 0.5616(4) 0.6554(4) 0.046(4) Uani 1 1 d G . . 
H8I H 0.4770 0.5969 0.6362 0.055 Uiso 1 1 calc R . . 
C1J C 0.5464(7) 0.7340(6) 0.5564(6) 0.041(4) Uani 1 1 d . . . 
H1J1 H 0.5172 0.7619 0.5856 0.049 Uiso 1 1 calc R . . 
H1J2 H 0.5374 0.7569 0.5211 0.049 Uiso 1 1 calc R . . 
C2J C 0.5249(7) 0.6790(6) 0.5591(6) 0.036(3) Uani 1 1 d . . . 
H2J1 H 0.5470 0.6487 0.5869 0.044 Uiso 1 1 calc R . . 
H2J2 H 0.5421 0.6590 0.5233 0.044 Uiso 1 1 calc R . . 
C3J C 0.4521(4) 0.6866(4) 0.5720(4) 0.041(4) Uani 1 1 d G . . 
C4J C 0.4273(4) 0.6613(4) 0.5357(3) 0.041(4) Uani 1 1 d G . . 
H4J H 0.4541 0.6448 0.5025 0.050 Uiso 1 1 calc R . . 
C5J C 0.3634(4) 0.6603(4) 0.5480(3) 0.041(4) Uani 1 1 d G . . 
H5J H 0.3465 0.6430 0.5232 0.050 Uiso 1 1 calc R . . 
C6J C 0.3243(4) 0.6845(4) 0.5965(4) 0.043(4) Uani 1 1 d G . . 
H6J H 0.2806 0.6838 0.6049 0.052 Uiso 1 1 calc R . . 
C7J C 0.3490(4) 0.7097(4) 0.6328(3) 0.042(4) Uani 1 1 d G . . 
H7J H 0.3222 0.7262 0.6660 0.050 Uiso 1 1 calc R . . 
C8J C 0.4129(5) 0.7107(4) 0.6206(3) 0.045(4) Uani 1 1 d G . . 
H8J H 0.4298 0.7280 0.6454 0.054 Uiso 1 1 calc R . . 
C1K C 0.7535(7) 0.8570(6) 0.9526(6) 0.037(4) Uani 1 1 d . . . 
H1K1 H 0.7210 0.8860 0.9308 0.044 Uiso 1 1 calc R . . 
H1K2 H 0.7340 0.8611 0.9918 0.044 Uiso 1 1 calc R . . 
C2K C 0.8122(7) 0.8735(6) 0.9432(6) 0.039(4) Uani 1 1 d . . . 
H2K1 H 0.8228 0.8792 0.9030 0.047 Uiso 1 1 calc R . . 
H2K2 H 0.8473 0.8355 0.9540 0.047 Uiso 1 1 calc R . . 
C3K C 0.8377(4) 0.9763(4) 0.9362(3) 0.035(3) Uani 1 1 d G . . 
H3K H 0.8477 0.9746 0.8974 0.042 Uiso 1 1 calc R . . 
C4K C 0.8398(4) 1.0270(3) 0.9620(3) 0.032(3) Uani 1 1 d G . . 
H4K H 0.8511 1.0600 0.9408 0.038 Uiso 1 1 calc R . . 
C5K C 0.8252(5) 1.0294(3) 1.0187(3) 0.037(4) Uani 1 1 d G . . 
H5K H 0.8266 1.0640 1.0363 0.044 Uiso 1 1 calc R . . 
C6K C 0.8085(5) 0.9810(4) 1.0496(3) 0.043(4) Uani 1 1 d G . . 
H6K H 0.7986 0.9826 1.0884 0.052 Uiso 1 1 calc R . . 
C7K C 0.8065(5) 0.9303(4) 1.0238(3) 0.042(4) Uani 1 1 d G . . 
H7K H 0.7951 0.8972 1.0450 0.050 Uiso 1 1 calc R . . 
C8K C 0.8211(4) 0.9279(3) 0.9671(3) 0.032(3) Uani 1 1 d G . . 
C1L C 0.6458(8) 0.8638(6) 0.4463(6) 0.044(4) Uani 1 1 d . . . 
H1L1 H 0.6793 0.8772 0.4209 0.053 Uiso 1 1 calc R . . 
H1L2 H 0.6655 0.8425 0.4789 0.053 Uiso 1 1 calc R . . 
C2L C 0.6265(7) 0.8180(6) 0.4183(6) 0.041(4) Uani 1 1 d . . . 
H2L1 H 0.6210 0.7843 0.4453 0.049 Uiso 1 1 calc R . . 
H2L2 H 0.5835 0.8404 0.4063 0.049 Uiso 1 1 calc R . . 
C3L C 0.6748(5) 0.7884(4) 0.3697(3) 0.046(4) Uani 1 1 d G . . 
C4L C 0.7027(5) 0.7234(4) 0.3690(4) 0.057(5) Uani 1 1 d G . . 
H4L H 0.6925 0.6980 0.3997 0.069 Uiso 1 1 calc R . . 
C5L C 0.7455(5) 0.6953(3) 0.3232(4) 0.060(5) Uani 1 1 d G . . 
H5L H 0.7646 0.6508 0.3226 0.072 Uiso 1 1 calc R . . 
C6L C 0.7605(5) 0.7323(4) 0.2781(3) 0.053(5) Uani 1 1 d G . . 
H6L H 0.7897 0.7132 0.2468 0.063 Uiso 1 1 calc R . . 
C7L C 0.7326(5) 0.7974(4) 0.2789(3) 0.054(5) Uani 1 1 d G . . 
H7L H 0.7428 0.8227 0.2481 0.064 Uiso 1 1 calc R . . 
C8L C 0.6898(5) 0.8254(3) 0.3247(4) 0.038(4) Uani 1 1 d G . . 
H8L H 0.6708 0.8699 0.3252 0.045 Uiso 1 1 calc R . . 
C1M C 0.6351(8) 1.1313(6) 0.5184(6) 0.044(4) Uani 1 1 d . . . 
H1M1 H 0.6787 1.1057 0.4998 0.053 Uiso 1 1 calc R . . 
H1M2 H 0.6061 1.1502 0.4905 0.053 Uiso 1 1 calc R . . 
C2M C 0.6409(8) 1.1811(6) 0.5497(6) 0.044(4) Uani 1 1 d . . . 
H2M1 H 0.6660 1.1583 0.5792 0.053 Uiso 1 1 calc R . . 
H2M2 H 0.6704 1.1998 0.5246 0.053 Uiso 1 1 calc R . . 
C3M C 0.5894(4) 1.2336(4) 0.5756(4) 0.049(4) Uani 1 1 d G . . 
C4M C 0.5247(5) 1.2369(4) 0.5770(4) 0.051(4) Uani 1 1 d G . . 
H4M H 0.5155 1.2054 0.5607 0.061 Uiso 1 1 calc R . . 
C5M C 0.4736(4) 1.2863(5) 0.6022(4) 0.048(4) Uani 1 1 d G . . 
H5M H 0.4294 1.2886 0.6032 0.058 Uiso 1 1 calc R . . 
C6M C 0.4870(4) 1.3324(4) 0.6260(4) 0.048(4) Uani 1 1 d G . . 
H6M H 0.4521 1.3662 0.6432 0.057 Uiso 1 1 calc R . . 
C7M C 0.5517(5) 1.3291(4) 0.6246(4) 0.051(4) Uani 1 1 d G . . 
H7M H 0.5609 1.3606 0.6409 0.061 Uiso 1 1 calc R . . 
C8M C 0.6028(3) 1.2797(5) 0.5994(4) 0.045(4) Uani 1 1 d G . . 
H8M H 0.6470 1.2774 0.5985 0.054 Uiso 1 1 calc R . . 
C1N C 0.7683(8) 0.6088(7) 0.9808(6) 0.043(4) Uani 1 1 d . . . 
H1N1 H 0.7737 0.6497 0.9843 0.052 Uiso 1 1 calc R . . 
H1N2 H 0.7216 0.6146 0.9950 0.052 Uiso 1 1 calc R . . 
C2N C 0.8064(8) 0.5643(7) 1.0237(6) 0.045(4) Uani 1 1 d . . . 
H2N1 H 0.8539 0.5516 1.0090 0.054 Uiso 1 1 calc R . . 
H2N2 H 0.7990 0.5881 1.0569 0.054 Uiso 1 1 calc R . . 
C3N C 0.7884(5) 0.5044(4) 1.0406(4) 0.034(3) Uani 1 1 d G . . 
C4N C 0.8000(5) 0.4751(4) 1.0914(3) 0.049(4) Uani 1 1 d G . . 
H4N H 0.8211 0.4905 1.1141 0.059 Uiso 1 1 calc R . . 
C5N C 0.7807(5) 0.4231(4) 1.1090(3) 0.045(4) Uani 1 1 d G . . 
H5N H 0.7886 0.4030 1.1437 0.054 Uiso 1 1 calc R . . 
C6N C 0.7498(5) 0.4006(4) 1.0758(4) 0.055(5) Uani 1 1 d G . . 
H6N H 0.7367 0.3651 1.0878 0.065 Uiso 1 1 calc R . . 
C7N C 0.7383(5) 0.4299(4) 1.0249(4) 0.047(4) Uani 1 1 d G . . 
H7N H 0.7172 0.4145 1.0022 0.056 Uiso 1 1 calc R . . 
C8N C 0.7575(5) 0.4819(4) 1.0074(3) 0.048(4) Uani 1 1 d G . . 
H8N H 0.7496 0.5020 0.9726 0.057 Uiso 1 1 calc R . . 
C1O C 0.8846(7) 0.5036(7) 0.7978(6) 0.043(4) Uani 1 1 d . . . 
H1O1 H 0.8828 0.5092 0.8371 0.051 Uiso 1 1 calc R . . 
H1O2 H 0.8895 0.4591 0.7938 0.051 Uiso 1 1 calc R . . 
C2O C 0.9445(7) 0.5150(6) 0.7671(7) 0.041(4) Uani 1 1 d . . . 
H2O1 H 0.9495 0.5075 0.7277 0.049 Uiso 1 1 calc R . . 
H2O2 H 0.9423 0.5587 0.7710 0.049 Uiso 1 1 calc R . . 
C3O C 0.9998(4) 0.4695(4) 0.7921(4) 0.039(4) Uani 1 1 d G . . 
C4O C 1.0318(4) 0.4897(3) 0.8260(4) 0.038(4) Uani 1 1 d G . . 
H4O H 1.0188 0.5330 0.8332 0.046 Uiso 1 1 calc R . . 
C5O C 1.0830(4) 0.4464(4) 0.8496(4) 0.053(5) Uani 1 1 d G . . 
H5O H 1.1050 0.4601 0.8728 0.063 Uiso 1 1 calc R . . 
C6O C 1.1022(4) 0.3829(4) 0.8392(4) 0.044(4) Uani 1 1 d G . . 
H6O H 1.1372 0.3534 0.8553 0.053 Uiso 1 1 calc R . . 
C7O C 1.0701(5) 0.3628(3) 0.8052(4) 0.052(5) Uani 1 1 d G . . 
H7O H 1.0832 0.3195 0.7981 0.062 Uiso 1 1 calc R . . 
C8O C 1.0189(5) 0.4061(4) 0.7816(4) 0.050(4) Uani 1 1 d G . . 
H8O H 0.9970 0.3924 0.7584 0.060 Uiso 1 1 calc R . . 
C1Q C 0.6452(8) 0.5359(6) 0.8807(6) 0.046(4) Uani 1 1 d . . . 
H1Q1 H 0.6431 0.5412 0.8410 0.055 Uiso 1 1 calc R . . 
H1Q2 H 0.6809 0.5500 0.8875 0.055 Uiso 1 1 calc R . . 
C2Q C 0.6580(7) 0.4696(6) 0.8988(6) 0.045(4) Uani 1 1 d . . . 
H2Q1 H 0.6210 0.4557 0.8948 0.053 Uiso 1 1 calc R . . 
H2Q2 H 0.6650 0.4628 0.9375 0.053 Uiso 1 1 calc R . . 
C3Q C 0.7188(4) 0.4354(4) 0.8616(4) 0.055(5) Uani 1 1 d G . . 
C4Q C 0.7205(4) 0.3988(4) 0.8194(4) 0.044(4) Uani 1 1 d G . . 
H4Q H 0.6807 0.3991 0.8093 0.052 Uiso 1 1 calc R . . 
C5Q C 0.7804(5) 0.3618(4) 0.7920(3) 0.044(4) Uani 1 1 d G . . 
H5Q H 0.7816 0.3368 0.7631 0.053 Uiso 1 1 calc R . . 
C6Q C 0.8386(4) 0.3614(4) 0.8068(4) 0.054(5) Uani 1 1 d G . . 
H6Q H 0.8796 0.3361 0.7881 0.064 Uiso 1 1 calc R . . 
C7Q C 0.8369(4) 0.3980(4) 0.8491(4) 0.038(4) Uani 1 1 d G . . 
H7Q H 0.8766 0.3977 0.8592 0.046 Uiso 1 1 calc R . . 
C8Q C 0.7770(5) 0.4350(4) 0.8765(3) 0.040(4) Uani 1 1 d G . . 
H8Q H 0.7758 0.4600 0.9053 0.048 Uiso 1 1 calc R . . 
C1R C 0.7904(7) 0.5161(6) 0.5624(5) 0.036(3) Uani 1 1 d . . . 
H1R1 H 0.8155 0.4712 0.5560 0.043 Uiso 1 1 calc R . . 
H1R2 H 0.7525 0.5176 0.5913 0.043 Uiso 1 1 calc R . . 
C2R C 0.7653(8) 0.5447(7) 0.5126(6) 0.044(4) Uani 1 1 d . . . 
H2R1 H 0.8000 0.5304 0.4807 0.052 Uiso 1 1 calc R . . 
H2R2 H 0.7526 0.5910 0.5134 0.052 Uiso 1 1 calc R . . 
C3R C 0.7058(4) 0.5272(4) 0.5066(4) 0.045(4) Uani 1 1 d G . . 
C4R C 0.6843(5) 0.4841(4) 0.5416(3) 0.043(4) Uani 1 1 d G . . 
H4R H 0.7074 0.4633 0.5707 0.052 Uiso 1 1 calc R . . 
C5R C 0.6289(5) 0.4714(4) 0.5340(3) 0.044(4) Uani 1 1 d G . . 
H5R H 0.6142 0.4420 0.5579 0.053 Uiso 1 1 calc R . . 
C6R C 0.5950(4) 0.5019(4) 0.4914(4) 0.041(4) Uani 1 1 d G . . 
H6R H 0.5572 0.4933 0.4862 0.049 Uiso 1 1 calc R . . 
C7R C 0.6165(4) 0.5450(4) 0.4564(3) 0.037(4) Uani 1 1 d G . . 
H7R H 0.5934 0.5658 0.4273 0.044 Uiso 1 1 calc R . . 
C8R C 0.6719(4) 0.5576(4) 0.4640(3) 0.033(3) Uani 1 1 d G . . 
H8R H 0.6866 0.5870 0.4401 0.040 Uiso 1 1 calc R . . 
C1S C 0.9248(7) 0.9400(6) 0.7573(6) 0.037(4) Uani 1 1 d . . . 
H1S1 H 0.9026 0.9394 0.7262 0.044 Uiso 1 1 calc R . . 
H1S2 H 0.8971 0.9785 0.7769 0.044 Uiso 1 1 calc R . . 
C2S C 0.9839(7) 0.9537(6) 0.7319(6) 0.036(3) Uani 1 1 d . . . 
H2S1 H 0.9809 0.9688 0.6934 0.043 Uiso 1 1 calc R . . 
H2S2 H 1.0230 0.9154 0.7326 0.043 Uiso 1 1 calc R . . 
C3S C 0.9891(5) 1.0038(4) 0.7646(4) 0.046(4) Uani 1 1 d G . . 
C4S C 0.9428(4) 1.0638(4) 0.7679(4) 0.037(3) Uani 1 1 d G . . 
H4S H 0.9050 1.0739 0.7507 0.044 Uiso 1 1 calc R . . 
C5S C 0.9517(4) 1.1090(3) 0.7966(4) 0.037(4) Uani 1 1 d G . . 
H5S H 0.9200 1.1500 0.7989 0.045 Uiso 1 1 calc R . . 
C6S C 1.0069(5) 1.0942(4) 0.8219(4) 0.044(4) Uani 1 1 d G . . 
H6S H 1.0130 1.1251 0.8415 0.053 Uiso 1 1 calc R . . 
C7S C 1.0532(4) 1.0342(4) 0.8185(4) 0.045(4) Uani 1 1 d G . . 
H7S H 1.0910 1.0241 0.8358 0.054 Uiso 1 1 calc R . . 
C8S C 1.0443(4) 0.9890(3) 0.7899(4) 0.035(3) Uani 1 1 d G . . 
H8S H 1.0760 0.9480 0.7876 0.042 Uiso 1 1 calc R . . 
C1T C 0.8781(8) 0.7193(7) 0.4838(6) 0.043(4) Uani 1 1 d . . . 
H1T1 H 0.9124 0.7074 0.5076 0.051 Uiso 1 1 calc R . . 
H1T2 H 0.8809 0.6818 0.4650 0.051 Uiso 1 1 calc R . . 
C2T C 0.8844(7) 0.7700(6) 0.4443(6) 0.040(4) Uani 1 1 d . . . 
H2T1 H 0.8845 0.8060 0.4637 0.048 Uiso 1 1 calc R . . 
H2T2 H 0.8468 0.7845 0.4239 0.048 Uiso 1 1 calc R . . 
C3T C 0.9489(4) 0.7456(4) 0.4043(4) 0.042(4) Uani 1 1 d G . . 
C4T C 1.0032(5) 0.6938(4) 0.4133(3) 0.043(4) Uani 1 1 d G . . 
H4T H 1.0013 0.6676 0.4454 0.051 Uiso 1 1 calc R . . 
C5T C 1.0605(4) 0.6804(4) 0.3753(4) 0.049(4) Uani 1 1 d G . . 
H5T H 1.0976 0.6451 0.3815 0.059 Uiso 1 1 calc R . . 
C6T C 1.0633(4) 0.7188(4) 0.3283(3) 0.041(4) Uani 1 1 d G . . 
H6T H 1.1025 0.7097 0.3023 0.049 Uiso 1 1 calc R . . 
C7T C 1.0090(5) 0.7706(4) 0.3193(3) 0.045(4) Uani 1 1 d G . . 
H7T H 1.0109 0.7968 0.2871 0.054 Uiso 1 1 calc R . . 
C8T C 0.9517(4) 0.7839(4) 0.3573(4) 0.044(4) Uani 1 1 d G . . 
H8T H 0.9146 0.8193 0.3511 0.052 Uiso 1 1 calc R . . 
C1U C 0.7789(8) 0.9848(7) 0.4735(6) 0.044(4) Uani 1 1 d . . . 
H1U1 H 0.7901 0.9799 0.4335 0.052 Uiso 1 1 calc R . . 
H1U2 H 0.7325 1.0124 0.4811 0.052 Uiso 1 1 calc R . . 
C2U C 0.8195(8) 1.0172(7) 0.4892(6) 0.046(4) Uani 1 1 d . . . 
H2U1 H 0.8640 0.9866 0.4909 0.055 Uiso 1 1 calc R . . 
H2U2 H 0.8008 1.0330 0.5264 0.055 Uiso 1 1 calc R . . 
C3U C 0.8253(5) 1.0712(3) 0.4511(3) 0.045(4) Uani 1 1 d G . . 
C4U C 0.8490(5) 1.0612(3) 0.3958(4) 0.043(4) Uani 1 1 d G . . 
H4U H 0.8626 1.0201 0.3826 0.052 Uiso 1 1 calc R . . 
C5U C 0.8530(5) 1.1114(4) 0.3600(3) 0.057(5) Uani 1 1 d G . . 
H5U H 0.8692 1.1045 0.3222 0.068 Uiso 1 1 calc R . . 
C6U C 0.8331(5) 1.1715(4) 0.3794(3) 0.044(4) Uani 1 1 d G . . 
H6U H 0.8358 1.2058 0.3548 0.053 Uiso 1 1 calc R . . 
C7U C 0.8094(5) 1.1815(3) 0.4346(4) 0.042(4) Uani 1 1 d G . . 
H7U H 0.7958 1.2226 0.4479 0.050 Uiso 1 1 calc R . . 
C8U C 0.8055(5) 1.1314(4) 0.4705(3) 0.046(4) Uani 1 1 d G . . 
H8U H 0.7892 1.1382 0.5083 0.055 Uiso 1 1 calc R . . 
C1V C 1.0275(7) 0.8218(6) 0.5733(6) 0.036(3) Uani 1 1 d . . . 
H1V1 H 1.0437 0.8541 0.5519 0.044 Uiso 1 1 calc R . . 
H1V2 H 1.0574 0.8013 0.6003 0.044 Uiso 1 1 calc R . . 
C2V C 1.0295(8) 0.7714(7) 0.5338(6) 0.044(4) Uani 1 1 d . . . 
H2V1 H 1.0112 0.7405 0.5553 0.053 Uiso 1 1 calc R . . 
H2V2 H 1.0004 0.7926 0.5064 0.053 Uiso 1 1 calc R . . 
C3V C 1.0940(4) 0.7374(4) 0.5046(4) 0.047(4) Uani 1 1 d G . . 
C4V C 1.1114(4) 0.7592(4) 0.4518(4) 0.038(4) Uani 1 1 d G . . 
H4V H 1.0814 0.7947 0.4359 0.046 Uiso 1 1 calc R . . 
C5V C 1.1727(4) 0.7291(4) 0.4222(3) 0.038(4) Uani 1 1 d G . . 
H5V H 1.1846 0.7440 0.3861 0.045 Uiso 1 1 calc R . . 
C6V C 1.2166(4) 0.6771(4) 0.4454(4) 0.051(4) Uani 1 1 d G . . 
H6V H 1.2585 0.6565 0.4251 0.061 Uiso 1 1 calc R . . 
C7V C 1.1992(5) 0.6552(4) 0.4982(4) 0.055(5) Uani 1 1 d G . . 
H7V H 1.2292 0.6197 0.5140 0.066 Uiso 1 1 calc R . . 
C8V C 1.1379(5) 0.6854(4) 0.5278(3) 0.049(4) Uani 1 1 d G . . 
H8V H 1.1260 0.6704 0.5639 0.058 Uiso 1 1 calc R . . 
C1W C 0.9985(7) 0.5910(7) 0.5598(6) 0.039(4) Uani 1 1 d . . . 
H1W1 H 0.9712 0.5715 0.5452 0.046 Uiso 1 1 calc R . . 
H1W2 H 0.9899 0.6340 0.5431 0.046 Uiso 1 1 calc R . . 
C2W C 1.0690(7) 0.5538(7) 0.5438(6) 0.039(4) Uani 1 1 d . . . 
H2W1 H 1.0744 0.5254 0.5142 0.047 Uiso 1 1 calc R . . 
H2W2 H 1.0949 0.5820 0.5308 0.047 Uiso 1 1 calc R . . 
C3W C 1.0903(5) 0.5177(4) 0.5927(3) 0.040(4) Uani 1 1 d G . . 
C4W C 1.0881(5) 0.4571(4) 0.6032(3) 0.041(4) Uani 1 1 d G . . 
H4W H 1.0720 0.4389 0.5785 0.050 Uiso 1 1 calc R . . 
C5W C 1.1096(5) 0.4230(3) 0.6499(4) 0.046(4) Uani 1 1 d G . . 
H5W H 1.1081 0.3815 0.6571 0.055 Uiso 1 1 calc R . . 
C6W C 1.1331(5) 0.4495(4) 0.6861(3) 0.035(3) Uani 1 1 d G . . 
H6W H 1.1478 0.4262 0.7180 0.042 Uiso 1 1 calc R . . 
C7W C 1.1353(5) 0.5101(4) 0.6756(3) 0.039(4) Uani 1 1 d G . . 
H7W H 1.1514 0.5283 0.7003 0.047 Uiso 1 1 calc R . . 
C8W C 1.1139(5) 0.5443(3) 0.6289(4) 0.043(4) Uani 1 1 d G . . 
H8W H 1.1154 0.5857 0.6217 0.052 Uiso 1 1 calc R . . 
C1X C 1.1403(6) 0.6796(7) 0.7369(6) 0.039(4) Uani 1 1 d . . . 
H1X1 H 1.1494 0.7105 0.7569 0.046 Uiso 1 1 calc R . . 
H1X2 H 1.1261 0.6504 0.7646 0.046 Uiso 1 1 calc R . . 
C2X C 1.2021(7) 0.6432(7) 0.7029(6) 0.043(4) Uani 1 1 d . . . 
H2X1 H 1.1931 0.6133 0.6817 0.052 Uiso 1 1 calc R . . 
H2X2 H 1.2180 0.6724 0.6764 0.052 Uiso 1 1 calc R . . 
C3X C 1.2529(4) 0.6088(4) 0.7350(4) 0.042(4) Uani 1 1 d G . . 
C4X C 1.2931(5) 0.6401(3) 0.7465(4) 0.043(4) Uani 1 1 d G . . 
H4X H 1.2861 0.6825 0.7339 0.052 Uiso 1 1 calc R . . 
C5X C 1.3435(4) 0.6093(4) 0.7766(4) 0.049(4) Uani 1 1 d G . . 
H5X H 1.3710 0.6306 0.7845 0.058 Uiso 1 1 calc R . . 
C6X C 1.3537(4) 0.5472(4) 0.7950(4) 0.044(4) Uani 1 1 d G . . 
H6X H 1.3882 0.5261 0.8156 0.053 Uiso 1 1 calc R . . 
C7X C 1.3135(5) 0.5159(3) 0.7834(4) 0.038(3) Uani 1 1 d G . . 
H7X H 1.3205 0.4735 0.7960 0.045 Uiso 1 1 calc R . . 
C8X C 1.2631(4) 0.5467(4) 0.7534(4) 0.042(4) Uani 1 1 d G . . 
H8X H 1.2356 0.5254 0.7455 0.051 Uiso 1 1 calc R . . 
C1Y C 0.9508(7) 0.7202(7) 0.8833(5) 0.036(4) Uani 1 1 d . . . 
H1Y1 H 0.9228 0.7609 0.8690 0.043 Uiso 1 1 calc R . . 
H1Y2 H 0.9260 0.7102 0.9184 0.043 Uiso 1 1 calc R . . 
C2Y C 1.0091(8) 0.7307(7) 0.8965(7) 0.048(4) Uani 1 1 d . . . 
H2Y1 H 1.0017 0.7761 0.8976 0.058 Uiso 1 1 calc R . . 
H2Y2 H 1.0482 0.7117 0.8691 0.058 Uiso 1 1 calc R . . 
C3Y C 1.0175(5) 0.6990(4) 0.9518(3) 0.040(4) Uani 1 1 d G . . 
C4Y C 1.0209(5) 0.6365(4) 0.9603(3) 0.044(4) Uani 1 1 d G . . 
H4Y H 1.0148 0.6151 0.9318 0.052 Uiso 1 1 calc R . . 
C5Y C 1.0331(5) 0.6054(3) 1.0103(4) 0.047(4) Uani 1 1 d G . . 
H5Y H 1.0355 0.5626 1.0161 0.056 Uiso 1 1 calc R . . 
C6Y C 1.0420(5) 0.6367(4) 1.0520(3) 0.045(4) Uani 1 1 d G . . 
H6Y H 1.0504 0.6154 1.0862 0.054 Uiso 1 1 calc R . . 
C7Y C 1.0386(5) 0.6992(4) 1.0436(3) 0.045(4) Uani 1 1 d G . . 
H7Y H 1.0447 0.7206 1.0720 0.054 Uiso 1 1 calc R . . 
C8Y C 1.0264(5) 0.7303(3) 0.9935(4) 0.044(4) Uani 1 1 d G . . 
H8Y H 1.0241 0.7731 0.9877 0.053 Uiso 1 1 calc R . . 
S1 S 0.35830(19) 0.94821(16) 0.78570(15) 0.0383(9) Uani 1 1 d . . . 
S2 S 0.47903(19) 0.82791(16) 0.91557(14) 0.0355(9) Uani 1 1 d . . . 
S3 S 0.49370(19) 1.03417(16) 0.66542(15) 0.0364(9) Uani 1 1 d . . . 
S4 S 0.43968(17) 0.70514(15) 0.79147(14) 0.0301(8) Uani 1 1 d . . . 
S5 S 0.43693(18) 0.86935(15) 0.60607(14) 0.0313(8) Uani 1 1 d . . . 
S6 S 0.58641(18) 0.93811(16) 0.80481(14) 0.0319(8) Uani 1 1 d . . . 
S7 S 0.58296(17) 0.74129(14) 1.01357(14) 0.0293(8) Uani 1 1 d . . . 
S8 S 0.56550(17) 0.58346(15) 0.91992(14) 0.0302(8) Uani 1 1 d . . . 
S9 S 0.64677(18) 0.59309(16) 0.71770(14) 0.0318(8) Uani 1 1 d . . . 
S10 S 0.62902(18) 0.72684(15) 0.56247(14) 0.0324(8) Uani 1 1 d . . . 
S11 S 0.77236(17) 0.77673(15) 0.93343(14) 0.0300(8) Uani 1 1 d . . . 
S12 S 0.57390(18) 0.93411(16) 0.46766(14) 0.0325(8) Uani 1 1 d . . . 
S13 S 0.60086(17) 1.08460(15) 0.56758(14) 0.0299(8) Uani 1 1 d . . . 
S14 S 0.77587(18) 0.60160(16) 0.90802(15) 0.0347(8) Uani 1 1 d . . . 
S15 S 0.80536(17) 0.55287(15) 0.77806(14) 0.0312(8) Uani 1 1 d . . . 
S16 S 0.77024(17) 1.00127(15) 0.66557(14) 0.0306(8) Uani 1 1 d . . . 
S17 S 0.95802(18) 0.66216(16) 0.83667(14) 0.0337(8) Uani 1 1 d . . . 
S18 S 0.84248(17) 0.54932(15) 0.58908(14) 0.0290(8) Uani 1 1 d . . . 
S19 S 0.91307(17) 0.87655(15) 0.80304(13) 0.0296(8) Uani 1 1 d . . . 
S20 S 0.79484(18) 0.75497(15) 0.52377(14) 0.0315(8) Uani 1 1 d . . . 
S21 S 0.78465(19) 0.90852(17) 0.50599(15) 0.0372(9) Uani 1 1 d . . . 
S22 S 0.94593(18) 0.85964(16) 0.60960(15) 0.0340(8) Uani 1 1 d . . . 
S23 S 0.97471(18) 0.59551(15) 0.63369(14) 0.0315(8) Uani 1 1 d . . . 
S24 S 1.07529(18) 0.71992(16) 0.70051(14) 0.0326(8) Uani 1 1 d . . . 
 
loop_ 
 _atom_site_aniso_label 
 _atom_site_aniso_U_11 
 _atom_site_aniso_U_22 
 _atom_site_aniso_U_33 
 _atom_site_aniso_U_23 
 _atom_site_aniso_U_13 
 _atom_site_aniso_U_12 
Au1 0.0347(3) 0.0303(3) 0.0321(3) -0.0108(2) -0.0115(2) -0.0103(2) 
Au2 0.0355(3) 0.0301(3) 0.0318(3) -0.0106(2) -0.0120(2) -0.0100(2) 
Au3 0.0352(3) 0.0302(3) 0.0319(3) -0.0106(2) -0.0118(2) -0.0104(2) 
Au4 0.0354(3) 0.0302(3) 0.0311(3) -0.0106(2) -0.0110(2) -0.0104(2) 
Au5 0.0357(3) 0.0304(3) 0.0318(3) -0.0105(2) -0.0119(2) -0.0108(2) 
Au6 0.0328(3) 0.0311(3) 0.0315(3) -0.0111(2) -0.0111(2) -0.0105(2) 
Au7 0.0348(3) 0.0296(3) 0.0315(3) -0.0103(2) -0.0120(2) -0.0102(2) 
Au8 0.0332(3) 0.0305(3) 0.0311(3) -0.0107(2) -0.0113(2) -0.0101(2) 
Au9 0.0349(3) 0.0306(3) 0.0318(3) -0.0107(2) -0.0115(2) -0.0108(2) 
Au10 0.0348(3) 0.0302(3) 0.0316(3) -0.0103(2) -0.0117(2) -0.0106(2) 
Au11 0.0361(3) 0.0303(3) 0.0315(3) -0.0105(2) -0.0121(2) -0.0105(2) 
Au12 0.0350(3) 0.0310(3) 0.0313(3) -0.0103(2) -0.0112(2) -0.0112(2) 
Au13 0.0346(3) 0.0310(3) 0.0313(3) -0.0102(2) -0.0117(2) -0.0106(2) 
Au14 0.0317(3) 0.0296(3) 0.0314(3) -0.0109(2) -0.0104(2) -0.0091(2) 
Au15 0.0353(3) 0.0301(3) 0.0314(3) -0.0106(2) -0.0119(2) -0.0103(2) 
Au16 0.0348(3) 0.0306(3) 0.0320(3) -0.0106(2) -0.0120(2) -0.0107(2) 
Au17 0.0338(3) 0.0308(3) 0.0307(3) -0.0100(2) -0.0117(2) -0.0111(2) 
Au18 0.0333(3) 0.0297(3) 0.0313(3) -0.0105(2) -0.0112(2) -0.0095(2) 
Au19 0.0353(3) 0.0303(3) 0.0309(3) -0.0104(2) -0.0117(2) -0.0105(2) 
Au20 0.0333(3) 0.0302(3) 0.0313(3) -0.0103(2) -0.0112(2) -0.0106(2) 
Au21 0.0313(3) 0.0298(3) 0.0304(3) -0.0100(2) -0.0103(2) -0.0100(2) 
Au22 0.0325(3) 0.0310(3) 0.0310(3) -0.0104(2) -0.0109(2) -0.0103(2) 
Au23 0.0332(3) 0.0297(3) 0.0305(3) -0.0105(2) -0.0105(2) -0.0100(2) 
Au24 0.0340(3) 0.0297(3) 0.0308(3) -0.0102(2) -0.0108(2) -0.0112(2) 
Au25 0.0345(3) 0.0301(3) 0.0310(3) -0.0097(2) -0.0118(2) -0.0117(2) 
Au26 0.0334(3) 0.0298(3) 0.0311(3) -0.0102(2) -0.0113(2) -0.0110(2) 
Au27 0.0331(3) 0.0289(3) 0.0311(3) -0.0105(2) -0.0110(2) -0.0092(2) 
Au28 0.0349(3) 0.0293(3) 0.0309(3) -0.0102(2) -0.0116(2) -0.0106(2) 
Au29 0.0323(3) 0.0297(3) 0.0304(3) -0.0101(2) -0.0105(2) -0.0108(2) 
Au30 0.0317(3) 0.0298(3) 0.0306(3) -0.0100(2) -0.0102(2) -0.0111(2) 
Au31 0.0330(3) 0.0288(3) 0.0304(3) -0.0103(2) -0.0103(2) -0.0104(2) 
Au32 0.0329(3) 0.0297(3) 0.0306(3) -0.0098(2) -0.0112(2) -0.0113(2) 
Au33 0.0330(3) 0.0287(3) 0.0303(3) -0.0105(2) -0.0107(2) -0.0088(2) 
Au34 0.0323(3) 0.0295(3) 0.0307(3) -0.0095(2) -0.0109(2) -0.0114(2) 
Au35 0.0337(3) 0.0286(3) 0.0302(3) -0.0103(2) -0.0108(2) -0.0102(2) 
Au36 0.0324(3) 0.0281(3) 0.0305(3) -0.0106(2) -0.0109(2) -0.0091(2) 
Au37 0.0327(3) 0.0290(3) 0.0300(3) -0.0098(2) -0.0108(2) -0.0111(2) 
Au38 0.0313(3) 0.0286(3) 0.0295(3) -0.0107(2) -0.0100(2) -0.0089(2) 
C1A 0.029(8) 0.037(8) 0.040(9) -0.012(6) -0.011(7) -0.005(6) 
C2A 0.042(9) 0.027(7) 0.034(8) -0.004(6) -0.004(7) -0.007(7) 
C3A 0.038(9) 0.039(8) 0.039(9) -0.013(7) -0.014(7) 0.000(7) 
C4A 0.038(9) 0.030(8) 0.041(9) -0.007(6) -0.012(7) -0.002(7) 
C5A 0.036(9) 0.040(8) 0.044(9) -0.015(7) -0.010(7) -0.005(7) 
C6A 0.037(9) 0.044(9) 0.023(7) -0.006(6) -0.002(6) -0.015(7) 
C7A 0.035(9) 0.039(8) 0.034(8) -0.010(6) -0.017(7) 0.000(7) 
C8A 0.039(9) 0.038(8) 0.031(8) -0.008(6) -0.010(7) -0.005(7) 
C1B 0.032(9) 0.039(8) 0.037(8) -0.005(6) -0.013(7) -0.011(7) 
C2B 0.038(9) 0.039(8) 0.041(9) -0.011(7) -0.007(7) -0.009(7) 
C3B 0.027(8) 0.045(9) 0.040(9) -0.002(7) -0.016(7) -0.007(7) 
C4B 0.035(9) 0.031(8) 0.046(9) -0.006(7) -0.016(7) -0.003(7) 
C5B 0.050(10) 0.034(8) 0.042(9) -0.010(7) -0.015(8) -0.012(7) 
C6B 0.029(9) 0.045(9) 0.041(9) -0.014(7) -0.009(7) -0.002(7) 
C7B 0.048(10) 0.034(8) 0.037(9) -0.002(7) -0.019(8) -0.008(7) 
C8B 0.048(10) 0.034(8) 0.039(9) -0.005(7) -0.014(8) -0.007(7) 
C1C 0.044(10) 0.028(8) 0.050(10) -0.014(7) -0.001(8) -0.012(7) 
C2C 0.033(9) 0.030(8) 0.042(9) -0.009(6) -0.012(7) -0.004(6) 
C3C 0.033(9) 0.036(8) 0.040(9) -0.015(7) -0.007(7) -0.006(7) 
C4C 0.056(11) 0.038(9) 0.043(9) -0.009(7) -0.019(8) -0.016(8) 
C5C 0.036(9) 0.043(9) 0.045(9) -0.005(7) -0.023(7) -0.012(7) 
C6C 0.035(9) 0.052(9) 0.035(8) -0.015(7) -0.003(7) -0.014(7) 
C7C 0.074(13) 0.033(8) 0.044(9) -0.009(7) -0.022(9) -0.013(8) 
C8C 0.028(9) 0.053(9) 0.041(9) -0.010(7) -0.008(7) -0.014(7) 
C1D 0.027(8) 0.044(9) 0.043(9) -0.015(7) -0.003(7) -0.004(7) 
C2D 0.037(9) 0.037(8) 0.045(9) -0.010(7) -0.005(8) -0.002(7) 
C3D 0.035(9) 0.049(9) 0.034(8) -0.015(7) -0.010(7) -0.003(7) 
C4D 0.034(9) 0.034(8) 0.050(10) -0.009(7) -0.008(8) 0.001(7) 
C5D 0.031(9) 0.038(8) 0.052(10) -0.016(7) -0.003(7) -0.010(7) 
C6D 0.040(9) 0.033(8) 0.035(8) -0.006(6) -0.022(7) -0.009(7) 
C7D 0.038(9) 0.034(8) 0.028(7) -0.007(6) -0.011(7) -0.007(7) 
C8D 0.040(10) 0.043(9) 0.029(8) -0.002(7) -0.001(7) -0.012(7) 
C1E 0.030(9) 0.040(9) 0.051(10) -0.006(7) -0.011(8) -0.006(7) 
C2E 0.036(9) 0.036(8) 0.042(9) -0.004(7) -0.010(7) -0.008(7) 
C3E 0.053(11) 0.041(9) 0.026(8) -0.010(7) 0.000(7) -0.011(8) 
C4E 0.029(8) 0.040(8) 0.042(9) -0.016(7) -0.011(7) -0.008(7) 
C5E 0.020(7) 0.042(8) 0.041(9) -0.014(7) -0.005(7) -0.009(6) 
C6E 0.038(9) 0.041(9) 0.046(9) -0.019(7) 0.004(7) -0.025(7) 
C7E 0.046(10) 0.031(8) 0.037(8) -0.008(6) -0.004(7) -0.013(7) 
C8E 0.033(9) 0.039(8) 0.042(9) -0.011(7) -0.015(7) -0.008(7) 
C1F 0.036(9) 0.049(9) 0.031(8) -0.013(7) -0.012(7) -0.006(7) 
C2F 0.039(9) 0.034(8) 0.032(8) -0.014(6) -0.001(7) 0.000(7) 
C3F 0.057(11) 0.037(8) 0.030(8) -0.013(6) 0.001(7) -0.019(8) 
C4F 0.035(9) 0.049(9) 0.030(8) -0.018(7) 0.014(7) -0.020(7) 
C5F 0.066(12) 0.041(9) 0.046(10) 0.010(7) -0.035(9) -0.024(8) 
C6F 0.010(7) 0.052(9) 0.033(8) -0.008(7) 0.007(6) 0.000(6) 
C7F 0.053(11) 0.028(8) 0.040(9) -0.011(7) 0.012(8) -0.013(7) 
C8F 0.035(9) 0.034(8) 0.045(9) -0.006(7) -0.005(7) -0.010(7) 
C1G 0.057(11) 0.034(8) 0.028(8) -0.006(6) -0.016(7) -0.013(7) 
C2G 0.041(9) 0.039(8) 0.031(8) -0.005(6) -0.015(7) -0.014(7) 
C3G 0.034(9) 0.036(8) 0.029(8) -0.002(6) -0.010(7) -0.012(7) 
C4G 0.042(9) 0.040(8) 0.031(8) -0.010(6) -0.016(7) -0.002(7) 
C5G 0.037(9) 0.046(9) 0.031(8) -0.002(7) -0.013(7) -0.011(7) 
C6G 0.041(10) 0.048(9) 0.044(9) -0.014(7) -0.025(8) -0.006(7) 
C7G 0.037(9) 0.038(8) 0.048(10) -0.011(7) -0.017(8) -0.005(7) 
C8G 0.025(8) 0.040(8) 0.039(8) -0.005(6) -0.008(7) -0.019(7) 
C1H 0.032(9) 0.037(8) 0.048(9) -0.006(7) -0.011(7) -0.013(7) 
C2H 0.035(9) 0.034(8) 0.034(8) -0.011(6) 0.001(7) -0.008(7) 
C3H 0.041(10) 0.041(9) 0.035(8) -0.014(7) 0.006(7) -0.018(7) 
C4H 0.029(8) 0.039(8) 0.032(8) -0.011(6) -0.003(7) 0.000(7) 
C5H 0.050(11) 0.040(9) 0.035(9) -0.013(7) 0.011(8) -0.020(8) 
C6H 0.022(8) 0.045(9) 0.044(9) -0.010(7) -0.006(7) 0.003(7) 
C7H 0.037(9) 0.042(9) 0.034(8) -0.003(7) -0.012(7) -0.010(7) 
C8H 0.054(11) 0.049(9) 0.029(8) -0.006(7) 0.000(7) -0.028(8) 
C1I 0.049(10) 0.039(8) 0.039(9) -0.011(7) -0.010(7) -0.022(7) 
C2I 0.047(10) 0.030(8) 0.047(9) -0.014(7) -0.011(8) -0.010(7) 
C3I 0.060(12) 0.050(10) 0.049(10) -0.002(8) -0.026(9) -0.028(9) 
C4I 0.035(9) 0.039(8) 0.037(8) -0.009(7) -0.009(7) -0.006(7) 
C5I 0.031(9) 0.036(8) 0.037(8) -0.014(6) 0.001(7) -0.003(7) 
C6I 0.030(8) 0.040(9) 0.039(9) -0.014(7) -0.003(7) -0.006(7) 
C7I 0.048(10) 0.039(9) 0.041(9) -0.011(7) -0.012(8) -0.009(8) 
C8I 0.042(10) 0.037(9) 0.040(9) -0.007(7) 0.012(8) 0.004(7) 
C1J 0.048(10) 0.036(8) 0.048(9) -0.006(7) -0.027(8) -0.016(7) 
C2J 0.044(10) 0.036(8) 0.035(8) -0.003(6) -0.011(7) -0.017(7) 
C3J 0.043(10) 0.042(9) 0.043(9) -0.016(7) -0.005(8) -0.016(7) 
C4J 0.046(10) 0.038(8) 0.046(9) -0.009(7) -0.012(8) -0.017(7) 
C5J 0.036(9) 0.040(8) 0.047(9) -0.020(7) -0.012(8) -0.004(7) 
C6J 0.051(10) 0.038(8) 0.035(9) -0.006(7) -0.011(8) -0.004(7) 
C7J 0.043(10) 0.042(9) 0.031(8) -0.009(7) -0.009(7) 0.002(7) 
C8J 0.048(11) 0.043(9) 0.037(9) -0.007(7) -0.008(8) -0.005(8) 
C1K 0.055(10) 0.033(8) 0.031(8) -0.008(6) -0.011(7) -0.021(7) 
C2K 0.051(10) 0.033(8) 0.042(9) -0.002(7) -0.018(8) -0.018(7) 
C3K 0.036(9) 0.028(7) 0.045(9) -0.010(6) -0.015(7) -0.007(6) 
C4K 0.034(8) 0.031(7) 0.032(8) -0.012(6) -0.010(6) -0.005(6) 
C5K 0.033(9) 0.043(9) 0.031(8) -0.009(7) -0.006(7) -0.005(7) 
C6K 0.054(11) 0.037(8) 0.034(8) -0.007(7) -0.009(8) -0.005(8) 
C7K 0.044(10) 0.044(9) 0.040(9) -0.004(7) -0.025(8) -0.008(7) 
C8K 0.022(8) 0.035(8) 0.042(9) -0.012(7) -0.008(7) -0.007(6) 
C1L 0.058(11) 0.019(7) 0.045(9) -0.005(6) 0.007(8) -0.006(7) 
C2L 0.041(10) 0.032(8) 0.041(9) -0.010(7) 0.010(7) -0.006(7) 
C3L 0.046(10) 0.038(9) 0.041(9) -0.010(7) 0.009(8) -0.002(8) 
C4L 0.043(11) 0.040(9) 0.057(11) 0.002(8) 0.017(9) 0.012(8) 
C5L 0.074(14) 0.035(9) 0.050(11) -0.011(8) 0.021(10) -0.005(9) 
C6L 0.067(12) 0.038(9) 0.030(8) -0.002(7) -0.006(8) 0.011(8) 
C7L 0.044(10) 0.039(9) 0.046(10) 0.003(7) 0.009(8) 0.016(8) 
C8L 0.021(8) 0.042(9) 0.046(9) -0.012(7) 0.011(7) -0.011(7) 
C1M 0.049(10) 0.018(7) 0.057(10) 0.006(7) -0.003(8) -0.005(7) 
C2M 0.042(10) 0.035(9) 0.050(10) -0.006(7) 0.011(8) -0.013(7) 
C3M 0.039(10) 0.055(10) 0.047(10) -0.019(8) 0.016(8) -0.016(8) 
C4M 0.039(10) 0.052(10) 0.055(11) -0.016(8) -0.003(8) -0.005(8) 
C5M 0.040(10) 0.053(10) 0.048(10) -0.017(8) 0.020(8) -0.019(8) 
C6M 0.032(9) 0.049(10) 0.056(11) -0.014(8) -0.014(8) 0.001(7) 
C7M 0.033(10) 0.047(10) 0.065(12) -0.019(8) 0.022(9) -0.015(8) 
C8M 0.037(10) 0.050(10) 0.042(9) -0.017(7) 0.013(8) -0.012(8) 
C1N 0.039(10) 0.053(10) 0.036(9) 0.004(7) -0.011(7) -0.012(8) 
C2N 0.046(10) 0.046(9) 0.037(9) 0.001(7) -0.008(8) -0.009(8) 
C3N 0.016(7) 0.044(9) 0.031(8) -0.007(6) 0.009(6) 0.001(6) 
C4N 0.063(12) 0.046(10) 0.028(8) -0.007(7) 0.005(8) -0.010(9) 
C5N 0.045(10) 0.027(8) 0.043(9) -0.005(7) -0.004(8) 0.013(7) 
C6N 0.048(11) 0.050(10) 0.049(11) -0.012(8) 0.012(9) -0.002(8) 
C7N 0.043(10) 0.046(10) 0.041(10) -0.019(7) 0.016(8) -0.009(8) 
C8N 0.054(11) 0.022(8) 0.053(10) -0.016(7) -0.017(9) 0.013(7) 
C1O 0.039(10) 0.041(9) 0.042(9) 0.010(7) -0.013(8) -0.004(7) 
C2O 0.033(9) 0.034(8) 0.057(10) -0.009(7) -0.015(8) -0.005(7) 
C3O 0.037(9) 0.040(9) 0.034(8) 0.011(7) -0.003(7) -0.008(7) 
C4O 0.027(8) 0.037(8) 0.042(9) 0.017(7) -0.007(7) -0.006(7) 
C5O 0.051(11) 0.039(9) 0.041(9) -0.015(7) -0.015(8) 0.026(8) 
C6O 0.027(9) 0.041(9) 0.043(9) -0.013(7) -0.001(7) 0.015(7) 
C7O 0.043(10) 0.049(10) 0.044(10) -0.013(8) -0.013(8) 0.014(8) 
C8O 0.037(10) 0.046(10) 0.050(10) -0.011(8) -0.010(8) 0.013(7) 
C1Q 0.046(10) 0.038(9) 0.034(8) -0.015(7) -0.002(7) 0.011(7) 
C2Q 0.035(9) 0.040(9) 0.045(9) -0.007(7) -0.019(8) 0.012(7) 
C3Q 0.041(10) 0.041(9) 0.069(12) -0.024(8) -0.016(9) 0.013(8) 
C4Q 0.049(11) 0.033(8) 0.042(9) 0.002(7) -0.010(8) -0.004(7) 
C5Q 0.052(11) 0.046(9) 0.035(9) -0.011(7) 0.008(8) -0.022(8) 
C6Q 0.052(11) 0.040(9) 0.051(10) -0.012(8) -0.026(9) 0.017(8) 
C7Q 0.039(9) 0.029(8) 0.044(9) 0.001(7) -0.002(7) -0.011(7) 
C8Q 0.042(10) 0.046(9) 0.030(8) -0.001(7) 0.010(7) -0.019(8) 
C1R 0.049(10) 0.039(8) 0.028(8) 0.000(6) -0.008(7) -0.025(7) 
C2R 0.055(11) 0.055(10) 0.029(8) -0.009(7) -0.015(8) -0.023(8) 
C3R 0.053(11) 0.049(9) 0.042(9) -0.005(7) -0.018(8) -0.022(8) 
C4R 0.048(10) 0.048(9) 0.033(9) -0.008(7) -0.009(8) -0.014(8) 
C5R 0.050(11) 0.046(9) 0.038(9) -0.017(7) 0.004(8) -0.018(8) 
C6R 0.022(8) 0.045(9) 0.054(10) -0.015(8) 0.004(7) -0.010(7) 
C7R 0.024(8) 0.046(9) 0.039(9) -0.016(7) 0.002(7) -0.009(7) 
C8R 0.021(8) 0.036(8) 0.037(8) -0.009(6) 0.003(6) -0.005(6) 
C1S 0.022(8) 0.029(8) 0.053(10) 0.006(7) -0.006(7) -0.002(6) 
C2S 0.024(8) 0.041(8) 0.031(8) 0.003(6) 0.003(6) -0.001(6) 
C3S 0.034(9) 0.040(9) 0.064(11) 0.003(8) -0.009(8) -0.012(7) 
C4S 0.026(8) 0.044(9) 0.037(8) 0.005(7) -0.002(7) -0.010(7) 
C5S 0.019(8) 0.047(9) 0.040(9) -0.005(7) 0.018(7) -0.013(7) 
C6S 0.049(11) 0.046(9) 0.038(9) -0.004(7) -0.008(8) -0.015(8) 
C7S 0.030(9) 0.040(9) 0.069(12) 0.012(8) -0.006(8) -0.022(7) 
C8S 0.017(7) 0.042(9) 0.034(8) -0.002(6) 0.015(6) -0.005(6) 
C1T 0.047(10) 0.039(9) 0.040(9) -0.012(7) 0.000(8) -0.013(8) 
C2T 0.037(9) 0.036(8) 0.043(9) -0.008(7) -0.008(7) -0.006(7) 
C3T 0.032(9) 0.037(8) 0.053(10) -0.005(7) 0.000(8) -0.010(7) 
C4T 0.033(9) 0.031(8) 0.058(11) 0.006(7) 0.004(8) -0.012(7) 
C5T 0.046(11) 0.049(10) 0.033(9) -0.012(7) 0.000(8) 0.010(8) 
C6T 0.029(9) 0.030(8) 0.053(10) -0.011(7) 0.015(7) -0.006(7) 
C7T 0.029(9) 0.042(9) 0.058(11) 0.003(8) -0.002(8) -0.010(7) 
C8T 0.031(9) 0.042(9) 0.042(9) -0.007(7) -0.005(7) 0.009(7) 
C1U 0.052(11) 0.042(9) 0.027(8) -0.002(7) -0.004(7) -0.003(8) 
C2U 0.036(9) 0.042(9) 0.045(10) 0.001(7) 0.018(8) -0.005(7) 
C3U 0.054(11) 0.037(9) 0.030(8) 0.006(7) -0.010(8) 0.002(7) 
C4U 0.038(10) 0.043(9) 0.043(9) -0.008(7) 0.020(8) -0.016(7) 
C5U 0.065(13) 0.039(9) 0.035(9) 0.007(7) 0.007(9) 0.011(8) 
C6U 0.048(10) 0.048(10) 0.037(9) -0.007(7) 0.004(8) -0.023(8) 
C7U 0.034(9) 0.040(9) 0.042(9) 0.000(7) 0.003(7) -0.006(7) 
C8U 0.042(10) 0.031(8) 0.032(8) 0.006(7) 0.002(7) 0.021(7) 
C1V 0.034(9) 0.039(8) 0.036(8) -0.002(6) -0.011(7) -0.010(7) 
C2V 0.048(11) 0.048(9) 0.037(9) -0.007(7) 0.004(8) -0.023(8) 
C3V 0.050(11) 0.041(9) 0.043(10) -0.005(7) 0.003(8) -0.012(8) 
C4V 0.030(9) 0.042(9) 0.036(9) -0.011(7) -0.003(7) -0.001(7) 
C5V 0.026(8) 0.038(8) 0.047(9) -0.013(7) -0.001(7) -0.006(7) 
C6V 0.046(11) 0.029(8) 0.064(12) -0.013(8) 0.001(9) 0.003(7) 
C7V 0.067(13) 0.040(9) 0.048(11) -0.015(8) -0.017(9) 0.003(9) 
C8V 0.072(13) 0.030(8) 0.040(9) -0.012(7) -0.005(9) -0.012(8) 
C1W 0.030(8) 0.051(9) 0.037(8) -0.020(7) -0.015(7) -0.006(7) 
C2W 0.034(9) 0.042(9) 0.040(9) -0.008(7) 0.000(7) -0.010(7) 
C3W 0.032(9) 0.034(8) 0.042(9) -0.013(7) -0.004(7) 0.007(7) 
C4W 0.034(9) 0.043(9) 0.048(10) -0.004(7) -0.019(8) -0.007(7) 
C5W 0.064(12) 0.036(8) 0.029(8) -0.015(7) -0.008(8) -0.003(8) 
C6W 0.021(8) 0.040(8) 0.038(8) -0.003(7) -0.007(7) 0.000(6) 
C7W 0.038(9) 0.042(9) 0.030(8) -0.008(7) 0.005(7) -0.009(7) 
C8W 0.043(10) 0.033(8) 0.050(10) -0.001(7) -0.013(8) -0.006(7) 
C1X 0.021(8) 0.046(9) 0.054(10) -0.005(7) -0.006(7) -0.016(7) 
C2X 0.026(8) 0.055(10) 0.042(9) 0.018(7) 0.006(7) -0.017(7) 
C3X 0.022(8) 0.045(9) 0.056(10) 0.012(8) 0.002(8) -0.013(7) 
C4X 0.043(10) 0.029(8) 0.053(10) -0.007(7) -0.004(8) -0.007(7) 
C5X 0.048(11) 0.049(10) 0.051(10) -0.002(8) -0.012(9) -0.019(8) 
C6X 0.038(10) 0.050(10) 0.043(9) 0.006(7) -0.009(8) -0.013(8) 
C7X 0.031(9) 0.037(8) 0.036(8) -0.005(7) 0.007(7) -0.006(7) 
C8X 0.045(10) 0.038(9) 0.045(9) -0.005(7) -0.011(8) -0.013(7) 
C1Y 0.044(10) 0.056(9) 0.018(7) -0.005(6) 0.006(6) -0.032(8) 
C2Y 0.042(10) 0.034(8) 0.068(11) -0.005(7) -0.040(9) 0.005(7) 
C3Y 0.019(8) 0.038(9) 0.052(10) -0.011(7) -0.006(7) 0.007(6) 
C4Y 0.030(9) 0.033(8) 0.052(10) -0.014(7) -0.010(8) 0.015(6) 
C5Y 0.047(11) 0.050(10) 0.038(9) -0.009(8) 0.012(8) -0.016(8) 
C6Y 0.038(10) 0.041(9) 0.041(9) -0.009(7) 0.002(8) 0.003(7) 
C7Y 0.032(9) 0.037(9) 0.046(10) -0.013(7) -0.005(8) 0.015(7) 
C8Y 0.042(10) 0.039(9) 0.036(9) -0.014(7) 0.012(7) -0.001(7) 
S1 0.041(2) 0.0317(19) 0.031(2) -0.0055(15) -0.0031(17) 0.0020(16) 
S2 0.045(2) 0.0303(19) 0.0280(19) -0.0079(15) -0.0017(17) -0.0082(17) 
S3 0.041(2) 0.0298(19) 0.036(2) -0.0110(15) 0.0024(17) -0.0100(17) 
S4 0.031(2) 0.0320(18) 0.0272(18) -0.0110(14) -0.0005(15) -0.0088(15) 
S5 0.035(2) 0.0276(18) 0.0340(19) 0.0016(14) -0.0137(16) -0.0097(15) 
S6 0.034(2) 0.0311(18) 0.0331(19) -0.0100(15) -0.0023(16) -0.0124(16) 
S7 0.035(2) 0.0223(17) 0.0311(19) 0.0009(14) -0.0100(16) -0.0083(15) 
S8 0.030(2) 0.0282(17) 0.0299(18) -0.0116(14) 0.0001(15) -0.0060(15) 
S9 0.036(2) 0.0313(18) 0.0284(18) -0.0103(14) 0.0036(16) -0.0133(16) 
S10 0.039(2) 0.0302(18) 0.0305(19) -0.0037(15) -0.0092(16) -0.0130(16) 
S11 0.033(2) 0.0312(18) 0.0302(18) -0.0103(14) -0.0105(16) -0.0108(15) 
S12 0.035(2) 0.0327(19) 0.0305(19) -0.0124(15) -0.0027(16) -0.0101(16) 
S13 0.0240(19) 0.0313(18) 0.0314(19) -0.0124(15) 0.0018(15) -0.0057(15) 
S14 0.030(2) 0.036(2) 0.036(2) 0.0026(16) -0.0081(17) -0.0081(16) 
S15 0.032(2) 0.0313(18) 0.0320(19) -0.0019(15) -0.0110(16) -0.0096(15) 
S16 0.032(2) 0.0297(18) 0.0335(19) -0.0111(14) -0.0106(16) -0.0092(15) 
S17 0.030(2) 0.039(2) 0.0315(19) -0.0061(15) -0.0029(16) -0.0107(16) 
S18 0.032(2) 0.0277(17) 0.0291(18) 0.0002(14) -0.0132(15) -0.0078(15) 
S19 0.031(2) 0.0330(18) 0.0262(18) -0.0101(14) 0.0021(15) -0.0137(16) 
S20 0.037(2) 0.0289(18) 0.0309(19) -0.0027(14) -0.0134(16) -0.0087(15) 
S21 0.034(2) 0.043(2) 0.032(2) 0.0012(16) -0.0110(17) -0.0067(17) 
S22 0.031(2) 0.0344(19) 0.038(2) 0.0046(16) -0.0134(17) -0.0095(16) 
S23 0.033(2) 0.0286(18) 0.035(2) -0.0105(15) 0.0002(16) -0.0136(16) 
S24 0.032(2) 0.0364(19) 0.0321(19) -0.0145(15) -0.0015(16) -0.0123(16) 
 
_geom_special_details 
; 
 All esds (except the esd in the dihedral angle between two l.s. planes) 
 are estimated using the full covariance matrix.  The cell esds are taken 
 into account individually in the estimation of esds in distances, angles 
 and torsion angles; correlations between esds in cell parameters are only 
 used when they are defined by crystal symmetry.  An approximate (isotropic) 
 treatment of cell esds is used for estimating esds involving l.s. planes. 
; 
 
loop_ 
 _geom_bond_atom_site_label_1 
 _geom_bond_atom_site_label_2 
 _geom_bond_distance 
 _geom_bond_site_symmetry_2 
 _geom_bond_publ_flag 
Au1 S2 2.300(4) . ? 
Au1 S1 2.316(4) . ? 
Au1 Au3 2.9477(7) . ? 
Au1 Au4 3.0589(9) . ? 
Au2 S3 2.296(4) . ? 
Au2 S1 2.328(4) . ? 
Au2 Au5 2.9517(8) . ? 
Au2 Au4 3.1373(8) . ? 
Au3 S4 2.351(3) . ? 
Au3 Au9 2.7164(9) . ? 
Au3 Au5 2.7349(8) . ? 
Au3 Au4 2.7554(8) . ? 
Au3 Au7 2.9034(7) . ? 
Au3 Au8 3.2684(8) . ? 
Au4 S6 2.295(3) . ? 
Au4 Au5 2.7344(7) . ? 
Au4 Au9 2.7937(7) . ? 
Au4 Au19 3.0061(8) . ? 
Au4 Au10 3.1343(9) . ? 
Au4 Au7 3.3459(8) . ? 
Au4 Au18 3.3502(9) . ? 
Au5 S5 2.342(3) . ? 
Au5 Au9 2.7542(8) . ? 
Au5 Au11 2.9356(8) . ? 
Au5 Au16 3.1196(8) . ? 
Au6 S8 2.314(3) . ? 
Au6 S4 2.345(3) . ? 
Au6 Au8 3.0466(9) . ? 
Au6 Au7 3.1004(8) . ? 
Au7 S2 2.379(3) . ? 
Au7 Au8 2.7079(7) . ? 
Au7 Au20 2.7190(8) . ? 
Au7 Au19 2.7896(9) . ? 
Au7 Au22 3.0448(8) . ? 
Au8 S9 2.355(3) . ? 
Au8 Au19 2.7300(8) . ? 
Au8 Au20 2.8506(7) . ? 
Au8 Au9 2.8648(8) . ? 
Au9 Au10 2.7362(8) . ? 
Au9 Au17 2.7393(7) . ? 
Au9 Au25 2.7408(8) . ? 
Au9 Au19 2.7764(7) . ? 
Au9 Au16 2.8429(8) . ? 
Au10 Au16 2.7639(7) . ? 
Au10 Au15 2.7699(8) . ? 
Au10 Au28 2.7781(8) . ? 
Au10 Au11 2.7793(8) . ? 
Au10 Au27 2.7882(8) . ? 
Au10 Au18 2.8529(7) . ? 
Au10 Au26 2.8859(9) . ? 
Au10 Au25 3.0529(8) . ? 
Au10 Au19 3.1210(8) . ? 
Au11 S3 2.363(3) . ? 
Au11 Au15 2.7055(9) . ? 
Au11 Au16 2.7140(7) . ? 
Au11 Au13 3.1231(8) . ? 
Au11 Au12 3.2239(7) . ? 
Au12 S12 2.296(4) . ? 
Au12 S5 2.336(4) . ? 
Au12 Au16 2.9926(8) . ? 
Au12 Au13 3.0224(8) 2_676 ? 
Au12 Au13 3.3456(8) . ? 
Au13 S12 2.332(3) . ? 
Au13 S13 2.361(3) . ? 
Au13 Au15 2.9224(8) . ? 
Au13 Au12 3.0224(8) 2_676 ? 
Au14 S16 2.266(3) . ? 
Au14 S13 2.317(3) . ? 
Au14 Au15 3.0829(7) . ? 
Au15 S21 2.372(4) . ? 
Au15 Au16 2.8889(8) . ? 
Au15 Au26 3.0570(8) . ? 
Au15 Au27 3.1602(7) . ? 
Au16 S10 2.310(3) . ? 
Au17 S9 2.305(4) . ? 
Au17 S10 2.352(3) . ? 
Au17 Au25 2.8414(7) . ? 
Au18 S6 2.337(4) . ? 
Au18 Au33 2.7468(8) . ? 
Au18 Au28 2.7508(8) . ? 
Au18 Au19 2.8053(8) . ? 
Au18 Au23 2.9517(8) . ? 
Au18 Au27 2.9895(8) . ? 
Au19 Au20 2.7418(8) . ? 
Au19 Au28 2.7711(9) . ? 
Au19 Au23 2.8106(7) . ? 
Au19 Au24 2.9579(8) . ? 
Au19 Au25 3.0713(8) . ? 
Au20 S14 2.331(3) . ? 
Au20 Au21 3.0058(7) . ? 
Au20 Au22 3.0209(8) . ? 
Au20 Au24 3.0494(8) . ? 
Au20 Au23 3.1648(8) . ? 
Au21 S11 2.288(4) . ? 
Au21 S7 2.313(4) . ? 
Au22 S8 2.307(3) . ? 
Au22 S7 2.334(3) . ? 
Au23 S11 2.385(3) . ? 
Au23 Au28 2.7911(8) . ? 
Au23 Au33 2.8577(8) . ? 
Au23 Au24 2.9136(7) . ? 
Au23 Au31 3.0283(8) . ? 
Au23 Au29 3.1156(8) . ? 
Au24 S15 2.393(3) . ? 
Au24 Au28 2.7591(8) . ? 
Au24 Au31 2.8979(8) . ? 
Au24 Au25 2.9069(7) . ? 
Au24 Au32 2.9199(8) . ? 
Au24 Au29 2.9915(7) . ? 
Au24 Au30 3.2283(7) . ? 
Au25 Au28 2.7540(7) . ? 
Au25 Au32 2.8171(9) . ? 
Au25 Au26 2.9540(8) . ? 
Au25 Au34 3.0042(8) . ? 
Au25 Au30 3.1124(8) . ? 
Au26 S20 2.368(3) . ? 
Au26 Au28 2.8016(8) . ? 
Au26 Au27 2.8571(7) . ? 
Au26 Au35 2.8654(7) . ? 
Au26 Au32 2.8945(8) . ? 
Au26 Au36 2.9705(8) . ? 
Au26 Au34 3.2363(7) . ? 
Au27 S16 2.332(3) . ? 
Au27 Au28 2.8258(8) . ? 
Au27 Au33 2.9012(7) . ? 
Au27 Au35 3.0018(8) . ? 
Au27 Au36 3.0465(8) . ? 
Au28 Au33 2.7105(7) . ? 
Au28 Au31 2.7862(8) . ? 
Au28 Au32 2.7979(8) . ? 
Au28 Au35 2.7986(9) . ? 
Au29 S14 2.305(4) . ? 
Au29 S17 2.367(4) . ? 
Au29 Au31 3.2570(8) . ? 
Au30 S15 2.313(3) . ? 
Au30 S18 2.329(3) . ? 
Au30 Au32 3.2212(8) . ? 
Au31 S17 2.336(4) . ? 
Au31 Au35 2.8213(8) . ? 
Au31 Au32 2.9052(7) . ? 
Au31 Au33 3.0721(8) . ? 
Au31 Au38 3.0939(8) . ? 
Au31 Au37 3.0981(8) . ? 
Au32 S23 2.378(3) . ? 
Au32 Au35 2.8561(8) . ? 
Au32 Au37 3.1129(8) . ? 
Au32 Au34 3.2793(7) . ? 
Au33 S19 2.327(3) . ? 
Au33 Au35 3.1010(8) . ? 
Au33 Au38 3.2280(9) . ? 
Au34 S20 2.301(3) . ? 
Au34 S18 2.342(3) . ? 
Au35 S22 2.351(4) . ? 
Au35 Au38 3.0104(7) . ? 
Au35 Au37 3.0986(8) . ? 
Au35 Au36 3.2669(8) . ? 
Au36 S22 2.259(3) . ? 
Au36 S21 2.263(3) . ? 
Au37 S24 2.338(3) . ? 
Au37 S23 2.380(3) . ? 
Au38 S19 2.326(3) . ? 
Au38 S24 2.351(3) . ? 
C1A C2A 1.483(18) . ? 
C1A S1 1.836(12) . ? 
C1A H1A1 0.9900 . ? 
C1A H1A2 0.9900 . ? 
C2A C3A 1.498(14) . ? 
C2A H2A1 0.9900 . ? 
C2A H2A2 0.9900 . ? 
C3A C4A 1.3900 . ? 
C3A C8A 1.3900 . ? 
C4A C5A 1.3900 . ? 
C4A H4A 0.9500 . ? 
C5A C6A 1.3900 . ? 
C5A H5A 0.9500 . ? 
C6A C7A 1.3900 . ? 
C6A H6A 0.9500 . ? 
C7A C8A 1.3900 . ? 
C7A H7A 0.9500 . ? 
C8A H8A 0.9500 . ? 
C1B C2B 1.470(19) . ? 
C1B S2 1.816(14) . ? 
C1B H1B1 0.9900 . ? 
C1B H1B2 0.9900 . ? 
C2B C3B 1.505(16) . ? 
C2B H2B1 0.9900 . ? 
C2B H2B2 0.9900 . ? 
C3B C4B 1.3900 . ? 
C3B C8B 1.3900 . ? 
C4B C5B 1.3900 . ? 
C4B H4B 0.9500 . ? 
C5B C6B 1.3900 . ? 
C5B H5B 0.9500 . ? 
C6B C7B 1.3900 . ? 
C6B H6B 0.9500 . ? 
C7B C8B 1.3900 . ? 
C7B H7B 0.9500 . ? 
C8B H8B 0.9500 . ? 
C1C C2C 1.609(18) . ? 
C1C S3 1.787(13) . ? 
C1C H1C1 0.9900 . ? 
C1C H1C2 0.9900 . ? 
C2C C3C 1.493(13) . ? 
C2C H2C1 0.9900 . ? 
C2C H2C2 0.9900 . ? 
C3C C4C 1.3900 . ? 
C3C C8C 1.3900 . ? 
C4C C5C 1.3900 . ? 
C4C H4C 0.9500 . ? 
C5C C6C 1.3900 . ? 
C5C H5C 0.9500 . ? 
C6C C7C 1.3900 . ? 
C6C H6C 0.9500 . ? 
C7C C8C 1.3900 . ? 
C7C H7C 0.9500 . ? 
C8C H8C 0.9500 . ? 
C1D C2D 1.610(19) . ? 
C1D S4 1.777(14) . ? 
C1D H1D1 0.9900 . ? 
C1D H1D2 0.9900 . ? 
C2D C3D 1.432(15) . ? 
C2D H2D1 0.9900 . ? 
C2D H2D2 0.9900 . ? 
C3D C4D 1.3900 . ? 
C3D C8D 1.3900 . ? 
C4D C5D 1.3900 . ? 
C4D H4D 0.9500 . ? 
C5D C6D 1.3900 . ? 
C5D H5D 0.9500 . ? 
C6D C7D 1.3900 . ? 
C6D H6D 0.9500 . ? 
C7D C8D 1.3900 . ? 
C7D H7D 0.9500 . ? 
C8D H8D 0.9500 . ? 
C1E C2E 1.51(2) . ? 
C1E S5 1.778(14) . ? 
C1E H1E1 0.9900 . ? 
C1E H1E2 0.9900 . ? 
C2E C3E 1.497(15) . ? 
C2E H2E1 0.9900 . ? 
C2E H2E2 0.9900 . ? 
C3E C4E 1.3900 . ? 
C3E C8E 1.3900 . ? 
C4E C5E 1.3900 . ? 
C4E H4E 0.9500 . ? 
C5E C6E 1.3900 . ? 
C5E H5E 0.9500 . ? 
C6E C7E 1.3900 . ? 
C6E H6E 0.9500 . ? 
C7E C8E 1.3900 . ? 
C7E H7E 0.9500 . ? 
C8E H8E 0.9500 . ? 
C1F C2F 1.571(18) . ? 
C1F S6 1.790(14) . ? 
C1F H1F1 0.9900 . ? 
C1F H1F2 0.9900 . ? 
C2F C3F 1.545(14) . ? 
C2F H2F1 0.9900 . ? 
C2F H2F2 0.9900 . ? 
C3F C4F 1.3900 . ? 
C3F C8F 1.3900 . ? 
C4F C5F 1.3900 . ? 
C4F H4F 0.9500 . ? 
C5F C6F 1.3900 . ? 
C5F H5F 0.9500 . ? 
C6F C7F 1.3900 . ? 
C6F H6F 0.9500 . ? 
C7F C8F 1.3900 . ? 
C7F H7F 0.9500 . ? 
C8F H8F 0.9500 . ? 
C1G C2G 1.502(19) . ? 
C1G S7 1.809(13) . ? 
C1G H1G1 0.9900 . ? 
C1G H1G2 0.9900 . ? 
C2G C3G 1.491(14) . ? 
C2G H2G1 0.9900 . ? 
C2G H2G2 0.9900 . ? 
C3G C4G 1.3900 . ? 
C3G C8G 1.3900 . ? 
C4G C5G 1.3900 . ? 
C4G H4G 0.9500 . ? 
C5G C6G 1.3900 . ? 
C5G H5G 0.9500 . ? 
C6G C7G 1.3900 . ? 
C6G H6G 0.9500 . ? 
C7G C8G 1.3900 . ? 
C7G H7G 0.9500 . ? 
C8G H8G 0.9500 . ? 
C1H C2H 1.482(18) . ? 
C1H S16 1.764(14) . ? 
C1H H1H1 0.9900 . ? 
C1H H1H2 0.9900 . ? 
C2H C3H 1.479(15) . ? 
C2H H2H1 0.9900 . ? 
C2H H2H2 0.9900 . ? 
C3H C4H 1.3900 . ? 
C3H C8H 1.3900 . ? 
C4H C5H 1.3900 . ? 
C4H H4H 0.9500 . ? 
C5H C6H 1.3900 . ? 
C5H H5H 0.9500 . ? 
C6H C7H 1.3900 . ? 
C6H H6H 0.9500 . ? 
C7H C8H 1.3900 . ? 
C7H H7H 0.9500 . ? 
C8H H8H 0.9500 . ? 
C1I C2I 1.471(17) . ? 
C1I S9 1.770(13) . ? 
C1I H1I1 0.9900 . ? 
C1I H1I2 0.9900 . ? 
C2I C3I 1.510(16) . ? 
C2I H2I1 0.9900 . ? 
C2I H2I2 0.9900 . ? 
C3I C4I 1.3900 . ? 
C3I C8I 1.3900 . ? 
C4I C5I 1.3900 . ? 
C4I H4I 0.9500 . ? 
C5I C6I 1.3900 . ? 
C5I H5I 0.9500 . ? 
C6I C7I 1.3900 . ? 
C6I H6I 0.9500 . ? 
C7I C8I 1.3900 . ? 
C7I H7I 0.9500 . ? 
C8I H8I 0.9500 . ? 
C1J C2J 1.472(17) . ? 
C1J S10 1.798(14) . ? 
C1J H1J1 0.9900 . ? 
C1J H1J2 0.9900 . ? 
C2J C3J 1.527(16) . ? 
C2J H2J1 0.9900 . ? 
C2J H2J2 0.9900 . ? 
C3J C4J 1.3900 . ? 
C3J C8J 1.3900 . ? 
C4J C5J 1.3900 . ? 
C4J H4J 0.9500 . ? 
C5J C6J 1.3900 . ? 
C5J H5J 0.9500 . ? 
C6J C7J 1.3900 . ? 
C6J H6J 0.9500 . ? 
C7J C8J 1.3900 . ? 
C7J H7J 0.9500 . ? 
C8J H8J 0.9500 . ? 
C1K C2K 1.438(19) . ? 
C1K S11 1.815(12) . ? 
C1K H1K1 0.9900 . ? 
C1K H1K2 0.9900 . ? 
C2K C8K 1.508(13) . ? 
C2K H2K1 0.9900 . ? 
C2K H2K2 0.9900 . ? 
C3K C4K 1.3900 . ? 
C3K C8K 1.3900 . ? 
C3K H3K 0.9500 . ? 
C4K C5K 1.3900 . ? 
C4K H4K 0.9500 . ? 
C5K C6K 1.3900 . ? 
C5K H5K 0.9500 . ? 
C6K C7K 1.3900 . ? 
C6K H6K 0.9500 . ? 
C7K C8K 1.3900 . ? 
C7K H7K 0.9500 . ? 
C1L C2L 1.517(14) . ? 
C1L S12 1.858(14) . ? 
C1L H1L1 0.9900 . ? 
C1L H1L2 0.9900 . ? 
C2L C3L 1.497(14) . ? 
C2L H2L1 0.9900 . ? 
C2L H2L2 0.9900 . ? 
C3L C4L 1.3900 . ? 
C3L C8L 1.3900 . ? 
C4L C5L 1.3900 . ? 
C4L H4L 0.9500 . ? 
C5L C6L 1.3900 . ? 
C5L H5L 0.9500 . ? 
C6L C7L 1.3900 . ? 
C6L H6L 0.9500 . ? 
C7L C8L 1.3900 . ? 
C7L H7L 0.9500 . ? 
C8L H8L 0.9500 . ? 
C1M C2M 1.487(19) . ? 
C1M S13 1.771(15) . ? 
C1M H1M1 0.9900 . ? 
C1M H1M2 0.9900 . ? 
C2M C3M 1.441(15) . ? 
C2M H2M1 0.9900 . ? 
C2M H2M2 0.9900 . ? 
C3M C4M 1.3900 . ? 
C3M C8M 1.3900 . ? 
C4M C5M 1.3900 . ? 
C4M H4M 0.9500 . ? 
C5M C6M 1.3900 . ? 
C5M H5M 0.9500 . ? 
C6M C7M 1.3900 . ? 
C6M H6M 0.9500 . ? 
C7M C8M 1.3900 . ? 
C7M H7M 0.9500 . ? 
C8M H8M 0.9500 . ? 
C1N C2N 1.543(19) . ? 
C1N S14 1.803(14) . ? 
C1N H1N1 0.9900 . ? 
C1N H1N2 0.9900 . ? 
C2N C3N 1.540(16) . ? 
C2N H2N1 0.9900 . ? 
C2N H2N2 0.9900 . ? 
C3N C4N 1.3900 . ? 
C3N C8N 1.3900 . ? 
C4N C5N 1.3900 . ? 
C4N H4N 0.9500 . ? 
C5N C6N 1.3900 . ? 
C5N H5N 0.9500 . ? 
C6N C7N 1.3900 . ? 
C6N H6N 0.9500 . ? 
C7N C8N 1.3900 . ? 
C7N H7N 0.9500 . ? 
C8N H8N 0.9500 . ? 
C1O C2O 1.49(2) . ? 
C1O S15 1.837(14) . ? 
C1O H1O1 0.9900 . ? 
C1O H1O2 0.9900 . ? 
C2O C3O 1.483(15) . ? 
C2O H2O1 0.9900 . ? 
C2O H2O2 0.9900 . ? 
C3O C4O 1.3900 . ? 
C3O C8O 1.3900 . ? 
C4O C5O 1.3900 . ? 
C4O H4O 0.9500 . ? 
C5O C6O 1.3900 . ? 
C5O H5O 0.9500 . ? 
C6O C7O 1.3900 . ? 
C6O H6O 0.9500 . ? 
C7O C8O 1.3900 . ? 
C7O H7O 0.9500 . ? 
C8O H8O 0.9500 . ? 
C1Q C2Q 1.469(19) . ? 
C1Q S8 1.864(14) . ? 
C1Q H1Q1 0.9900 . ? 
C1Q H1Q2 0.9900 . ? 
C2Q C3Q 1.491(16) . ? 
C2Q H2Q1 0.9900 . ? 
C2Q H2Q2 0.9900 . ? 
C3Q C4Q 1.3900 . ? 
C3Q C8Q 1.3900 . ? 
C4Q C5Q 1.3900 . ? 
C4Q H4Q 0.9500 . ? 
C5Q C6Q 1.3900 . ? 
C5Q H5Q 0.9500 . ? 
C6Q C7Q 1.3900 . ? 
C6Q H6Q 0.9500 . ? 
C7Q C8Q 1.3900 . ? 
C7Q H7Q 0.9500 . ? 
C8Q H8Q 0.9500 . ? 
C1R C2R 1.447(18) . ? 
C1R S18 1.812(13) . ? 
C1R H1R1 0.9900 . ? 
C1R H1R2 0.9900 . ? 
C2R C3R 1.528(15) . ? 
C2R H2R1 0.9900 . ? 
C2R H2R2 0.9900 . ? 
C3R C4R 1.3900 . ? 
C3R C8R 1.3900 . ? 
C4R C5R 1.3900 . ? 
C4R H4R 0.9500 . ? 
C5R C6R 1.3900 . ? 
C5R H5R 0.9500 . ? 
C6R C7R 1.3900 . ? 
C6R H6R 0.9500 . ? 
C7R C8R 1.3900 . ? 
C7R H7R 0.9500 . ? 
C8R H8R 0.9500 . ? 
C1S C2S 1.458(19) . ? 
C1S S19 1.803(14) . ? 
C1S H1S1 0.9900 . ? 
C1S H1S2 0.9900 . ? 
C2S C3S 1.508(15) . ? 
C2S H2S1 0.9900 . ? 
C2S H2S2 0.9900 . ? 
C3S C4S 1.3900 . ? 
C3S C8S 1.3900 . ? 
C4S C5S 1.3900 . ? 
C4S H4S 0.9500 . ? 
C5S C6S 1.3900 . ? 
C5S H5S 0.9500 . ? 
C6S C7S 1.3900 . ? 
C6S H6S 0.9500 . ? 
C7S C8S 1.3900 . ? 
C7S H7S 0.9500 . ? 
C8S H8S 0.9500 . ? 
C1T C2T 1.46(2) . ? 
C1T S20 1.865(15) . ? 
C1T H1T1 0.9900 . ? 
C1T H1T2 0.9900 . ? 
C2T C3T 1.537(16) . ? 
C2T H2T1 0.9900 . ? 
C2T H2T2 0.9900 . ? 
C3T C4T 1.3900 . ? 
C3T C8T 1.3900 . ? 
C4T C5T 1.3900 . ? 
C4T H4T 0.9500 . ? 
C5T C6T 1.3900 . ? 
C5T H5T 0.9500 . ? 
C6T C7T 1.3900 . ? 
C6T H6T 0.9500 . ? 
C7T C8T 1.3900 . ? 
C7T H7T 0.9500 . ? 
C8T H8T 0.9500 . ? 
C1U C2U 1.46(2) . ? 
C1U S21 1.807(14) . ? 
C1U H1U1 0.9900 . ? 
C1U H1U2 0.9900 . ? 
C2U C3U 1.497(16) . ? 
C2U H2U1 0.9900 . ? 
C2U H2U2 0.9900 . ? 
C3U C4U 1.3900 . ? 
C3U C8U 1.3900 . ? 
C4U C5U 1.3900 . ? 
C4U H4U 0.9500 . ? 
C5U C6U 1.3900 . ? 
C5U H5U 0.9500 . ? 
C6U C7U 1.3900 . ? 
C6U H6U 0.9500 . ? 
C7U C8U 1.3900 . ? 
C7U H7U 0.9500 . ? 
C8U H8U 0.9500 . ? 
C1V C2V 1.566(18) . ? 
C1V S22 1.810(14) . ? 
C1V H1V1 0.9900 . ? 
C1V H1V2 0.9900 . ? 
C2V C3V 1.455(16) . ? 
C2V H2V1 0.9900 . ? 
C2V H2V2 0.9900 . ? 
C3V C4V 1.3900 . ? 
C3V C8V 1.3900 . ? 
C4V C5V 1.3900 . ? 
C4V H4V 0.9500 . ? 
C5V C6V 1.3900 . ? 
C5V H5V 0.9500 . ? 
C6V C7V 1.3900 . ? 
C6V H6V 0.9500 . ? 
C7V C8V 1.3900 . ? 
C7V H7V 0.9500 . ? 
C8V H8V 0.9500 . ? 
C1W C2W 1.487(19) . ? 
C1W S23 1.819(14) . ? 
C1W H1W1 0.9900 . ? 
C1W H1W2 0.9900 . ? 
C2W C3W 1.449(15) . ? 
C2W H2W1 0.9900 . ? 
C2W H2W2 0.9900 . ? 
C3W C4W 1.3900 . ? 
C3W C8W 1.3900 . ? 
C4W C5W 1.3900 . ? 
C4W H4W 0.9500 . ? 
C5W C6W 1.3900 . ? 
C5W H5W 0.9500 . ? 
C6W C7W 1.3900 . ? 
C6W H6W 0.9500 . ? 
C7W C8W 1.3900 . ? 
C7W H7W 0.9500 . ? 
C8W H8W 0.9500 . ? 
C1X C2X 1.481(19) . ? 
C1X S24 1.759(14) . ? 
C1X H1X1 0.9900 . ? 
C1X H1X2 0.9900 . ? 
C2X C3X 1.443(15) . ? 
C2X H2X1 0.9900 . ? 
C2X H2X2 0.9900 . ? 
C3X C4X 1.3900 . ? 
C3X C8X 1.3900 . ? 
C4X C5X 1.3900 . ? 
C4X H4X 0.9500 . ? 
C5X C6X 1.3900 . ? 
C5X H5X 0.9500 . ? 
C6X C7X 1.3900 . ? 
C6X H6X 0.9500 . ? 
C7X C8X 1.3900 . ? 
C7X H7X 0.9500 . ? 
C8X H8X 0.9500 . ? 
C1Y C2Y 1.477(18) . ? 
C1Y S17 1.788(13) . ? 
C1Y H1Y1 0.9900 . ? 
C1Y H1Y2 0.9900 . ? 
C2Y C3Y 1.496(16) . ? 
C2Y H2Y1 0.9900 . ? 
C2Y H2Y2 0.9900 . ? 
C3Y C4Y 1.3900 . ? 
C3Y C8Y 1.3900 . ? 
C4Y C5Y 1.3900 . ? 
C4Y H4Y 0.9500 . ? 
C5Y C6Y 1.3900 . ? 
C5Y H5Y 0.9500 . ? 
C6Y C7Y 1.3900 . ? 
C6Y H6Y 0.9500 . ? 
C7Y C8Y 1.3900 . ? 
C7Y H7Y 0.9500 . ? 
C8Y H8Y 0.9500 . ? 
 
loop_ 
 _geom_angle_atom_site_label_1 
 _geom_angle_atom_site_label_2 
 _geom_angle_atom_site_label_3 
 _geom_angle 
 _geom_angle_site_symmetry_1 
 _geom_angle_site_symmetry_3 
 _geom_angle_publ_flag 
S2 Au1 S1 172.15(13) . . ? 
S2 Au1 Au3 91.72(8) . . ? 
S1 Au1 Au3 95.12(8) . . ? 
S2 Au1 Au4 93.91(10) . . ? 
S1 Au1 Au4 93.19(10) . . ? 
Au3 Au1 Au4 54.572(17) . . ? 
S3 Au2 S1 169.55(13) . . ? 
S3 Au2 Au5 96.05(8) . . ? 
S1 Au2 Au5 88.64(8) . . ? 
S3 Au2 Au4 99.31(10) . . ? 
S1 Au2 Au4 90.98(9) . . ? 
Au5 Au2 Au4 53.262(16) . . ? 
S4 Au3 Au9 124.82(8) . . ? 
S4 Au3 Au5 129.35(8) . . ? 
Au9 Au3 Au5 60.69(2) . . ? 
S4 Au3 Au4 170.10(8) . . ? 
Au9 Au3 Au4 61.40(2) . . ? 
Au5 Au3 Au4 59.740(19) . . ? 
S4 Au3 Au7 99.24(8) . . ? 
Au9 Au3 Au7 88.09(2) . . ? 
Au5 Au3 Au7 130.92(2) . . ? 
Au4 Au3 Au7 72.442(19) . . ? 
S4 Au3 Au1 108.25(8) . . ? 
Au9 Au3 Au1 126.13(2) . . ? 
Au5 Au3 Au1 93.90(2) . . ? 
Au4 Au3 Au1 64.77(2) . . ? 
Au7 Au3 Au1 74.067(19) . . ? 
S4 Au3 Au8 86.46(8) . . ? 
Au9 Au3 Au8 56.291(19) . . ? 
Au5 Au3 Au8 116.87(2) . . ? 
Au4 Au3 Au8 92.20(2) . . ? 
Au7 Au3 Au8 51.637(16) . . ? 
Au1 Au3 Au8 125.54(2) . . ? 
S6 Au4 Au5 143.74(9) . . ? 
S6 Au4 Au3 152.42(9) . . ? 
Au5 Au4 Au3 59.757(19) . . ? 
S6 Au4 Au9 137.81(9) . . ? 
Au5 Au4 Au9 59.753(18) . . ? 
Au3 Au4 Au9 58.61(2) . . ? 
S6 Au4 Au19 89.23(9) . . ? 
Au5 Au4 Au19 116.81(2) . . ? 
Au3 Au4 Au19 86.74(2) . . ? 
Au9 Au4 Au19 57.061(18) . . ? 
S6 Au4 Au1 97.98(9) . . ? 
Au5 Au4 Au1 91.48(2) . . ? 
Au3 Au4 Au1 60.659(19) . . ? 
Au9 Au4 Au1 119.24(2) . . ? 
Au19 Au4 Au1 118.10(2) . . ? 
S6 Au4 Au10 88.36(9) . . ? 
Au5 Au4 Au10 83.72(2) . . ? 
Au3 Au4 Au10 113.11(2) . . ? 
Au9 Au4 Au10 54.613(18) . . ? 
Au19 Au4 Au10 61.056(19) . . ? 
Au1 Au4 Au10 173.63(2) . . ? 
S6 Au4 Au2 90.74(9) . . ? 
Au5 Au4 Au2 59.892(18) . . ? 
Au3 Au4 Au2 96.94(2) . . ? 
Au9 Au4 Au2 119.04(2) . . ? 
Au19 Au4 Au2 171.95(3) . . ? 
Au1 Au4 Au2 69.87(2) . . ? 
Au10 Au4 Au2 110.90(2) . . ? 
S6 Au4 Au7 101.15(9) . . ? 
Au5 Au4 Au7 114.68(2) . . ? 
Au3 Au4 Au7 55.825(17) . . ? 
Au9 Au4 Au7 78.53(2) . . ? 
Au19 Au4 Au7 51.765(18) . . ? 
Au1 Au4 Au7 66.593(18) . . ? 
Au10 Au4 Au7 111.66(2) . . ? 
Au2 Au4 Au7 135.98(2) . . ? 
S6 Au4 Au18 44.16(9) . . ? 
Au5 Au4 Au18 135.16(3) . . ? 
Au3 Au4 Au18 138.75(2) . . ? 
Au9 Au4 Au18 93.74(2) . . ? 
Au19 Au4 Au18 52.037(17) . . ? 
Au1 Au4 Au18 133.16(2) . . ? 
Au10 Au4 Au18 52.071(16) . . ? 
Au2 Au4 Au18 124.10(2) . . ? 
Au7 Au4 Au18 91.363(19) . . ? 
S5 Au5 Au4 170.56(8) . . ? 
S5 Au5 Au3 126.47(9) . . ? 
Au4 Au5 Au3 60.503(19) . . ? 
S5 Au5 Au9 126.98(8) . . ? 
Au4 Au5 Au9 61.194(19) . . ? 
Au3 Au5 Au9 59.32(2) . . ? 
S5 Au5 Au11 99.15(9) . . ? 
Au4 Au5 Au11 75.34(2) . . ? 
Au3 Au5 Au11 133.61(2) . . ? 
Au9 Au5 Au11 88.29(2) . . ? 
S5 Au5 Au2 104.22(8) . . ? 
Au4 Au5 Au2 66.847(18) . . ? 
Au3 Au5 Au2 101.90(2) . . ? 
Au9 Au5 Au2 127.32(2) . . ? 
Au11 Au5 Au2 70.53(2) . . ? 
S5 Au5 Au16 85.83(9) . . ? 
Au4 Au5 Au16 96.58(2) . . ? 
Au3 Au5 Au16 115.92(2) . . ? 
Au9 Au5 Au16 57.49(2) . . ? 
Au11 Au5 Au16 53.152(18) . . ? 
Au2 Au5 Au16 123.68(2) . . ? 
S8 Au6 S4 171.48(12) . . ? 
S8 Au6 Au8 94.62(9) . . ? 
S4 Au6 Au8 91.93(9) . . ? 
S8 Au6 Au7 94.23(8) . . ? 
S4 Au6 Au7 94.09(8) . . ? 
Au8 Au6 Au7 52.267(17) . . ? 
S2 Au7 Au8 159.43(9) . . ? 
S2 Au7 Au20 135.54(9) . . ? 
Au8 Au7 Au20 63.372(19) . . ? 
S2 Au7 Au19 132.54(9) . . ? 
Au8 Au7 Au19 59.53(2) . . ? 
Au20 Au7 Au19 59.68(2) . . ? 
S2 Au7 Au3 91.24(9) . . ? 
Au8 Au7 Au3 71.150(19) . . ? 
Au20 Au7 Au3 133.09(2) . . ? 
Au19 Au7 Au3 88.14(2) . . ? 
S2 Au7 Au22 88.62(9) . . ? 
Au8 Au7 Au22 96.78(2) . . ? 
Au20 Au7 Au22 62.92(2) . . ? 
Au19 Au7 Au22 122.55(2) . . ? 
Au3 Au7 Au22 136.29(2) . . ? 
S2 Au7 Au6 101.71(9) . . ? 
Au8 Au7 Au6 62.843(19) . . ? 
Au20 Au7 Au6 97.79(2) . . ? 
Au19 Au7 Au6 122.23(2) . . ? 
Au3 Au7 Au6 69.899(18) . . ? 
Au22 Au7 Au6 67.378(18) . . ? 
S2 Au7 Au4 85.51(9) . . ? 
Au8 Au7 Au4 91.38(2) . . ? 
Au20 Au7 Au4 116.95(3) . . ? 
Au19 Au7 Au4 57.825(19) . . ? 
Au3 Au7 Au4 51.734(16) . . ? 
Au22 Au7 Au4 170.300(19) . . ? 
Au6 Au7 Au4 121.42(2) . . ? 
S9 Au8 Au7 161.16(9) . . ? 
S9 Au8 Au19 132.43(9) . . ? 
Au7 Au8 Au19 61.73(2) . . ? 
S9 Au8 Au20 136.79(9) . . ? 
Au7 Au8 Au20 58.503(19) . . ? 
Au19 Au8 Au20 58.807(18) . . ? 
S9 Au8 Au9 90.06(9) . . ? 
Au7 Au8 Au9 89.05(2) . . ? 
Au19 Au8 Au9 59.447(19) . . ? 
Au20 Au8 Au9 118.11(2) . . ? 
S9 Au8 Au6 99.00(9) . . ? 
Au7 Au8 Au6 64.89(2) . . ? 
Au19 Au8 Au6 126.46(2) . . ? 
Au20 Au8 Au6 96.22(2) . . ? 
Au9 Au8 Au6 116.84(2) . . ? 
S9 Au8 Au3 108.40(9) . . ? 
Au7 Au8 Au3 57.214(18) . . ? 
Au19 Au8 Au3 82.11(2) . . ? 
Au20 Au8 Au3 114.75(2) . . ? 
Au9 Au8 Au3 52.073(18) . . ? 
Au6 Au8 Au3 65.97(2) . . ? 
Au3 Au9 Au10 128.88(2) . . ? 
Au3 Au9 Au17 112.65(2) . . ? 
Au10 Au9 Au17 118.15(3) . . ? 
Au3 Au9 Au25 148.62(3) . . ? 
Au10 Au9 Au25 67.75(2) . . ? 
Au17 Au9 Au25 62.463(19) . . ? 
Au3 Au9 Au5 59.98(2) . . ? 
Au10 Au9 Au5 91.34(2) . . ? 
Au17 Au9 Au5 116.80(2) . . ? 
Au25 Au9 Au5 151.34(3) . . ? 
Au3 Au9 Au19 92.27(2) . . ? 
Au10 Au9 Au19 68.96(2) . . ? 
Au17 Au9 Au19 118.36(2) . . ? 
Au25 Au9 Au19 67.65(2) . . ? 
Au5 Au9 Au19 124.37(2) . . ? 
Au3 Au9 Au4 59.989(19) . . ? 
Au10 Au9 Au4 69.04(2) . . ? 
Au17 Au9 Au4 172.47(3) . . ? 
Au25 Au9 Au4 124.44(2) . . ? 
Au5 Au9 Au4 59.053(19) . . ? 
Au19 Au9 Au4 65.323(19) . . ? 
Au3 Au9 Au16 126.60(3) . . ? 
Au10 Au9 Au16 59.357(19) . . ? 
Au17 Au9 Au16 81.13(2) . . ? 
Au25 Au9 Au16 84.40(2) . . ? 
Au5 Au9 Au16 67.73(2) . . ? 
Au19 Au9 Au16 127.51(3) . . ? 
Au4 Au9 Au16 101.91(2) . . ? 
Au3 Au9 Au8 71.64(2) . . ? 
Au10 Au9 Au8 124.18(2) . . ? 
Au17 Au9 Au8 77.37(2) . . ? 
Au25 Au9 Au8 77.18(2) . . ? 
Au5 Au9 Au8 131.47(3) . . ? 
Au19 Au9 Au8 57.860(18) . . ? 
Au4 Au9 Au8 100.63(2) . . ? 
Au16 Au9 Au8 156.42(3) . . ? 
Au9 Au10 Au16 62.242(19) . . ? 
Au9 Au10 Au15 125.18(2) . . ? 
Au16 Au10 Au15 62.94(2) . . ? 
Au9 Au10 Au28 99.81(2) . . ? 
Au16 Au10 Au28 133.32(2) . . ? 
Au15 Au10 Au28 118.12(3) . . ? 
Au9 Au10 Au11 91.91(2) . . ? 
Au16 Au10 Au11 58.628(18) . . ? 
Au15 Au10 Au11 58.36(2) . . ? 
Au28 Au10 Au11 166.48(2) . . ? 
Au9 Au10 Au27 160.82(3) . . ? 
Au16 Au10 Au27 130.02(3) . . ? 
Au15 Au10 Au27 69.30(2) . . ? 
Au28 Au10 Au27 61.02(2) . . ? 
Au11 Au10 Au27 107.12(3) . . ? 
Au9 Au10 Au18 107.23(2) . . ? 
Au16 Au10 Au18 163.38(3) . . ? 
Au15 Au10 Au18 125.73(2) . . ? 
Au28 Au10 Au18 58.467(18) . . ? 
Au11 Au10 Au18 111.63(2) . . ? 
Au27 Au10 Au18 63.992(19) . . ? 
Au9 Au10 Au26 111.41(2) . . ? 
Au16 Au10 Au26 86.25(2) . . ? 
Au15 Au10 Au26 65.40(2) . . ? 
Au28 Au10 Au26 59.25(2) . . ? 
Au11 Au10 Au26 122.40(3) . . ? 
Au27 Au10 Au26 60.44(2) . . ? 
Au18 Au10 Au26 110.11(2) . . ? 
Au9 Au10 Au25 56.19(2) . . ? 
Au16 Au10 Au25 80.148(19) . . ? 
Au15 Au10 Au25 114.36(2) . . ? 
Au28 Au10 Au25 56.131(16) . . ? 
Au11 Au10 Au25 137.27(2) . . ? 
Au27 Au10 Au25 107.99(2) . . ? 
Au18 Au10 Au25 105.22(2) . . ? 
Au26 Au10 Au25 59.577(18) . . ? 
Au9 Au10 Au19 56.127(18) . . ? 
Au16 Au10 Au19 117.71(2) . . ? 
Au15 Au10 Au19 172.75(3) . . ? 
Au28 Au10 Au19 55.669(19) . . ? 
Au11 Au10 Au19 128.63(3) . . ? 
Au27 Au10 Au19 107.82(2) . . ? 
Au18 Au10 Au19 55.799(18) . . ? 
Au26 Au10 Au19 107.36(2) . . ? 
Au25 Au10 Au19 59.652(18) . . ? 
Au9 Au10 Au4 56.344(18) . . ? 
Au16 Au10 Au4 95.63(2) . . ? 
Au15 Au10 Au4 129.72(2) . . ? 
Au28 Au10 Au4 109.51(2) . . ? 
Au11 Au10 Au4 71.54(2) . . ? 
Au27 Au10 Au4 127.03(2) . . ? 
Au18 Au10 Au4 67.86(2) . . ? 
Au26 Au10 Au4 163.62(3) . . ? 
Au25 Au10 Au4 104.63(2) . . ? 
Au19 Au10 Au4 57.444(18) . . ? 
S3 Au11 Au15 134.74(9) . . ? 
S3 Au11 Au16 156.78(9) . . ? 
Au15 Au11 Au16 64.43(2) . . ? 
S3 Au11 Au10 136.06(9) . . ? 
Au15 Au11 Au10 60.65(2) . . ? 
Au16 Au11 Au10 60.404(18) . . ? 
S3 Au11 Au5 95.00(9) . . ? 
Au15 Au11 Au5 130.22(2) . . ? 
Au16 Au11 Au5 66.90(2) . . ? 
Au10 Au11 Au5 86.78(2) . . ? 
S3 Au11 Au13 90.14(9) . . ? 
Au15 Au11 Au13 59.67(2) . . ? 
Au16 Au11 Au13 91.96(2) . . ? 
Au10 Au11 Au13 120.28(3) . . ? 
Au5 Au11 Au13 132.41(2) . . ? 
S3 Au11 Au12 101.02(9) . . ? 
Au15 Au11 Au12 94.64(2) . . ? 
Au16 Au11 Au12 59.795(17) . . ? 
Au10 Au11 Au12 120.17(2) . . ? 
Au5 Au11 Au12 68.989(18) . . ? 
Au13 Au11 Au12 63.598(18) . . ? 
S12 Au12 S5 171.16(11) . . ? 
S12 Au12 Au16 93.47(9) . . ? 
S5 Au12 Au16 88.94(8) . . ? 
S12 Au12 Au13 81.14(9) . 2_676 ? 
S5 Au12 Au13 96.68(8) . 2_676 ? 
Au16 Au12 Au13 174.28(3) . 2_676 ? 
S12 Au12 Au11 96.49(8) . . ? 
S5 Au12 Au11 91.67(8) . . ? 
Au16 Au12 Au11 51.607(16) . . ? 
Au13 Au12 Au11 126.81(2) 2_676 . ? 
S12 Au12 Au13 44.13(7) . . ? 
S5 Au12 Au13 144.70(8) . . ? 
Au16 Au12 Au13 82.97(2) . . ? 
Au13 Au12 Au13 91.78(2) 2_676 . ? 
Au11 Au12 Au13 56.733(16) . . ? 
S12 Au13 S13 168.63(12) . . ? 
S12 Au13 Au15 97.72(9) . . ? 
S13 Au13 Au15 92.93(8) . . ? 
S12 Au13 Au12 78.69(9) . 2_676 ? 
S13 Au13 Au12 90.56(8) . 2_676 ? 
Au15 Au13 Au12 176.16(2) . 2_676 ? 
S12 Au13 Au11 98.49(9) . . ? 
S13 Au13 Au11 84.73(9) . . ? 
Au15 Au13 Au11 53.043(18) . . ? 
Au12 Au13 Au11 125.82(2) 2_676 . ? 
S12 Au13 Au12 43.29(9) . . ? 
S13 Au13 Au12 133.70(9) . . ? 
Au15 Au13 Au12 88.21(2) . . ? 
Au12 Au13 Au12 88.22(2) 2_676 . ? 
Au11 Au13 Au12 59.669(16) . . ? 
S16 Au14 S13 169.89(11) . . ? 
S16 Au14 Au15 99.79(8) . . ? 
S13 Au14 Au15 89.79(8) . . ? 
S21 Au15 Au11 161.06(8) . . ? 
S21 Au15 Au10 137.63(8) . . ? 
Au11 Au15 Au10 60.99(2) . . ? 
S21 Au15 Au16 129.85(9) . . ? 
Au11 Au15 Au16 57.93(2) . . ? 
Au10 Au15 Au16 58.430(18) . . ? 
S21 Au15 Au13 94.12(8) . . ? 
Au11 Au15 Au13 67.28(2) . . ? 
Au10 Au15 Au13 128.24(3) . . ? 
Au16 Au15 Au13 92.76(2) . . ? 
S21 Au15 Au26 80.05(9) . . ? 
Au11 Au15 Au26 118.86(3) . . ? 
Au10 Au15 Au26 59.132(19) . . ? 
Au16 Au15 Au26 80.99(2) . . ? 
Au13 Au15 Au26 165.26(2) . . ? 
S21 Au15 Au14 89.55(9) . . ? 
Au11 Au15 Au14 82.20(2) . . ? 
Au10 Au15 Au14 99.85(2) . . ? 
Au16 Au15 Au14 139.83(3) . . ? 
Au13 Au15 Au14 74.390(19) . . ? 
Au26 Au15 Au14 118.76(2) . . ? 
S21 Au15 Au27 92.80(8) . . ? 
Au11 Au15 Au27 99.27(2) . . ? 
Au10 Au15 Au27 55.623(18) . . ? 
Au16 Au15 Au27 112.52(2) . . ? 
Au13 Au15 Au27 139.67(2) . . ? 
Au26 Au15 Au27 54.685(16) . . ? 
Au14 Au15 Au27 65.984(16) . . ? 
S10 Au16 Au11 163.75(9) . . ? 
S10 Au16 Au10 129.07(8) . . ? 
Au11 Au16 Au10 60.968(18) . . ? 
S10 Au16 Au9 86.16(9) . . ? 
Au11 Au16 Au9 91.01(2) . . ? 
Au10 Au16 Au9 58.401(19) . . ? 
S10 Au16 Au15 137.20(9) . . ? 
Au11 Au16 Au15 57.64(2) . . ? 
Au10 Au16 Au15 58.631(19) . . ? 
Au9 Au16 Au15 117.03(2) . . ? 
S10 Au16 Au12 99.76(9) . . ? 
Au11 Au16 Au12 68.597(19) . . ? 
Au10 Au16 Au12 129.54(2) . . ? 
Au9 Au16 Au12 123.37(3) . . ? 
Au15 Au16 Au12 96.05(2) . . ? 
S10 Au16 Au5 106.02(9) . . ? 
Au11 Au16 Au5 59.949(19) . . ? 
Au10 Au16 Au5 83.52(2) . . ? 
Au9 Au16 Au5 54.785(19) . . ? 
Au15 Au16 Au5 116.76(2) . . ? 
Au12 Au16 Au5 69.75(2) . . ? 
S9 Au17 S10 172.54(12) . . ? 
S9 Au17 Au9 94.33(8) . . ? 
S10 Au17 Au9 87.80(8) . . ? 
S9 Au17 Au25 90.48(8) . . ? 
S10 Au17 Au25 96.72(8) . . ? 
Au9 Au17 Au25 58.793(19) . . ? 
S6 Au18 Au33 153.39(7) . . ? 
S6 Au18 Au28 147.53(7) . . ? 
Au33 Au18 Au28 59.082(19) . . ? 
S6 Au18 Au19 93.45(8) . . ? 
Au33 Au18 Au19 108.48(2) . . ? 
Au28 Au18 Au19 59.82(2) . . ? 
S6 Au18 Au10 94.65(8) . . ? 
Au33 Au18 Au10 107.54(2) . . ? 
Au28 Au18 Au10 59.407(19) . . ? 
Au19 Au18 Au10 66.947(18) . . ? 
S6 Au18 Au23 125.41(9) . . ? 
Au33 Au18 Au23 60.069(19) . . ? 
Au28 Au18 Au23 58.482(19) . . ? 
Au19 Au18 Au23 58.378(19) . . ? 
Au10 Au18 Au23 111.16(2) . . ? 
S6 Au18 Au27 125.70(9) . . ? 
Au33 Au18 Au27 60.59(2) . . ? 
Au28 Au18 Au27 58.80(2) . . ? 
Au19 Au18 Au27 111.09(2) . . ? 
Au10 Au18 Au27 56.953(19) . . ? 
Au23 Au18 Au27 108.52(2) . . ? 
S6 Au18 Au4 43.18(7) . . ? 
Au33 Au18 Au4 163.40(2) . . ? 
Au28 Au18 Au4 104.35(2) . . ? 
Au19 Au18 Au4 57.653(17) . . ? 
Au10 Au18 Au4 60.065(17) . . ? 
Au23 Au18 Au4 111.99(2) . . ? 
Au27 Au18 Au4 113.42(2) . . ? 
Au8 Au19 Au20 62.793(19) . . ? 
Au8 Au19 Au28 125.91(2) . . ? 
Au20 Au19 Au28 115.79(3) . . ? 
Au8 Au19 Au9 62.693(19) . . ? 
Au20 Au19 Au9 125.32(2) . . ? 
Au28 Au19 Au9 99.00(2) . . ? 
Au8 Au19 Au7 58.749(19) . . ? 
Au20 Au19 Au7 58.88(2) . . ? 
Au28 Au19 Au7 171.75(2) . . ? 
Au9 Au19 Au7 89.23(2) . . ? 
Au8 Au19 Au18 168.59(3) . . ? 
Au20 Au19 Au18 126.20(2) . . ? 
Au28 Au19 Au18 59.110(19) . . ? 
Au9 Au19 Au18 107.45(2) . . ? 
Au7 Au19 Au18 117.80(2) . . ? 
Au8 Au19 Au23 127.85(3) . . ? 
Au20 Au19 Au23 69.49(2) . . ? 
Au28 Au19 Au23 60.00(2) . . ? 
Au9 Au19 Au23 159.00(3) . . ? 
Au7 Au19 Au23 111.77(2) . . ? 
Au18 Au19 Au23 63.417(19) . . ? 
Au8 Au19 Au24 80.29(2) . . ? 
Au20 Au19 Au24 64.56(2) . . ? 
Au28 Au19 Au24 57.47(2) . . ? 
Au9 Au19 Au24 109.59(2) . . ? 
Au7 Au19 Au24 120.35(3) . . ? 
Au18 Au19 Au24 109.49(3) . . ? 
Au23 Au19 Au24 60.611(19) . . ? 
Au8 Au19 Au4 98.68(2) . . ? 
Au20 Au19 Au4 128.59(3) . . ? 
Au28 Au19 Au4 113.50(3) . . ? 
Au9 Au19 Au4 57.616(18) . . ? 
Au7 Au19 Au4 70.41(2) . . ? 
Au18 Au19 Au4 70.31(2) . . ? 
Au23 Au19 Au4 128.02(2) . . ? 
Au24 Au19 Au4 164.75(2) . . ? 
Au8 Au19 Au25 73.895(19) . . ? 
Au20 Au19 Au25 111.46(2) . . ? 
Au28 Au19 Au25 55.966(17) . . ? 
Au9 Au19 Au25 55.623(18) . . ? 
Au7 Au19 Au25 130.87(2) . . ? 
Au18 Au19 Au25 105.93(2) . . ? 
Au23 Au19 Au25 106.92(2) . . ? 
Au24 Au19 Au25 57.614(17) . . ? 
Au4 Au19 Au25 107.36(2) . . ? 
Au8 Au19 Au10 115.40(2) . . ? 
Au20 Au19 Au10 169.44(3) . . ? 
Au28 Au19 Au10 55.882(19) . . ? 
Au9 Au19 Au10 54.912(18) . . ? 
Au7 Au19 Au10 130.19(2) . . ? 
Au18 Au19 Au10 57.254(17) . . ? 
Au23 Au19 Au10 107.55(2) . . ? 
Au24 Au19 Au10 105.01(2) . . ? 
Au4 Au19 Au10 61.500(19) . . ? 
Au25 Au19 Au10 59.071(18) . . ? 
S14 Au20 Au7 159.68(9) . . ? 
S14 Au20 Au19 138.88(9) . . ? 
Au7 Au20 Au19 61.44(2) . . ? 
S14 Au20 Au8 127.18(9) . . ? 
Au7 Au20 Au8 58.125(18) . . ? 
Au19 Au20 Au8 58.400(19) . . ? 
S14 Au20 Au21 89.61(9) . . ? 
Au7 Au20 Au21 84.54(2) . . ? 
Au19 Au20 Au21 101.07(2) . . ? 
Au8 Au20 Au21 142.28(2) . . ? 
S14 Au20 Au22 95.87(9) . . ? 
Au7 Au20 Au22 63.82(2) . . ? 
Au19 Au20 Au22 125.20(3) . . ? 
Au8 Au20 Au22 94.33(2) . . ? 
Au21 Au20 Au22 71.192(19) . . ? 
S14 Au20 Au24 79.76(9) . . ? 
Au7 Au20 Au24 119.55(2) . . ? 
Au19 Au20 Au24 61.15(2) . . ? 
Au8 Au20 Au24 76.88(2) . . ? 
Au21 Au20 Au24 123.52(2) . . ? 
Au22 Au20 Au24 164.26(2) . . ? 
S14 Au20 Au23 92.31(9) . . ? 
Au7 Au20 Au23 103.74(2) . . ? 
Au19 Au20 Au23 56.279(18) . . ? 
Au8 Au20 Au23 111.54(2) . . ? 
Au21 Au20 Au23 69.551(18) . . ? 
Au22 Au20 Au23 139.78(2) . . ? 
Au24 Au20 Au23 55.884(17) . . ? 
S11 Au21 S7 167.69(11) . . ? 
S11 Au21 Au20 92.96(7) . . ? 
S7 Au21 Au20 95.44(8) . . ? 
S8 Au22 S7 168.92(12) . . ? 
S8 Au22 Au20 96.47(9) . . ? 
S7 Au22 Au20 94.60(9) . . ? 
S8 Au22 Au7 95.85(9) . . ? 
S7 Au22 Au7 90.68(8) . . ? 
Au20 Au22 Au7 53.263(18) . . ? 
S11 Au23 Au28 169.47(8) . . ? 
S11 Au23 Au19 127.91(8) . . ? 
Au28 Au23 Au19 59.296(19) . . ? 
S11 Au23 Au33 112.15(8) . . ? 
Au28 Au23 Au33 57.335(18) . . ? 
Au19 Au23 Au33 105.28(2) . . ? 
S11 Au23 Au24 131.11(8) . . ? 
Au28 Au23 Au24 57.799(18) . . ? 
Au19 Au23 Au24 62.196(18) . . ? 
Au33 Au23 Au24 108.19(2) . . ? 
S11 Au23 Au18 118.07(8) . . ? 
Au28 Au23 Au18 57.157(18) . . ? 
Au19 Au23 Au18 58.205(18) . . ? 
Au33 Au23 Au18 56.41(2) . . ? 
Au24 Au23 Au18 106.74(2) . . ? 
S11 Au23 Au31 120.40(8) . . ? 
Au28 Au23 Au31 57.038(18) . . ? 
Au19 Au23 Au31 108.33(2) . . ? 
Au33 Au23 Au31 62.85(2) . . ? 
Au24 Au23 Au31 58.342(18) . . ? 
Au18 Au23 Au31 106.43(2) . . ? 
S11 Au23 Au29 76.26(8) . . ? 
Au28 Au23 Au29 108.96(2) . . ? 
Au19 Au23 Au29 112.95(2) . . ? 
Au33 Au23 Au29 121.52(2) . . ? 
Au24 Au23 Au29 59.380(17) . . ? 
Au18 Au23 Au29 165.60(2) . . ? 
Au31 Au23 Au29 64.009(19) . . ? 
S11 Au23 Au20 87.25(8) . . ? 
Au28 Au23 Au20 103.090(19) . . ? 
Au19 Au23 Au20 54.234(18) . . ? 
Au33 Au23 Au20 158.91(2) . . ? 
Au24 Au23 Au20 60.053(18) . . ? 
Au18 Au23 Au20 107.90(2) . . ? 
Au31 Au23 Au20 115.35(2) . . ? 
Au29 Au23 Au20 69.674(19) . . ? 
S15 Au24 Au28 155.90(8) . . ? 
S15 Au24 Au31 129.61(8) . . ? 
Au28 Au24 Au31 58.954(19) . . ? 
S15 Au24 Au25 99.26(8) . . ? 
Au28 Au24 Au25 58.095(17) . . ? 
Au31 Au24 Au25 106.71(2) . . ? 
S15 Au24 Au23 144.28(8) . . ? 
Au28 Au24 Au23 58.873(19) . . ? 
Au31 Au24 Au23 62.809(18) . . ? 
Au25 Au24 Au23 108.65(2) . . ? 
S15 Au24 Au32 103.47(9) . . ? 
Au28 Au24 Au32 58.953(19) . . ? 
Au31 Au24 Au32 59.914(18) . . ? 
Au25 Au24 Au32 57.82(2) . . ? 
Au23 Au24 Au32 110.07(2) . . ? 
S15 Au24 Au19 122.33(9) . . ? 
Au28 Au24 Au19 57.86(2) . . ? 
Au31 Au24 Au19 107.92(2) . . ? 
Au25 Au24 Au19 63.152(18) . . ? 
Au23 Au24 Au19 57.193(17) . . ? 
Au32 Au24 Au19 108.81(2) . . ? 
S15 Au24 Au29 89.20(8) . . ? 
Au28 Au24 Au29 113.52(2) . . ? 
Au31 Au24 Au29 67.129(19) . . ? 
Au25 Au24 Au29 171.55(2) . . ? 
Au23 Au24 Au29 63.673(17) . . ? 
Au32 Au24 Au29 120.11(2) . . ? 
Au19 Au24 Au29 112.38(2) . . ? 
S15 Au24 Au20 86.79(9) . . ? 
Au28 Au24 Au20 106.92(2) . . ? 
Au31 Au24 Au20 123.27(2) . . ? 
Au25 Au24 Au20 107.61(2) . . ? 
Au23 Au24 Au20 64.064(18) . . ? 
Au32 Au24 Au20 163.00(2) . . ? 
Au19 Au24 Au20 54.286(19) . . ? 
Au29 Au24 Au20 72.87(2) . . ? 
S15 Au24 Au30 45.67(8) . . ? 
Au28 Au24 Au30 110.68(2) . . ? 
Au31 Au24 Au30 116.05(2) . . ? 
Au25 Au24 Au30 60.699(17) . . ? 
Au23 Au24 Au30 169.05(2) . . ? 
Au32 Au24 Au30 62.956(18) . . ? 
Au19 Au24 Au30 115.59(2) . . ? 
Au29 Au24 Au30 126.76(2) . . ? 
Au20 Au24 Au30 119.91(2) . . ? 
Au9 Au25 Au28 100.29(2) . . ? 
Au9 Au25 Au32 160.44(2) . . ? 
Au28 Au25 Au32 60.282(19) . . ? 
Au9 Au25 Au17 58.744(19) . . ? 
Au28 Au25 Au17 159.04(3) . . ? 
Au32 Au25 Au17 140.64(2) . . ? 
Au9 Au25 Au24 112.13(2) . . ? 
Au28 Au25 Au24 58.263(19) . . ? 
Au32 Au25 Au24 61.320(19) . . ? 
Au17 Au25 Au24 126.71(3) . . ? 
Au9 Au25 Au26 109.27(2) . . ? 
Au28 Au25 Au26 58.663(19) . . ? 
Au32 Au25 Au26 60.15(2) . . ? 
Au17 Au25 Au26 124.61(2) . . ? 
Au24 Au25 Au26 108.25(2) . . ? 
Au9 Au25 Au34 124.47(2) . . ? 
Au28 Au25 Au34 117.25(3) . . ? 
Au32 Au25 Au34 68.486(19) . . ? 
Au17 Au25 Au34 78.76(2) . . ? 
Au24 Au25 Au34 122.00(2) . . ? 
Au26 Au25 Au34 65.792(19) . . ? 
Au9 Au25 Au10 56.053(18) . . ? 
Au28 Au25 Au10 56.883(18) . . ? 
Au32 Au25 Au10 106.78(2) . . ? 
Au17 Au25 Au10 105.62(2) . . ? 
Au24 Au25 Au10 108.051(19) . . ? 
Au26 Au25 Au10 57.400(19) . . ? 
Au34 Au25 Au10 112.73(2) . . ? 
Au9 Au25 Au19 56.728(17) . . ? 
Au28 Au25 Au19 56.493(18) . . ? 
Au32 Au25 Au19 108.44(2) . . ? 
Au17 Au25 Au19 106.42(2) . . ? 
Au24 Au25 Au19 59.234(18) . . ? 
Au26 Au25 Au19 106.93(2) . . ? 
Au34 Au25 Au19 172.72(2) . . ? 
Au10 Au25 Au19 61.277(17) . . ? 
Au9 Au25 Au30 130.50(2) . . ? 
Au28 Au25 Au30 114.30(2) . . ? 
Au32 Au25 Au30 65.590(18) . . ? 
Au17 Au25 Au30 83.18(2) . . ? 
Au24 Au25 Au30 64.763(17) . . ? 
Au26 Au25 Au30 118.61(2) . . ? 
Au34 Au25 Au30 69.516(18) . . ? 
Au10 Au25 Au30 171.14(2) . . ? 
Au19 Au25 Au30 115.73(2) . . ? 
S20 Au26 Au28 152.17(9) . . ? 
S20 Au26 Au27 143.50(8) . . ? 
Au28 Au26 Au27 59.908(18) . . ? 
S20 Au26 Au35 136.11(9) . . ? 
Au28 Au26 Au35 59.174(19) . . ? 
Au27 Au26 Au35 63.278(18) . . ? 
S20 Au26 Au10 115.06(9) . . ? 
Au28 Au26 Au10 58.455(19) . . ? 
Au27 Au26 Au10 58.088(18) . . ? 
Au35 Au26 Au10 108.81(2) . . ? 
S20 Au26 Au32 105.39(8) . . ? 
Au28 Au26 Au32 58.812(18) . . ? 
Au27 Au26 Au32 110.58(2) . . ? 
Au35 Au26 Au32 59.450(18) . . ? 
Au10 Au26 Au32 109.27(2) . . ? 
S20 Au26 Au25 95.29(9) . . ? 
Au28 Au26 Au25 57.101(18) . . ? 
Au27 Au26 Au25 108.89(2) . . ? 
Au35 Au26 Au25 105.86(2) . . ? 
Au10 Au26 Au25 63.02(2) . . ? 
Au32 Au26 Au25 57.58(2) . . ? 
S20 Au26 Au36 93.42(9) . . ? 
Au28 Au26 Au36 114.25(2) . . ? 
Au27 Au26 Au36 63.003(19) . . ? 
Au35 Au26 Au36 68.056(19) . . ? 
Au10 Au26 Au36 112.16(2) . . ? 
Au32 Au26 Au36 120.69(2) . . ? 
Au25 Au26 Au36 171.23(2) . . ? 
S20 Au26 Au15 82.19(8) . . ? 
Au28 Au26 Au15 108.55(2) . . ? 
Au27 Au26 Au15 64.497(18) . . ? 
Au35 Au26 Au15 123.87(2) . . ? 
Au10 Au26 Au15 55.470(19) . . ? 
Au32 Au26 Au15 164.64(3) . . ? 
Au25 Au26 Au15 109.05(2) . . ? 
Au36 Au26 Au15 71.23(2) . . ? 
S20 Au26 Au34 45.27(8) . . ? 
Au28 Au26 Au34 108.87(2) . . ? 
Au27 Au26 Au34 166.71(3) . . ? 
Au35 Au26 Au34 118.80(2) . . ? 
Au10 Au26 Au34 110.79(2) . . ? 
Au32 Au26 Au34 64.391(18) . . ? 
Au25 Au26 Au34 57.851(17) . . ? 
Au36 Au26 Au34 130.29(2) . . ? 
Au15 Au26 Au34 116.82(2) . . ? 
S16 Au27 Au10 128.16(8) . . ? 
S16 Au27 Au28 154.82(8) . . ? 
Au10 Au27 Au28 59.31(2) . . ? 
S16 Au27 Au26 145.72(8) . . ? 
Au10 Au27 Au26 61.475(19) . . ? 
Au28 Au27 Au26 59.071(19) . . ? 
S16 Au27 Au33 100.11(8) . . ? 
Au10 Au27 Au33 105.10(2) . . ? 
Au28 Au27 Au33 56.477(17) . . ? 
Au26 Au27 Au33 108.74(2) . . ? 
S16 Au27 Au18 104.29(9) . . ? 
Au10 Au27 Au18 59.054(18) . . ? 
Au28 Au27 Au18 56.377(18) . . ? 
Au26 Au27 Au18 107.12(2) . . ? 
Au33 Au27 Au18 55.562(19) . . ? 
S16 Au27 Au35 124.09(9) . . ? 
Au10 Au27 Au35 107.69(2) . . ? 
Au28 Au27 Au35 57.305(19) . . ? 
Au26 Au27 Au35 58.496(17) . . ? 
Au33 Au27 Au35 63.354(18) . . ? 
Au18 Au27 Au35 106.24(2) . . ? 
S16 Au27 Au36 88.65(9) . . ? 
Au10 Au27 Au36 112.73(2) . . ? 
Au28 Au27 Au36 111.26(2) . . ? 
Au26 Au27 Au36 60.318(18) . . ? 
Au33 Au27 Au36 122.99(2) . . ? 
Au18 Au27 Au36 167.06(2) . . ? 
Au35 Au27 Au36 65.380(19) . . ? 
S16 Au27 Au15 96.18(8) . . ? 
Au10 Au27 Au15 55.076(18) . . ? 
Au28 Au27 Au15 105.16(2) . . ? 
Au26 Au27 Au15 60.819(17) . . ? 
Au33 Au27 Au15 159.87(3) . . ? 
Au18 Au27 Au15 108.89(2) . . ? 
Au35 Au27 Au15 116.01(2) . . ? 
Au36 Au27 Au15 68.860(19) . . ? 
Au33 Au28 Au18 60.39(2) . . ? 
Au33 Au28 Au25 177.38(3) . . ? 
Au18 Au28 Au25 117.01(3) . . ? 
Au33 Au28 Au24 117.46(2) . . ? 
Au18 Au28 Au24 117.37(3) . . ? 
Au25 Au28 Au24 63.64(2) . . ? 
Au33 Au28 Au19 110.55(2) . . ? 
Au18 Au28 Au19 61.07(2) . . ? 
Au25 Au28 Au19 67.54(2) . . ? 
Au24 Au28 Au19 64.67(2) . . ? 
Au33 Au28 Au10 110.78(2) . . ? 
Au18 Au28 Au10 62.125(19) . . ? 
Au25 Au28 Au10 66.99(2) . . ? 
Au24 Au28 Au10 121.19(2) . . ? 
Au19 Au28 Au10 68.45(2) . . ? 
Au33 Au28 Au31 67.94(2) . . ? 
Au18 Au28 Au31 119.76(2) . . ? 
Au25 Au28 Au31 114.42(2) . . ? 
Au24 Au28 Au31 63.01(2) . . ? 
Au19 Au28 Au31 116.88(3) . . ? 
Au10 Au28 Au31 174.67(3) . . ? 
Au33 Au28 Au23 62.569(19) . . ? 
Au18 Au28 Au23 64.361(19) . . ? 
Au25 Au28 Au23 117.00(3) . . ? 
Au24 Au28 Au23 63.328(19) . . ? 
Au19 Au28 Au23 60.702(19) . . ? 
Au10 Au28 Au23 118.60(3) . . ? 
Au31 Au28 Au23 65.77(2) . . ? 
Au33 Au28 Au32 121.62(3) . . ? 
Au18 Au28 Au32 177.54(2) . . ? 
Au25 Au28 Au32 60.98(2) . . ? 
Au24 Au28 Au32 63.39(2) . . ? 
Au19 Au28 Au32 118.24(2) . . ? 
Au10 Au28 Au32 115.43(2) . . ? 
Au31 Au28 Au32 62.698(19) . . ? 
Au23 Au28 Au32 117.60(2) . . ? 
Au33 Au28 Au35 68.49(2) . . ? 
Au18 Au28 Au35 119.44(2) . . ? 
Au25 Au28 Au35 113.49(2) . . ? 
Au24 Au28 Au35 113.57(2) . . ? 
Au19 Au28 Au35 177.54(3) . . ? 
Au10 Au28 Au35 113.99(3) . . ? 
Au31 Au28 Au35 60.69(2) . . ? 
Au23 Au28 Au35 117.10(2) . . ? 
Au32 Au28 Au35 61.37(2) . . ? 
Au33 Au28 Au26 116.22(3) . . ? 
Au18 Au28 Au26 115.83(2) . . ? 
Au25 Au28 Au26 64.236(19) . . ? 
Au24 Au28 Au26 117.31(2) . . ? 
Au19 Au28 Au26 120.65(2) . . ? 
Au10 Au28 Au26 62.29(2) . . ? 
Au31 Au28 Au26 113.28(3) . . ? 
Au23 Au28 Au26 178.61(3) . . ? 
Au32 Au28 Au26 62.252(19) . . ? 
Au35 Au28 Au26 61.549(19) . . ? 
Au33 Au28 Au27 63.167(19) . . ? 
Au18 Au28 Au27 64.82(2) . . ? 
Au25 Au28 Au27 115.83(2) . . ? 
Au24 Au28 Au27 177.81(3) . . ? 
Au19 Au28 Au27 117.28(2) . . ? 
Au10 Au28 Au27 59.669(19) . . ? 
Au31 Au28 Au27 116.00(2) . . ? 
Au23 Au28 Au27 118.31(2) . . ? 
Au32 Au28 Au27 114.43(3) . . ? 
Au35 Au28 Au27 64.51(2) . . ? 
Au26 Au28 Au27 61.021(18) . . ? 
S14 Au29 S17 175.02(12) . . ? 
S14 Au29 Au24 81.42(9) . . ? 
S17 Au29 Au24 98.73(8) . . ? 
S14 Au29 Au23 94.10(9) . . ? 
S17 Au29 Au23 90.12(9) . . ? 
Au24 Au29 Au23 56.947(16) . . ? 
S14 Au29 Au31 135.56(9) . . ? 
S17 Au29 Au31 45.79(9) . . ? 
Au24 Au29 Au31 55.064(17) . . ? 
Au23 Au29 Au31 56.692(18) . . ? 
S15 Au30 S18 169.53(12) . . ? 
S15 Au30 Au25 95.48(8) . . ? 
S18 Au30 Au25 94.80(8) . . ? 
S15 Au30 Au32 96.86(8) . . ? 
S18 Au30 Au32 87.83(8) . . ? 
Au25 Au30 Au32 52.786(18) . . ? 
S15 Au30 Au24 47.73(8) . . ? 
S18 Au30 Au24 139.90(8) . . ? 
Au25 Au30 Au24 54.537(16) . . ? 
Au32 Au30 Au24 53.839(16) . . ? 
S17 Au31 Au28 149.19(9) . . ? 
S17 Au31 Au35 148.22(9) . . ? 
Au28 Au31 Au35 59.87(2) . . ? 
S17 Au31 Au24 102.13(9) . . ? 
Au28 Au31 Au24 58.04(2) . . ? 
Au35 Au31 Au24 108.77(2) . . ? 
S17 Au31 Au32 135.64(8) . . ? 
Au28 Au31 Au32 58.848(18) . . ? 
Au35 Au31 Au32 59.813(19) . . ? 
Au24 Au31 Au32 60.419(18) . . ? 
S17 Au31 Au23 92.89(9) . . ? 
Au28 Au31 Au23 57.192(19) . . ? 
Au35 Au31 Au23 109.17(2) . . ? 
Au24 Au31 Au23 58.850(18) . . ? 
Au32 Au31 Au23 107.34(2) . . ? 
S17 Au31 Au33 116.84(8) . . ? 
Au28 Au31 Au33 54.857(16) . . ? 
Au35 Au31 Au33 63.327(18) . . ? 
Au24 Au31 Au33 103.05(2) . . ? 
Au32 Au31 Au33 107.10(2) . . ? 
Au23 Au31 Au33 55.862(17) . . ? 
S17 Au31 Au38 89.91(9) . . ? 
Au28 Au31 Au38 107.28(2) . . ? 
Au35 Au31 Au38 60.978(18) . . ? 
Au24 Au31 Au38 165.06(2) . . ? 
Au32 Au31 Au38 116.22(2) . . ? 
Au23 Au31 Au38 112.32(2) . . ? 
Au33 Au31 Au38 63.135(19) . . ? 
S17 Au31 Au37 97.53(9) . . ? 
Au28 Au31 Au37 111.97(2) . . ? 
Au35 Au31 Au37 62.925(19) . . ? 
Au24 Au31 Au37 114.90(2) . . ? 
Au32 Au31 Au37 62.370(18) . . ? 
Au23 Au31 Au37 168.95(2) . . ? 
Au33 Au31 Au37 121.30(2) . . ? 
Au38 Au31 Au37 71.525(19) . . ? 
S17 Au31 Au29 46.57(9) . . ? 
Au28 Au31 Au29 105.26(2) . . ? 
Au35 Au31 Au29 165.02(2) . . ? 
Au24 Au31 Au29 57.808(17) . . ? 
Au32 Au31 Au29 112.33(2) . . ? 
Au23 Au31 Au29 59.299(18) . . ? 
Au33 Au31 Au29 110.89(2) . . ? 
Au38 Au31 Au29 130.50(2) . . ? 
Au37 Au31 Au29 126.84(2) . . ? 
S23 Au32 Au28 159.77(8) . . ? 
S23 Au32 Au25 140.67(8) . . ? 
Au28 Au32 Au25 58.743(18) . . ? 
S23 Au32 Au35 106.43(8) . . ? 
Au28 Au32 Au35 59.32(2) . . ? 
Au25 Au32 Au35 109.87(2) . . ? 
S23 Au32 Au26 129.16(9) . . ? 
Au28 Au32 Au26 58.935(19) . . ? 
Au25 Au32 Au26 62.270(19) . . ? 
Au35 Au32 Au26 59.767(19) . . ? 
S23 Au32 Au31 102.45(8) . . ? 
Au28 Au32 Au31 58.454(18) . . ? 
Au25 Au32 Au31 108.95(2) . . ? 
Au35 Au32 Au31 58.635(17) . . ? 
Au26 Au32 Au31 107.17(2) . . ? 
S23 Au32 Au24 121.05(9) . . ? 
Au28 Au32 Au24 57.654(19) . . ? 
Au25 Au32 Au24 60.856(19) . . ? 
Au35 Au32 Au24 107.22(2) . . ? 
Au26 Au32 Au24 109.53(2) . . ? 
Au31 Au32 Au24 59.666(19) . . ? 
S23 Au32 Au37 49.17(8) . . ? 
Au28 Au32 Au37 111.20(2) . . ? 
Au25 Au32 Au37 169.87(2) . . ? 
Au35 Au32 Au37 62.371(17) . . ? 
Au26 Au32 Au37 114.86(2) . . ? 
Au31 Au32 Au37 61.854(17) . . ? 
Au24 Au32 Au37 113.82(2) . . ? 
S23 Au32 Au30 83.70(8) . . ? 
Au28 Au32 Au30 109.85(2) . . ? 
Au25 Au32 Au30 61.624(18) . . ? 
Au35 Au32 Au30 169.12(3) . . ? 
Au26 Au32 Au30 116.99(2) . . ? 
Au31 Au32 Au30 116.05(2) . . ? 
Au24 Au32 Au30 63.206(17) . . ? 
Au37 Au32 Au30 125.11(2) . . ? 
S23 Au32 Au34 91.42(8) . . ? 
Au28 Au32 Au34 107.78(2) . . ? 
Au25 Au32 Au34 58.461(17) . . ? 
Au35 Au32 Au34 117.70(2) . . ? 
Au26 Au32 Au34 62.864(17) . . ? 
Au31 Au32 Au34 166.13(2) . . ? 
Au24 Au32 Au34 112.90(2) . . ? 
Au37 Au32 Au34 130.11(2) . . ? 
Au30 Au32 Au34 64.900(16) . . ? 
S19 Au33 Au28 150.37(8) . . ? 
S19 Au33 Au18 148.09(8) . . ? 
Au28 Au33 Au18 60.533(19) . . ? 
S19 Au33 Au23 117.40(9) . . ? 
Au28 Au33 Au23 60.097(19) . . ? 
Au18 Au33 Au23 63.53(2) . . ? 
S19 Au33 Au27 128.66(9) . . ? 
Au28 Au33 Au27 60.356(19) . . ? 
Au18 Au33 Au27 63.848(19) . . ? 
Au23 Au33 Au27 113.72(2) . . ? 
S19 Au33 Au31 94.66(8) . . ? 
Au28 Au33 Au31 57.199(18) . . ? 
Au18 Au33 Au31 110.66(2) . . ? 
Au23 Au33 Au31 61.29(2) . . ? 
Au27 Au33 Au31 105.607(19) . . ? 
S19 Au33 Au35 100.46(8) . . ? 
Au28 Au33 Au35 57.099(19) . . ? 
Au18 Au33 Au35 109.92(2) . . ? 
Au23 Au33 Au35 106.24(2) . . ? 
Au27 Au33 Au35 59.905(18) . . ? 
Au31 Au33 Au35 54.388(16) . . ? 
S19 Au33 Au38 46.07(8) . . ? 
Au28 Au33 Au38 105.54(2) . . ? 
Au18 Au33 Au38 165.84(2) . . ? 
Au23 Au33 Au38 113.21(2) . . ? 
Au27 Au33 Au38 108.16(2) . . ? 
Au31 Au33 Au38 58.762(16) . . ? 
Au35 Au33 Au38 56.761(16) . . ? 
S20 Au34 S18 165.42(13) . . ? 
S20 Au34 Au25 95.41(9) . . ? 
S18 Au34 Au25 97.41(8) . . ? 
S20 Au34 Au26 46.98(8) . . ? 
S18 Au34 Au26 138.70(7) . . ? 
Au25 Au34 Au26 56.357(16) . . ? 
S20 Au34 Au32 95.99(8) . . ? 
S18 Au34 Au32 86.24(7) . . ? 
Au25 Au34 Au32 53.053(17) . . ? 
Au26 Au34 Au32 52.745(15) . . ? 
S22 Au35 Au28 140.94(9) . . ? 
S22 Au35 Au31 148.31(8) . . ? 
Au28 Au35 Au31 59.441(19) . . ? 
S22 Au35 Au32 144.14(9) . . ? 
Au28 Au35 Au32 59.303(19) . . ? 
Au31 Au35 Au32 61.553(18) . . ? 
S22 Au35 Au26 101.04(8) . . ? 
Au28 Au35 Au26 59.28(2) . . ? 
Au31 Au35 Au26 110.31(2) . . ? 
Au32 Au35 Au26 60.783(18) . . ? 
S22 Au35 Au27 82.77(9) . . ? 
Au28 Au35 Au27 58.18(2) . . ? 
Au31 Au35 Au27 109.60(2) . . ? 
Au32 Au35 Au27 107.61(2) . . ? 
Au26 Au35 Au27 58.226(18) . . ? 
S22 Au35 Au38 84.38(8) . . ? 
Au28 Au35 Au38 109.27(2) . . ? 
Au31 Au35 Au38 63.987(18) . . ? 
Au32 Au35 Au38 120.53(2) . . ? 
Au26 Au35 Au38 167.00(3) . . ? 
Au27 Au35 Au38 111.43(2) . . ? 
S22 Au35 Au37 107.38(9) . . ? 
Au28 Au35 Au37 111.60(2) . . ? 
Au31 Au35 Au37 62.907(19) . . ? 
Au32 Au35 Au37 62.881(19) . . ? 
Au26 Au35 Au37 116.17(2) . . ? 
Au27 Au35 Au37 169.61(3) . . ? 
Au38 Au35 Au37 72.634(18) . . ? 
S22 Au35 Au33 106.65(9) . . ? 
Au28 Au35 Au33 54.410(17) . . ? 
Au31 Au35 Au33 62.284(19) . . ? 
Au32 Au35 Au33 107.59(2) . . ? 
Au26 Au35 Au33 103.27(2) . . ? 
Au27 Au35 Au33 56.742(17) . . ? 
Au38 Au35 Au33 63.747(18) . . ? 
Au37 Au35 Au33 120.35(2) . . ? 
S22 Au35 Au36 43.74(8) . . ? 
Au28 Au35 Au36 105.89(2) . . ? 
Au31 Au35 Au36 165.33(3) . . ? 
Au32 Au35 Au36 112.52(2) . . ? 
Au26 Au35 Au36 57.500(18) . . ? 
Au27 Au35 Au36 57.970(18) . . ? 
Au38 Au35 Au36 125.88(2) . . ? 
Au37 Au35 Au36 128.15(2) . . ? 
Au33 Au35 Au36 110.31(2) . . ? 
S22 Au36 S21 175.89(13) . . ? 
S22 Au36 Au26 100.27(9) . . ? 
S21 Au36 Au26 83.68(10) . . ? 
S22 Au36 Au27 83.23(10) . . ? 
S21 Au36 Au27 98.10(10) . . ? 
Au26 Au36 Au27 56.679(17) . . ? 
S22 Au36 Au35 46.03(9) . . ? 
S21 Au36 Au35 137.77(10) . . ? 
Au26 Au36 Au35 54.444(17) . . ? 
Au27 Au36 Au35 56.649(17) . . ? 
S24 Au37 S23 173.24(12) . . ? 
S24 Au37 Au31 89.27(9) . . ? 
S23 Au37 Au31 97.04(9) . . ? 
S24 Au37 Au35 86.34(9) . . ? 
S23 Au37 Au35 99.31(9) . . ? 
Au31 Au37 Au35 54.168(17) . . ? 
S24 Au37 Au32 137.55(9) . . ? 
S23 Au37 Au32 49.10(9) . . ? 
Au31 Au37 Au32 55.776(17) . . ? 
Au35 Au37 Au32 54.748(17) . . ? 
S19 Au38 S24 168.05(12) . . ? 
S19 Au38 Au35 103.10(8) . . ? 
S24 Au38 Au35 88.18(8) . . ? 
S19 Au38 Au31 94.10(8) . . ? 
S24 Au38 Au31 89.13(8) . . ? 
Au35 Au38 Au31 55.035(17) . . ? 
S19 Au38 Au33 46.08(8) . . ? 
S24 Au38 Au33 142.74(8) . . ? 
Au35 Au38 Au33 59.493(17) . . ? 
Au31 Au38 Au33 58.103(18) . . ? 
C2A C1A S1 97.7(8) . . ? 
C2A C1A H1A1 112.2 . . ? 
S1 C1A H1A1 112.2 . . ? 
C2A C1A H1A2 112.2 . . ? 
S1 C1A H1A2 112.2 . . ? 
H1A1 C1A H1A2 109.8 . . ? 
C1A C2A C3A 98.0(10) . . ? 
C1A C2A H2A1 112.2 . . ? 
C3A C2A H2A1 112.2 . . ? 
C1A C2A H2A2 112.2 . . ? 
C3A C2A H2A2 112.2 . . ? 
H2A1 C2A H2A2 109.8 . . ? 
C4A C3A C8A 120.0 . . ? 
C4A C3A C2A 120.0(8) . . ? 
C8A C3A C2A 120.0(8) . . ? 
C5A C4A C3A 120.0 . . ? 
C5A C4A H4A 120.0 . . ? 
C3A C4A H4A 120.0 . . ? 
C4A C5A C6A 120.0 . . ? 
C4A C5A H5A 120.0 . . ? 
C6A C5A H5A 120.0 . . ? 
C7A C6A C5A 120.0 . . ? 
C7A C6A H6A 120.0 . . ? 
C5A C6A H6A 120.0 . . ? 
C6A C7A C8A 120.0 . . ? 
C6A C7A H7A 120.0 . . ? 
C8A C7A H7A 120.0 . . ? 
C7A C8A C3A 120.0 . . ? 
C7A C8A H8A 120.0 . . ? 
C3A C8A H8A 120.0 . . ? 
C2B C1B S2 118.9(10) . . ? 
C2B C1B H1B1 107.6 . . ? 
S2 C1B H1B1 107.6 . . ? 
C2B C1B H1B2 107.6 . . ? 
S2 C1B H1B2 107.6 . . ? 
H1B1 C1B H1B2 107.0 . . ? 
C1B C2B C3B 108.3(11) . . ? 
C1B C2B H2B1 110.0 . . ? 
C3B C2B H2B1 110.0 . . ? 
C1B C2B H2B2 110.0 . . ? 
C3B C2B H2B2 110.0 . . ? 
H2B1 C2B H2B2 108.4 . . ? 
C4B C3B C8B 120.0 . . ? 
C4B C3B C2B 117.2(8) . . ? 
C8B C3B C2B 122.8(8) . . ? 
C5B C4B C3B 120.0 . . ? 
C5B C4B H4B 120.0 . . ? 
C3B C4B H4B 120.0 . . ? 
C6B C5B C4B 120.0 . . ? 
C6B C5B H5B 120.0 . . ? 
C4B C5B H5B 120.0 . . ? 
C7B C6B C5B 120.0 . . ? 
C7B C6B H6B 120.0 . . ? 
C5B C6B H6B 120.0 . . ? 
C6B C7B C8B 120.0 . . ? 
C6B C7B H7B 120.0 . . ? 
C8B C7B H7B 120.0 . . ? 
C7B C8B C3B 120.0 . . ? 
C7B C8B H8B 120.0 . . ? 
C3B C8B H8B 120.0 . . ? 
C2C C1C S3 107.4(10) . . ? 
C2C C1C H1C1 110.2 . . ? 
S3 C1C H1C1 110.2 . . ? 
C2C C1C H1C2 110.2 . . ? 
S3 C1C H1C2 110.2 . . ? 
H1C1 C1C H1C2 108.5 . . ? 
C3C C2C C1C 116.4(11) . . ? 
C3C C2C H2C1 108.2 . . ? 
C1C C2C H2C1 108.2 . . ? 
C3C C2C H2C2 108.2 . . ? 
C1C C2C H2C2 108.2 . . ? 
H2C1 C2C H2C2 107.3 . . ? 
C4C C3C C8C 120.0 . . ? 
C4C C3C C2C 121.6(8) . . ? 
C8C C3C C2C 118.3(8) . . ? 
C5C C4C C3C 120.0 . . ? 
C5C C4C H4C 120.0 . . ? 
C3C C4C H4C 120.0 . . ? 
C4C C5C C6C 120.0 . . ? 
C4C C5C H5C 120.0 . . ? 
C6C C5C H5C 120.0 . . ? 
C7C C6C C5C 120.0 . . ? 
C7C C6C H6C 120.0 . . ? 
C5C C6C H6C 120.0 . . ? 
C8C C7C C6C 120.0 . . ? 
C8C C7C H7C 120.0 . . ? 
C6C C7C H7C 120.0 . . ? 
C7C C8C C3C 120.0 . . ? 
C7C C8C H8C 120.0 . . ? 
C3C C8C H8C 120.0 . . ? 
C2D C1D S4 101.7(9) . . ? 
C2D C1D H1D1 111.4 . . ? 
S4 C1D H1D1 111.4 . . ? 
C2D C1D H1D2 111.4 . . ? 
S4 C1D H1D2 111.4 . . ? 
H1D1 C1D H1D2 109.3 . . ? 
C3D C2D C1D 120.1(12) . . ? 
C3D C2D H2D1 107.3 . . ? 
C1D C2D H2D1 107.3 . . ? 
C3D C2D H2D2 107.3 . . ? 
C1D C2D H2D2 107.3 . . ? 
H2D1 C2D H2D2 106.9 . . ? 
C4D C3D C8D 120.0 . . ? 
C4D C3D C2D 119.0(8) . . ? 
C8D C3D C2D 120.4(8) . . ? 
C3D C4D C5D 120.0 . . ? 
C3D C4D H4D 120.0 . . ? 
C5D C4D H4D 120.0 . . ? 
C6D C5D C4D 120.0 . . ? 
C6D C5D H5D 120.0 . . ? 
C4D C5D H5D 120.0 . . ? 
C7D C6D C5D 120.0 . . ? 
C7D C6D H6D 120.0 . . ? 
C5D C6D H6D 120.0 . . ? 
C6D C7D C8D 120.0 . . ? 
C6D C7D H7D 120.0 . . ? 
C8D C7D H7D 120.0 . . ? 
C7D C8D C3D 120.0 . . ? 
C7D C8D H8D 120.0 . . ? 
C3D C8D H8D 120.0 . . ? 
C2E C1E S5 116.9(10) . . ? 
C2E C1E H1E1 108.1 . . ? 
S5 C1E H1E1 108.1 . . ? 
C2E C1E H1E2 108.1 . . ? 
S5 C1E H1E2 108.1 . . ? 
H1E1 C1E H1E2 107.3 . . ? 
C3E C2E C1E 118.3(11) . . ? 
C3E C2E H2E1 107.7 . . ? 
C1E C2E H2E1 107.7 . . ? 
C3E C2E H2E2 107.7 . . ? 
C1E C2E H2E2 107.7 . . ? 
H2E1 C2E H2E2 107.1 . . ? 
C4E C3E C8E 120.0 . . ? 
C4E C3E C2E 119.8(8) . . ? 
C8E C3E C2E 120.1(8) . . ? 
C3E C4E C5E 120.0 . . ? 
C3E C4E H4E 120.0 . . ? 
C5E C4E H4E 120.0 . . ? 
C4E C5E C6E 120.0 . . ? 
C4E C5E H5E 120.0 . . ? 
C6E C5E H5E 120.0 . . ? 
C5E C6E C7E 120.0 . . ? 
C5E C6E H6E 120.0 . . ? 
C7E C6E H6E 120.0 . . ? 
C8E C7E C6E 120.0 . . ? 
C8E C7E H7E 120.0 . . ? 
C6E C7E H7E 120.0 . . ? 
C7E C8E C3E 120.0 . . ? 
C7E C8E H8E 120.0 . . ? 
C3E C8E H8E 120.0 . . ? 
C2F C1F S6 102.9(10) . . ? 
C2F C1F H1F1 111.2 . . ? 
S6 C1F H1F1 111.2 . . ? 
C2F C1F H1F2 111.2 . . ? 
S6 C1F H1F2 111.2 . . ? 
H1F1 C1F H1F2 109.1 . . ? 
C3F C2F C1F 107.7(11) . . ? 
C3F C2F H2F1 110.2 . . ? 
C1F C2F H2F1 110.2 . . ? 
C3F C2F H2F2 110.2 . . ? 
C1F C2F H2F2 110.2 . . ? 
H2F1 C2F H2F2 108.5 . . ? 
C4F C3F C8F 120.0 . . ? 
C4F C3F C2F 116.7(8) . . ? 
C8F C3F C2F 123.3(8) . . ? 
C5F C4F C3F 120.0 . . ? 
C5F C4F H4F 120.0 . . ? 
C3F C4F H4F 120.0 . . ? 
C4F C5F C6F 120.0 . . ? 
C4F C5F H5F 120.0 . . ? 
C6F C5F H5F 120.0 . . ? 
C7F C6F C5F 120.0 . . ? 
C7F C6F H6F 120.0 . . ? 
C5F C6F H6F 120.0 . . ? 
C6F C7F C8F 120.0 . . ? 
C6F C7F H7F 120.0 . . ? 
C8F C7F H7F 120.0 . . ? 
C7F C8F C3F 120.0 . . ? 
C7F C8F H8F 120.0 . . ? 
C3F C8F H8F 120.0 . . ? 
C2G C1G S7 120.4(11) . . ? 
C2G C1G H1G1 107.2 . . ? 
S7 C1G H1G1 107.2 . . ? 
C2G C1G H1G2 107.2 . . ? 
S7 C1G H1G2 107.2 . . ? 
H1G1 C1G H1G2 106.9 . . ? 
C3G C2G C1G 110.5(11) . . ? 
C3G C2G H2G1 109.5 . . ? 
C1G C2G H2G1 109.5 . . ? 
C3G C2G H2G2 109.5 . . ? 
C1G C2G H2G2 109.5 . . ? 
H2G1 C2G H2G2 108.1 . . ? 
C4G C3G C8G 120.0 . . ? 
C4G C3G C2G 114.3(8) . . ? 
C8G C3G C2G 125.7(8) . . ? 
C5G C4G C3G 120.0 . . ? 
C5G C4G H4G 120.0 . . ? 
C3G C4G H4G 120.0 . . ? 
C4G C5G C6G 120.0 . . ? 
C4G C5G H5G 120.0 . . ? 
C6G C5G H5G 120.0 . . ? 
C5G C6G C7G 120.0 . . ? 
C5G C6G H6G 120.0 . . ? 
C7G C6G H6G 120.0 . . ? 
C8G C7G C6G 120.0 . . ? 
C8G C7G H7G 120.0 . . ? 
C6G C7G H7G 120.0 . . ? 
C7G C8G C3G 120.0 . . ? 
C7G C8G H8G 120.0 . . ? 
C3G C8G H8G 120.0 . . ? 
C2H C1H S16 112.7(10) . . ? 
C2H C1H H1H1 109.1 . . ? 
S16 C1H H1H1 109.1 . . ? 
C2H C1H H1H2 109.1 . . ? 
S16 C1H H1H2 109.1 . . ? 
H1H1 C1H H1H2 107.8 . . ? 
C3H C2H C1H 113.5(11) . . ? 
C3H C2H H2H1 108.9 . . ? 
C1H C2H H2H1 108.9 . . ? 
C3H C2H H2H2 108.9 . . ? 
C1H C2H H2H2 108.9 . . ? 
H2H1 C2H H2H2 107.7 . . ? 
C4H C3H C8H 120.0 . . ? 
C4H C3H C2H 119.8(7) . . ? 
C8H C3H C2H 120.1(7) . . ? 
C5H C4H C3H 120.0 . . ? 
C5H C4H H4H 120.0 . . ? 
C3H C4H H4H 120.0 . . ? 
C4H C5H C6H 120.0 . . ? 
C4H C5H H5H 120.0 . . ? 
C6H C5H H5H 120.0 . . ? 
C7H C6H C5H 120.0 . . ? 
C7H C6H H6H 120.0 . . ? 
C5H C6H H6H 120.0 . . ? 
C6H C7H C8H 120.0 . . ? 
C6H C7H H7H 120.0 . . ? 
C8H C7H H7H 120.0 . . ? 
C7H C8H C3H 120.0 . . ? 
C7H C8H H8H 120.0 . . ? 
C3H C8H H8H 120.0 . . ? 
C2I C1I S9 117.8(11) . . ? 
C2I C1I H1I1 107.9 . . ? 
S9 C1I H1I1 107.9 . . ? 
C2I C1I H1I2 107.9 . . ? 
S9 C1I H1I2 107.9 . . ? 
H1I1 C1I H1I2 107.2 . . ? 
C1I C2I C3I 107.5(12) . . ? 
C1I C2I H2I1 110.2 . . ? 
C3I C2I H2I1 110.2 . . ? 
C1I C2I H2I2 110.2 . . ? 
C3I C2I H2I2 110.2 . . ? 
H2I1 C2I H2I2 108.5 . . ? 
C4I C3I C8I 120.0 . . ? 
C4I C3I C2I 120.7(8) . . ? 
C8I C3I C2I 119.0(8) . . ? 
C3I C4I C5I 120.0 . . ? 
C3I C4I H4I 120.0 . . ? 
C5I C4I H4I 120.0 . . ? 
C6I C5I C4I 120.0 . . ? 
C6I C5I H5I 120.0 . . ? 
C4I C5I H5I 120.0 . . ? 
C5I C6I C7I 120.0 . . ? 
C5I C6I H6I 120.0 . . ? 
C7I C6I H6I 120.0 . . ? 
C6I C7I C8I 120.0 . . ? 
C6I C7I H7I 120.0 . . ? 
C8I C7I H7I 120.0 . . ? 
C7I C8I C3I 120.0 . . ? 
C7I C8I H8I 120.0 . . ? 
C3I C8I H8I 120.0 . . ? 
C2J C1J S10 122.2(10) . . ? 
C2J C1J H1J1 106.8 . . ? 
S10 C1J H1J1 106.8 . . ? 
C2J C1J H1J2 106.8 . . ? 
S10 C1J H1J2 106.8 . . ? 
H1J1 C1J H1J2 106.6 . . ? 
C1J C2J C3J 120.5(12) . . ? 
C1J C2J H2J1 107.2 . . ? 
C3J C2J H2J1 107.2 . . ? 
C1J C2J H2J2 107.2 . . ? 
C3J C2J H2J2 107.2 . . ? 
H2J1 C2J H2J2 106.8 . . ? 
C4J C3J C8J 120.0 . . ? 
C4J C3J C2J 116.9(7) . . ? 
C8J C3J C2J 122.7(7) . . ? 
C5J C4J C3J 120.0 . . ? 
C5J C4J H4J 120.0 . . ? 
C3J C4J H4J 120.0 . . ? 
C6J C5J C4J 120.0 . . ? 
C6J C5J H5J 120.0 . . ? 
C4J C5J H5J 120.0 . . ? 
C7J C6J C5J 120.0 . . ? 
C7J C6J H6J 120.0 . . ? 
C5J C6J H6J 120.0 . . ? 
C6J C7J C8J 120.0 . . ? 
C6J C7J H7J 120.0 . . ? 
C8J C7J H7J 120.0 . . ? 
C7J C8J C3J 120.0 . . ? 
C7J C8J H8J 120.0 . . ? 
C3J C8J H8J 120.0 . . ? 
C2K C1K S11 110.0(10) . . ? 
C2K C1K H1K1 109.7 . . ? 
S11 C1K H1K1 109.7 . . ? 
C2K C1K H1K2 109.7 . . ? 
S11 C1K H1K2 109.7 . . ? 
H1K1 C1K H1K2 108.2 . . ? 
C1K C2K C8K 126.0(12) . . ? 
C1K C2K H2K1 105.8 . . ? 
C8K C2K H2K1 105.8 . . ? 
C1K C2K H2K2 105.8 . . ? 
C8K C2K H2K2 105.8 . . ? 
H2K1 C2K H2K2 106.2 . . ? 
C4K C3K C8K 120.0 . . ? 
C4K C3K H3K 120.0 . . ? 
C8K C3K H3K 120.0 . . ? 
C3K C4K C5K 120.0 . . ? 
C3K C4K H4K 120.0 . . ? 
C5K C4K H4K 120.0 . . ? 
C6K C5K C4K 120.0 . . ? 
C6K C5K H5K 120.0 . . ? 
C4K C5K H5K 120.0 . . ? 
C5K C6K C7K 120.0 . . ? 
C5K C6K H6K 120.0 . . ? 
C7K C6K H6K 120.0 . . ? 
C6K C7K C8K 120.0 . . ? 
C6K C7K H7K 120.0 . . ? 
C8K C7K H7K 120.0 . . ? 
C7K C8K C3K 120.0 . . ? 
C7K C8K C2K 115.5(8) . . ? 
C3K C8K C2K 124.3(8) . . ? 
C2L C1L S12 111.5(9) . . ? 
C2L C1L H1L1 109.3 . . ? 
S12 C1L H1L1 109.3 . . ? 
C2L C1L H1L2 109.3 . . ? 
S12 C1L H1L2 109.3 . . ? 
H1L1 C1L H1L2 108.0 . . ? 
C3L C2L C1L 114.4(11) . . ? 
C3L C2L H2L1 108.7 . . ? 
C1L C2L H2L1 108.7 . . ? 
C3L C2L H2L2 108.7 . . ? 
C1L C2L H2L2 108.7 . . ? 
H2L1 C2L H2L2 107.6 . . ? 
C4L C3L C8L 120.0 . . ? 
C4L C3L C2L 119.5(8) . . ? 
C8L C3L C2L 120.4(8) . . ? 
C3L C4L C5L 120.0 . . ? 
C3L C4L H4L 120.0 . . ? 
C5L C4L H4L 120.0 . . ? 
C6L C5L C4L 120.0 . . ? 
C6L C5L H5L 120.0 . . ? 
C4L C5L H5L 120.0 . . ? 
C7L C6L C5L 120.0 . . ? 
C7L C6L H6L 120.0 . . ? 
C5L C6L H6L 120.0 . . ? 
C6L C7L C8L 120.0 . . ? 
C6L C7L H7L 120.0 . . ? 
C8L C7L H7L 120.0 . . ? 
C7L C8L C3L 120.0 . . ? 
C7L C8L H8L 120.0 . . ? 
C3L C8L H8L 120.0 . . ? 
C2M C1M S13 105.5(11) . . ? 
C2M C1M H1M1 110.6 . . ? 
S13 C1M H1M1 110.6 . . ? 
C2M C1M H1M2 110.6 . . ? 
S13 C1M H1M2 110.6 . . ? 
H1M1 C1M H1M2 108.8 . . ? 
C3M C2M C1M 128.5(13) . . ? 
C3M C2M H2M1 105.2 . . ? 
C1M C2M H2M1 105.2 . . ? 
C3M C2M H2M2 105.2 . . ? 
C1M C2M H2M2 105.2 . . ? 
H2M1 C2M H2M2 105.9 . . ? 
C4M C3M C8M 120.0 . . ? 
C4M C3M C2M 118.2(9) . . ? 
C8M C3M C2M 121.8(9) . . ? 
C3M C4M C5M 120.0 . . ? 
C3M C4M H4M 120.0 . . ? 
C5M C4M H4M 120.0 . . ? 
C6M C5M C4M 120.0 . . ? 
C6M C5M H5M 120.0 . . ? 
C4M C5M H5M 120.0 . . ? 
C7M C6M C5M 120.0 . . ? 
C7M C6M H6M 120.0 . . ? 
C5M C6M H6M 120.0 . . ? 
C6M C7M C8M 120.0 . . ? 
C6M C7M H7M 120.0 . . ? 
C8M C7M H7M 120.0 . . ? 
C7M C8M C3M 120.0 . . ? 
C7M C8M H8M 120.0 . . ? 
C3M C8M H8M 120.0 . . ? 
C2N C1N S14 130.4(11) . . ? 
C2N C1N H1N1 104.7 . . ? 
S14 C1N H1N1 104.7 . . ? 
C2N C1N H1N2 104.7 . . ? 
S14 C1N H1N2 104.7 . . ? 
H1N1 C1N H1N2 105.7 . . ? 
C3N C2N C1N 115.7(12) . . ? 
C3N C2N H2N1 108.4 . . ? 
C1N C2N H2N1 108.4 . . ? 
C3N C2N H2N2 108.4 . . ? 
C1N C2N H2N2 108.4 . . ? 
H2N1 C2N H2N2 107.4 . . ? 
C4N C3N C8N 120.0 . . ? 
C4N C3N C2N 118.9(8) . . ? 
C8N C3N C2N 121.0(8) . . ? 
C3N C4N C5N 120.0 . . ? 
C3N C4N H4N 120.0 . . ? 
C5N C4N H4N 120.0 . . ? 
C4N C5N C6N 120.0 . . ? 
C4N C5N H5N 120.0 . . ? 
C6N C5N H5N 120.0 . . ? 
C7N C6N C5N 120.0 . . ? 
C7N C6N H6N 120.0 . . ? 
C5N C6N H6N 120.0 . . ? 
C6N C7N C8N 120.0 . . ? 
C6N C7N H7N 120.0 . . ? 
C8N C7N H7N 120.0 . . ? 
C7N C8N C3N 120.0 . . ? 
C7N C8N H8N 120.0 . . ? 
C3N C8N H8N 120.0 . . ? 
C2O C1O S15 117.3(10) . . ? 
C2O C1O H1O1 108.0 . . ? 
S15 C1O H1O1 108.0 . . ? 
C2O C1O H1O2 108.0 . . ? 
S15 C1O H1O2 108.0 . . ? 
H1O1 C1O H1O2 107.2 . . ? 
C3O C2O C1O 105.2(12) . . ? 
C3O C2O H2O1 110.7 . . ? 
C1O C2O H2O1 110.7 . . ? 
C3O C2O H2O2 110.7 . . ? 
C1O C2O H2O2 110.7 . . ? 
H2O1 C2O H2O2 108.8 . . ? 
C4O C3O C8O 120.0 . . ? 
C4O C3O C2O 120.7(8) . . ? 
C8O C3O C2O 119.2(8) . . ? 
C5O C4O C3O 120.0 . . ? 
C5O C4O H4O 120.0 . . ? 
C3O C4O H4O 120.0 . . ? 
C4O C5O C6O 120.0 . . ? 
C4O C5O H5O 120.0 . . ? 
C6O C5O H5O 120.0 . . ? 
C7O C6O C5O 120.0 . . ? 
C7O C6O H6O 120.0 . . ? 
C5O C6O H6O 120.0 . . ? 
C6O C7O C8O 120.0 . . ? 
C6O C7O H7O 120.0 . . ? 
C8O C7O H7O 120.0 . . ? 
C7O C8O C3O 120.0 . . ? 
C7O C8O H8O 120.0 . . ? 
C3O C8O H8O 120.0 . . ? 
C2Q C1Q S8 108.3(11) . . ? 
C2Q C1Q H1Q1 110.0 . . ? 
S8 C1Q H1Q1 110.0 . . ? 
C2Q C1Q H1Q2 110.0 . . ? 
S8 C1Q H1Q2 110.0 . . ? 
H1Q1 C1Q H1Q2 108.4 . . ? 
C1Q C2Q C3Q 103.9(12) . . ? 
C1Q C2Q H2Q1 111.0 . . ? 
C3Q C2Q H2Q1 111.0 . . ? 
C1Q C2Q H2Q2 111.0 . . ? 
C3Q C2Q H2Q2 111.0 . . ? 
H2Q1 C2Q H2Q2 109.0 . . ? 
C4Q C3Q C8Q 120.0 . . ? 
C4Q C3Q C2Q 124.4(8) . . ? 
C8Q C3Q C2Q 115.0(8) . . ? 
C5Q C4Q C3Q 120.0 . . ? 
C5Q C4Q H4Q 120.0 . . ? 
C3Q C4Q H4Q 120.0 . . ? 
C4Q C5Q C6Q 120.0 . . ? 
C4Q C5Q H5Q 120.0 . . ? 
C6Q C5Q H5Q 120.0 . . ? 
C7Q C6Q C5Q 120.0 . . ? 
C7Q C6Q H6Q 120.0 . . ? 
C5Q C6Q H6Q 120.0 . . ? 
C6Q C7Q C8Q 120.0 . . ? 
C6Q C7Q H7Q 120.0 . . ? 
C8Q C7Q H7Q 120.0 . . ? 
C7Q C8Q C3Q 120.0 . . ? 
C7Q C8Q H8Q 120.0 . . ? 
C3Q C8Q H8Q 120.0 . . ? 
C2R C1R S18 117.8(10) . . ? 
C2R C1R H1R1 107.9 . . ? 
S18 C1R H1R1 107.9 . . ? 
C2R C1R H1R2 107.9 . . ? 
S18 C1R H1R2 107.9 . . ? 
H1R1 C1R H1R2 107.2 . . ? 
C1R C2R C3R 110.7(12) . . ? 
C1R C2R H2R1 109.5 . . ? 
C3R C2R H2R1 109.5 . . ? 
C1R C2R H2R2 109.5 . . ? 
C3R C2R H2R2 109.5 . . ? 
H2R1 C2R H2R2 108.1 . . ? 
C4R C3R C8R 120.0 . . ? 
C4R C3R C2R 123.4(8) . . ? 
C8R C3R C2R 116.6(8) . . ? 
C3R C4R C5R 120.0 . . ? 
C3R C4R H4R 120.0 . . ? 
C5R C4R H4R 120.0 . . ? 
C6R C5R C4R 120.0 . . ? 
C6R C5R H5R 120.0 . . ? 
C4R C5R H5R 120.0 . . ? 
C5R C6R C7R 120.0 . . ? 
C5R C6R H6R 120.0 . . ? 
C7R C6R H6R 120.0 . . ? 
C6R C7R C8R 120.0 . . ? 
C6R C7R H7R 120.0 . . ? 
C8R C7R H7R 120.0 . . ? 
C7R C8R C3R 120.0 . . ? 
C7R C8R H8R 120.0 . . ? 
C3R C8R H8R 120.0 . . ? 
C2S C1S S19 131.6(10) . . ? 
C2S C1S H1S1 104.3 . . ? 
S19 C1S H1S1 104.3 . . ? 
C2S C1S H1S2 104.3 . . ? 
S19 C1S H1S2 104.3 . . ? 
H1S1 C1S H1S2 105.6 . . ? 
C1S C2S C3S 106.9(11) . . ? 
C1S C2S H2S1 110.3 . . ? 
C3S C2S H2S1 110.3 . . ? 
C1S C2S H2S2 110.3 . . ? 
C3S C2S H2S2 110.3 . . ? 
H2S1 C2S H2S2 108.6 . . ? 
C4S C3S C8S 120.0 . . ? 
C4S C3S C2S 122.5(8) . . ? 
C8S C3S C2S 117.4(8) . . ? 
C5S C4S C3S 120.0 . . ? 
C5S C4S H4S 120.0 . . ? 
C3S C4S H4S 120.0 . . ? 
C6S C5S C4S 120.0 . . ? 
C6S C5S H5S 120.0 . . ? 
C4S C5S H5S 120.0 . . ? 
C5S C6S C7S 120.0 . . ? 
C5S C6S H6S 120.0 . . ? 
C7S C6S H6S 120.0 . . ? 
C8S C7S C6S 120.0 . . ? 
C8S C7S H7S 120.0 . . ? 
C6S C7S H7S 120.0 . . ? 
C7S C8S C3S 120.0 . . ? 
C7S C8S H8S 120.0 . . ? 
C3S C8S H8S 120.0 . . ? 
C2T C1T S20 102.7(10) . . ? 
C2T C1T H1T1 111.2 . . ? 
S20 C1T H1T1 111.2 . . ? 
C2T C1T H1T2 111.2 . . ? 
S20 C1T H1T2 111.2 . . ? 
H1T1 C1T H1T2 109.1 . . ? 
C1T C2T C3T 109.0(11) . . ? 
C1T C2T H2T1 109.9 . . ? 
C3T C2T H2T1 109.9 . . ? 
C1T C2T H2T2 109.9 . . ? 
C3T C2T H2T2 109.9 . . ? 
H2T1 C2T H2T2 108.3 . . ? 
C4T C3T C8T 120.0 . . ? 
C4T C3T C2T 126.4(8) . . ? 
C8T C3T C2T 113.4(8) . . ? 
C5T C4T C3T 120.0 . . ? 
C5T C4T H4T 120.0 . . ? 
C3T C4T H4T 120.0 . . ? 
C4T C5T C6T 120.0 . . ? 
C4T C5T H5T 120.0 . . ? 
C6T C5T H5T 120.0 . . ? 
C5T C6T C7T 120.0 . . ? 
C5T C6T H6T 120.0 . . ? 
C7T C6T H6T 120.0 . . ? 
C8T C7T C6T 120.0 . . ? 
C8T C7T H7T 120.0 . . ? 
C6T C7T H7T 120.0 . . ? 
C7T C8T C3T 120.0 . . ? 
C7T C8T H8T 120.0 . . ? 
C3T C8T H8T 120.0 . . ? 
C2U C1U S21 117.4(11) . . ? 
C2U C1U H1U1 107.9 . . ? 
S21 C1U H1U1 107.9 . . ? 
C2U C1U H1U2 107.9 . . ? 
S21 C1U H1U2 107.9 . . ? 
H1U1 C1U H1U2 107.2 . . ? 
C1U C2U C3U 114.0(13) . . ? 
C1U C2U H2U1 108.8 . . ? 
C3U C2U H2U1 108.8 . . ? 
C1U C2U H2U2 108.8 . . ? 
C3U C2U H2U2 108.8 . . ? 
H2U1 C2U H2U2 107.6 . . ? 
C4U C3U C8U 120.0 . . ? 
C4U C3U C2U 119.7(8) . . ? 
C8U C3U C2U 120.3(8) . . ? 
C5U C4U C3U 120.0 . . ? 
C5U C4U H4U 120.0 . . ? 
C3U C4U H4U 120.0 . . ? 
C6U C5U C4U 120.0 . . ? 
C6U C5U H5U 120.0 . . ? 
C4U C5U H5U 120.0 . . ? 
C5U C6U C7U 120.0 . . ? 
C5U C6U H6U 120.0 . . ? 
C7U C6U H6U 120.0 . . ? 
C8U C7U C6U 120.0 . . ? 
C8U C7U H7U 120.0 . . ? 
C6U C7U H7U 120.0 . . ? 
C7U C8U C3U 120.0 . . ? 
C7U C8U H8U 120.0 . . ? 
C3U C8U H8U 120.0 . . ? 
C2V C1V S22 112.6(10) . . ? 
C2V C1V H1V1 109.1 . . ? 
S22 C1V H1V1 109.1 . . ? 
C2V C1V H1V2 109.1 . . ? 
S22 C1V H1V2 109.1 . . ? 
H1V1 C1V H1V2 107.8 . . ? 
C3V C2V C1V 115.8(12) . . ? 
C3V C2V H2V1 108.3 . . ? 
C1V C2V H2V1 108.3 . . ? 
C3V C2V H2V2 108.3 . . ? 
C1V C2V H2V2 108.3 . . ? 
H2V1 C2V H2V2 107.4 . . ? 
C4V C3V C8V 120.0 . . ? 
C4V C3V C2V 117.4(9) . . ? 
C8V C3V C2V 122.6(9) . . ? 
C5V C4V C3V 120.0 . . ? 
C5V C4V H4V 120.0 . . ? 
C3V C4V H4V 120.0 . . ? 
C4V C5V C6V 120.0 . . ? 
C4V C5V H5V 120.0 . . ? 
C6V C5V H5V 120.0 . . ? 
C5V C6V C7V 120.0 . . ? 
C5V C6V H6V 120.0 . . ? 
C7V C6V H6V 120.0 . . ? 
C8V C7V C6V 120.0 . . ? 
C8V C7V H7V 120.0 . . ? 
C6V C7V H7V 120.0 . . ? 
C7V C8V C3V 120.0 . . ? 
C7V C8V H8V 120.0 . . ? 
C3V C8V H8V 120.0 . . ? 
C2W C1W S23 112.3(10) . . ? 
C2W C1W H1W1 109.1 . . ? 
S23 C1W H1W1 109.1 . . ? 
C2W C1W H1W2 109.1 . . ? 
S23 C1W H1W2 109.1 . . ? 
H1W1 C1W H1W2 107.9 . . ? 
C3W C2W C1W 106.1(12) . . ? 
C3W C2W H2W1 110.5 . . ? 
C1W C2W H2W1 110.5 . . ? 
C3W C2W H2W2 110.5 . . ? 
C1W C2W H2W2 110.5 . . ? 
H2W1 C2W H2W2 108.7 . . ? 
C4W C3W C8W 120.0 . . ? 
C4W C3W C2W 120.8(8) . . ? 
C8W C3W C2W 119.2(8) . . ? 
C3W C4W C5W 120.0 . . ? 
C3W C4W H4W 120.0 . . ? 
C5W C4W H4W 120.0 . . ? 
C4W C5W C6W 120.0 . . ? 
C4W C5W H5W 120.0 . . ? 
C6W C5W H5W 120.0 . . ? 
C7W C6W C5W 120.0 . . ? 
C7W C6W H6W 120.0 . . ? 
C5W C6W H6W 120.0 . . ? 
C6W C7W C8W 120.0 . . ? 
C6W C7W H7W 120.0 . . ? 
C8W C7W H7W 120.0 . . ? 
C7W C8W C3W 120.0 . . ? 
C7W C8W H8W 120.0 . . ? 
C3W C8W H8W 120.0 . . ? 
C2X C1X S24 115.0(11) . . ? 
C2X C1X H1X1 108.5 . . ? 
S24 C1X H1X1 108.5 . . ? 
C2X C1X H1X2 108.5 . . ? 
S24 C1X H1X2 108.5 . . ? 
H1X1 C1X H1X2 107.5 . . ? 
C3X C2X C1X 112.8(12) . . ? 
C3X C2X H2X1 109.0 . . ? 
C1X C2X H2X1 109.0 . . ? 
C3X C2X H2X2 109.0 . . ? 
C1X C2X H2X2 109.0 . . ? 
H2X1 C2X H2X2 107.8 . . ? 
C4X C3X C8X 120.0 . . ? 
C4X C3X C2X 117.2(8) . . ? 
C8X C3X C2X 122.8(8) . . ? 
C5X C4X C3X 120.0 . . ? 
C5X C4X H4X 120.0 . . ? 
C3X C4X H4X 120.0 . . ? 
C6X C5X C4X 120.0 . . ? 
C6X C5X H5X 120.0 . . ? 
C4X C5X H5X 120.0 . . ? 
C7X C6X C5X 120.0 . . ? 
C7X C6X H6X 120.0 . . ? 
C5X C6X H6X 120.0 . . ? 
C6X C7X C8X 120.0 . . ? 
C6X C7X H7X 120.0 . . ? 
C8X C7X H7X 120.0 . . ? 
C7X C8X C3X 120.0 . . ? 
C7X C8X H8X 120.0 . . ? 
C3X C8X H8X 120.0 . . ? 
C2Y C1Y S17 121.7(11) . . ? 
C2Y C1Y H1Y1 106.9 . . ? 
S17 C1Y H1Y1 106.9 . . ? 
C2Y C1Y H1Y2 106.9 . . ? 
S17 C1Y H1Y2 106.9 . . ? 
H1Y1 C1Y H1Y2 106.7 . . ? 
C1Y C2Y C3Y 104.6(13) . . ? 
C1Y C2Y H2Y1 110.8 . . ? 
C3Y C2Y H2Y1 110.8 . . ? 
C1Y C2Y H2Y2 110.8 . . ? 
C3Y C2Y H2Y2 110.8 . . ? 
H2Y1 C2Y H2Y2 108.9 . . ? 
C4Y C3Y C8Y 120.0 . . ? 
C4Y C3Y C2Y 119.5(8) . . ? 
C8Y C3Y C2Y 120.4(8) . . ? 
C3Y C4Y C5Y 120.0 . . ? 
C3Y C4Y H4Y 120.0 . . ? 
C5Y C4Y H4Y 120.0 . . ? 
C6Y C5Y C4Y 120.0 . . ? 
C6Y C5Y H5Y 120.0 . . ? 
C4Y C5Y H5Y 120.0 . . ? 
C7Y C6Y C5Y 120.0 . . ? 
C7Y C6Y H6Y 120.0 . . ? 
C5Y C6Y H6Y 120.0 . . ? 
C6Y C7Y C8Y 120.0 . . ? 
C6Y C7Y H7Y 120.0 . . ? 
C8Y C7Y H7Y 120.0 . . ? 
C7Y C8Y C3Y 120.0 . . ? 
C7Y C8Y H8Y 120.0 . . ? 
C3Y C8Y H8Y 120.0 . . ? 
C1A S1 Au1 97.6(4) . . ? 
C1A S1 Au2 91.5(5) . . ? 
Au1 S1 Au2 99.66(15) . . ? 
C1B S2 Au1 101.2(4) . . ? 
C1B S2 Au7 116.3(4) . . ? 
Au1 S2 Au7 97.73(12) . . ? 
C1C S3 Au2 107.9(5) . . ? 
C1C S3 Au11 101.9(4) . . ? 
Au2 S3 Au11 93.70(13) . . ? 
C1D S4 Au6 103.7(5) . . ? 
C1D S4 Au3 105.9(5) . . ? 
Au6 S4 Au3 94.32(12) . . ? 
C1E S5 Au12 99.7(5) . . ? 
C1E S5 Au5 104.6(5) . . ? 
Au12 S5 Au5 96.73(13) . . ? 
C1F S6 Au4 108.9(4) . . ? 
C1F S6 Au18 103.5(5) . . ? 
Au4 S6 Au18 92.66(11) . . ? 
C1G S7 Au21 95.9(5) . . ? 
C1G S7 Au22 110.1(4) . . ? 
Au21 S7 Au22 98.04(13) . . ? 
C1Q S8 Au22 108.4(5) . . ? 
C1Q S8 Au6 105.5(5) . . ? 
Au22 S8 Au6 95.05(12) . . ? 
C1I S9 Au17 104.9(5) . . ? 
C1I S9 Au8 112.3(4) . . ? 
Au17 S9 Au8 97.51(12) . . ? 
C1J S10 Au16 104.7(4) . . ? 
C1J S10 Au17 100.6(5) . . ? 
Au16 S10 Au17 102.30(12) . . ? 
C1K S11 Au21 101.1(5) . . ? 
C1K S11 Au23 112.8(4) . . ? 
Au21 S11 Au23 97.81(11) . . ? 
C1L S12 Au12 109.4(5) . . ? 
C1L S12 Au13 113.6(5) . . ? 
Au12 S12 Au13 92.58(12) . . ? 
C1M S13 Au14 100.1(5) . . ? 
C1M S13 Au13 105.6(5) . . ? 
Au14 S13 Au13 101.86(12) . . ? 
C1N S14 Au29 102.3(5) . . ? 
C1N S14 Au20 111.2(5) . . ? 
Au29 S14 Au20 101.42(14) . . ? 
C1O S15 Au30 108.3(5) . . ? 
C1O S15 Au24 108.8(5) . . ? 
Au30 S15 Au24 86.61(12) . . ? 
C1H S16 Au14 113.5(5) . . ? 
C1H S16 Au27 108.3(4) . . ? 
Au14 S16 Au27 95.35(11) . . ? 
C1Y S17 Au31 107.9(5) . . ? 
C1Y S17 Au29 99.6(5) . . ? 
Au31 S17 Au29 87.64(12) . . ? 
C1R S18 Au30 113.2(5) . . ? 
C1R S18 Au34 106.2(5) . . ? 
Au30 S18 Au34 96.65(12) . . ? 
C1S S19 Au38 92.0(5) . . ? 
C1S S19 Au33 103.6(5) . . ? 
Au38 S19 Au33 87.86(10) . . ? 
C1T S20 Au34 87.0(5) . . ? 
C1T S20 Au26 111.2(5) . . ? 
Au34 S20 Au26 87.75(12) . . ? 
C1U S21 Au36 108.5(5) . . ? 
C1U S21 Au15 115.1(5) . . ? 
Au36 S21 Au15 98.42(14) . . ? 
C1V S22 Au36 114.6(5) . . ? 
C1V S22 Au35 112.1(5) . . ? 
Au36 S22 Au35 90.23(12) . . ? 
C1W S23 Au32 116.8(5) . . ? 
C1W S23 Au37 111.6(5) . . ? 
Au32 S23 Au37 81.73(10) . . ? 
C1X S24 Au37 118.2(5) . . ? 
C1X S24 Au38 117.5(5) . . ? 
Au37 S24 Au38 101.02(14) . . ? 
 
loop_ 
 _geom_torsion_atom_site_label_1 
 _geom_torsion_atom_site_label_2 
 _geom_torsion_atom_site_label_3 
 _geom_torsion_atom_site_label_4 
 _geom_torsion 
 _geom_torsion_site_symmetry_1 
 _geom_torsion_site_symmetry_2 
 _geom_torsion_site_symmetry_3 
 _geom_torsion_site_symmetry_4 
 _geom_torsion_publ_flag 
S2 Au1 Au3 S4 78.85(13) . . . . ? 
S1 Au1 Au3 S4 -97.30(13) . . . . ? 
Au4 Au1 Au3 S4 172.43(9) . . . . ? 
S2 Au1 Au3 Au9 -91.27(10) . . . . ? 
S1 Au1 Au3 Au9 92.58(10) . . . . ? 
Au4 Au1 Au3 Au9 2.30(3) . . . . ? 
S2 Au1 Au3 Au5 -147.38(10) . . . . ? 
S1 Au1 Au3 Au5 36.47(10) . . . . ? 
Au4 Au1 Au3 Au5 -53.81(2) . . . . ? 
S2 Au1 Au3 Au4 -93.58(10) . . . . ? 
S1 Au1 Au3 Au4 90.28(10) . . . . ? 
S2 Au1 Au3 Au7 -15.83(10) . . . . ? 
S1 Au1 Au3 Au7 168.02(10) . . . . ? 
Au4 Au1 Au3 Au7 77.74(2) . . . . ? 
S2 Au1 Au3 Au8 -20.11(10) . . . . ? 
S1 Au1 Au3 Au8 163.74(10) . . . . ? 
Au4 Au1 Au3 Au8 73.47(3) . . . . ? 
S4 Au3 Au4 S6 -3.8(5) . . . . ? 
Au9 Au3 Au4 S6 -134.97(19) . . . . ? 
Au5 Au3 Au4 S6 154.14(19) . . . . ? 
Au7 Au3 Au4 S6 -37.34(19) . . . . ? 
Au1 Au3 Au4 S6 42.91(19) . . . . ? 
Au8 Au3 Au4 S6 -85.77(19) . . . . ? 
S4 Au3 Au4 Au5 -157.9(5) . . . . ? 
Au9 Au3 Au4 Au5 70.89(2) . . . . ? 
Au7 Au3 Au4 Au5 168.51(2) . . . . ? 
Au1 Au3 Au4 Au5 -111.23(2) . . . . ? 
Au8 Au3 Au4 Au5 120.09(2) . . . . ? 
S4 Au3 Au4 Au9 131.2(5) . . . . ? 
Au5 Au3 Au4 Au9 -70.89(2) . . . . ? 
Au7 Au3 Au4 Au9 97.62(2) . . . . ? 
Au1 Au3 Au4 Au9 177.88(2) . . . . ? 
Au8 Au3 Au4 Au9 49.195(19) . . . . ? 
S4 Au3 Au4 Au19 78.3(5) . . . . ? 
Au9 Au3 Au4 Au19 -52.90(2) . . . . ? 
Au5 Au3 Au4 Au19 -123.79(2) . . . . ? 
Au7 Au3 Au4 Au19 44.720(18) . . . . ? 
Au1 Au3 Au4 Au19 124.98(2) . . . . ? 
Au8 Au3 Au4 Au19 -3.706(19) . . . . ? 
S4 Au3 Au4 Au1 -46.7(5) . . . . ? 
Au9 Au3 Au4 Au1 -177.88(2) . . . . ? 
Au5 Au3 Au4 Au1 111.23(2) . . . . ? 
Au7 Au3 Au4 Au1 -80.26(2) . . . . ? 
Au8 Au3 Au4 Au1 -128.69(2) . . . . ? 
S4 Au3 Au4 Au10 134.8(5) . . . . ? 
Au9 Au3 Au4 Au10 3.64(2) . . . . ? 
Au5 Au3 Au4 Au10 -67.26(2) . . . . ? 
Au7 Au3 Au4 Au10 101.26(2) . . . . ? 
Au1 Au3 Au4 Au10 -178.48(3) . . . . ? 
Au8 Au3 Au4 Au10 52.83(2) . . . . ? 
S4 Au3 Au4 Au2 -108.9(5) . . . . ? 
Au9 Au3 Au4 Au2 119.91(2) . . . . ? 
Au5 Au3 Au4 Au2 49.01(2) . . . . ? 
Au7 Au3 Au4 Au2 -142.47(2) . . . . ? 
Au1 Au3 Au4 Au2 -62.21(2) . . . . ? 
Au8 Au3 Au4 Au2 169.101(19) . . . . ? 
S4 Au3 Au4 Au7 33.6(5) . . . . ? 
Au9 Au3 Au4 Au7 -97.62(2) . . . . ? 
Au5 Au3 Au4 Au7 -168.51(2) . . . . ? 
Au1 Au3 Au4 Au7 80.26(2) . . . . ? 
Au8 Au3 Au4 Au7 -48.426(17) . . . . ? 
S4 Au3 Au4 Au18 76.6(5) . . . . ? 
Au9 Au3 Au4 Au18 -54.57(3) . . . . ? 
Au5 Au3 Au4 Au18 -125.46(4) . . . . ? 
Au7 Au3 Au4 Au18 43.06(3) . . . . ? 
Au1 Au3 Au4 Au18 123.32(4) . . . . ? 
Au8 Au3 Au4 Au18 -5.37(4) . . . . ? 
S2 Au1 Au4 S6 -72.11(12) . . . . ? 
S1 Au1 Au4 S6 104.54(13) . . . . ? 
Au3 Au1 Au4 S6 -161.44(9) . . . . ? 
S2 Au1 Au4 Au5 142.99(8) . . . . ? 
S1 Au1 Au4 Au5 -40.35(9) . . . . ? 
Au3 Au1 Au4 Au5 53.664(19) . . . . ? 
S2 Au1 Au4 Au3 89.33(8) . . . . ? 
S1 Au1 Au4 Au3 -94.02(9) . . . . ? 
S2 Au1 Au4 Au9 87.26(8) . . . . ? 
S1 Au1 Au4 Au9 -96.09(9) . . . . ? 
Au3 Au1 Au4 Au9 -2.07(2) . . . . ? 
S2 Au1 Au4 Au19 21.30(8) . . . . ? 
S1 Au1 Au4 Au19 -162.04(9) . . . . ? 
Au3 Au1 Au4 Au19 -68.03(2) . . . . ? 
S2 Au1 Au4 Au10 102.0(2) . . . . ? 
S1 Au1 Au4 Au10 -81.3(2) . . . . ? 
Au3 Au1 Au4 Au10 12.7(2) . . . . ? 
S2 Au1 Au4 Au2 -159.96(8) . . . . ? 
S1 Au1 Au4 Au2 16.69(9) . . . . ? 
Au3 Au1 Au4 Au2 110.71(2) . . . . ? 
S2 Au1 Au4 Au7 26.64(8) . . . . ? 
S1 Au1 Au4 Au7 -156.71(9) . . . . ? 
Au3 Au1 Au4 Au7 -62.687(19) . . . . ? 
S2 Au1 Au4 Au18 -41.61(8) . . . . ? 
S1 Au1 Au4 Au18 135.04(9) . . . . ? 
Au3 Au1 Au4 Au18 -130.94(3) . . . . ? 
S3 Au2 Au4 S6 66.99(12) . . . . ? 
S1 Au2 Au4 S6 -114.81(12) . . . . ? 
Au5 Au2 Au4 S6 157.62(9) . . . . ? 
S3 Au2 Au4 Au5 -90.63(8) . . . . ? 
S1 Au2 Au4 Au5 87.56(8) . . . . ? 
S3 Au2 Au4 Au3 -139.55(8) . . . . ? 
S1 Au2 Au4 Au3 38.64(8) . . . . ? 
Au5 Au2 Au4 Au3 -48.92(2) . . . . ? 
S3 Au2 Au4 Au9 -81.73(8) . . . . ? 
S1 Au2 Au4 Au9 96.46(8) . . . . ? 
Au5 Au2 Au4 Au9 8.90(3) . . . . ? 
S3 Au2 Au4 Au19 -22.77(15) . . . . ? 
S1 Au2 Au4 Au19 155.43(14) . . . . ? 
Au5 Au2 Au4 Au19 67.86(15) . . . . ? 
S3 Au2 Au4 Au1 165.22(8) . . . . ? 
S1 Au2 Au4 Au1 -16.59(8) . . . . ? 
Au5 Au2 Au4 Au1 -104.15(2) . . . . ? 
S3 Au2 Au4 Au10 -21.54(8) . . . . ? 
S1 Au2 Au4 Au10 156.66(8) . . . . ? 
Au5 Au2 Au4 Au10 69.09(2) . . . . ? 
S3 Au2 Au4 Au7 173.95(8) . . . . ? 
S1 Au2 Au4 Au7 -7.85(8) . . . . ? 
Au5 Au2 Au4 Au7 -95.42(3) . . . . ? 
S3 Au2 Au4 Au18 36.05(8) . . . . ? 
S1 Au2 Au4 Au18 -145.76(8) . . . . ? 
Au5 Au2 Au4 Au18 126.68(3) . . . . ? 
S6 Au4 Au5 S5 -20.5(6) . . . . ? 
Au3 Au4 Au5 S5 139.6(6) . . . . ? 
Au9 Au4 Au5 S5 -151.4(6) . . . . ? 
Au19 Au4 Au5 S5 -152.1(6) . . . . ? 
Au1 Au4 Au5 S5 85.2(6) . . . . ? 
Au10 Au4 Au5 S5 -99.0(6) . . . . ? 
Au2 Au4 Au5 S5 19.6(6) . . . . ? 
Au7 Au4 Au5 S5 150.0(6) . . . . ? 
Au18 Au4 Au5 S5 -90.0(6) . . . . ? 
S6 Au4 Au5 Au3 -160.04(15) . . . . ? 
Au9 Au4 Au5 Au3 69.03(2) . . . . ? 
Au19 Au4 Au5 Au3 68.38(3) . . . . ? 
Au1 Au4 Au5 Au3 -54.38(2) . . . . ? 
Au10 Au4 Au5 Au3 121.42(2) . . . . ? 
Au2 Au4 Au5 Au3 -119.98(3) . . . . ? 
Au7 Au4 Au5 Au3 10.45(2) . . . . ? 
Au18 Au4 Au5 Au3 130.39(3) . . . . ? 
S6 Au4 Au5 Au9 130.93(15) . . . . ? 
Au3 Au4 Au5 Au9 -69.03(2) . . . . ? 
Au19 Au4 Au5 Au9 -0.65(3) . . . . ? 
Au1 Au4 Au5 Au9 -123.40(2) . . . . ? 
Au10 Au4 Au5 Au9 52.40(2) . . . . ? 
Au2 Au4 Au5 Au9 170.99(3) . . . . ? 
Au7 Au4 Au5 Au9 -58.58(3) . . . . ? 
Au18 Au4 Au5 Au9 61.36(3) . . . . ? 
S6 Au4 Au5 Au11 34.70(15) . . . . ? 
Au3 Au4 Au5 Au11 -165.26(2) . . . . ? 
Au9 Au4 Au5 Au11 -96.23(2) . . . . ? 
Au19 Au4 Au5 Au11 -96.88(3) . . . . ? 
Au1 Au4 Au5 Au11 140.37(2) . . . . ? 
Au10 Au4 Au5 Au11 -43.835(18) . . . . ? 
Au2 Au4 Au5 Au11 74.76(2) . . . . ? 
Au7 Au4 Au5 Au11 -154.81(2) . . . . ? 
Au18 Au4 Au5 Au11 -34.87(3) . . . . ? 
S6 Au4 Au5 Au2 -40.06(15) . . . . ? 
Au3 Au4 Au5 Au2 119.98(3) . . . . ? 
Au9 Au4 Au5 Au2 -170.99(3) . . . . ? 
Au19 Au4 Au5 Au2 -171.64(3) . . . . ? 
Au1 Au4 Au5 Au2 65.60(2) . . . . ? 
Au10 Au4 Au5 Au2 -118.60(2) . . . . ? 
Au7 Au4 Au5 Au2 130.42(3) . . . . ? 
Au18 Au4 Au5 Au2 -109.63(3) . . . . ? 
S6 Au4 Au5 Au16 83.85(15) . . . . ? 
Au3 Au4 Au5 Au16 -116.12(2) . . . . ? 
Au9 Au4 Au5 Au16 -47.09(2) . . . . ? 
Au19 Au4 Au5 Au16 -47.74(3) . . . . ? 
Au1 Au4 Au5 Au16 -170.49(2) . . . . ? 
Au10 Au4 Au5 Au16 5.308(19) . . . . ? 
Au2 Au4 Au5 Au16 123.91(2) . . . . ? 
Au7 Au4 Au5 Au16 -105.67(2) . . . . ? 
Au18 Au4 Au5 Au16 14.28(4) . . . . ? 
S4 Au3 Au5 S5 2.81(15) . . . . ? 
Au9 Au3 Au5 S5 115.55(11) . . . . ? 
Au4 Au3 Au5 S5 -172.39(11) . . . . ? 
Au7 Au3 Au5 S5 173.05(11) . . . . ? 
Au1 Au3 Au5 S5 -114.70(11) . . . . ? 
Au8 Au3 Au5 S5 111.84(11) . . . . ? 
S4 Au3 Au5 Au4 175.21(10) . . . . ? 
Au9 Au3 Au5 Au4 -72.06(2) . . . . ? 
Au7 Au3 Au5 Au4 -14.55(3) . . . . ? 
Au1 Au3 Au5 Au4 57.69(2) . . . . ? 
Au8 Au3 Au5 Au4 -75.77(2) . . . . ? 
S4 Au3 Au5 Au9 -112.74(10) . . . . ? 
Au4 Au3 Au5 Au9 72.06(2) . . . . ? 
Au7 Au3 Au5 Au9 57.50(3) . . . . ? 
Au1 Au3 Au5 Au9 129.75(2) . . . . ? 
Au8 Au3 Au5 Au9 -3.710(19) . . . . ? 
S4 Au3 Au5 Au11 -164.92(10) . . . . ? 
Au9 Au3 Au5 Au11 -52.18(3) . . . . ? 
Au4 Au3 Au5 Au11 19.88(3) . . . . ? 
Au7 Au3 Au5 Au11 5.32(5) . . . . ? 
Au1 Au3 Au5 Au11 77.57(3) . . . . ? 
Au8 Au3 Au5 Au11 -55.89(4) . . . . ? 
S4 Au3 Au5 Au2 120.72(10) . . . . ? 
Au9 Au3 Au5 Au2 -126.54(2) . . . . ? 
Au4 Au3 Au5 Au2 -54.48(2) . . . . ? 
Au7 Au3 Au5 Au2 -69.04(4) . . . . ? 
Au1 Au3 Au5 Au2 3.21(2) . . . . ? 
Au8 Au3 Au5 Au2 -130.25(2) . . . . ? 
S4 Au3 Au5 Au16 -102.17(10) . . . . ? 
Au9 Au3 Au5 Au16 10.564(19) . . . . ? 
Au4 Au3 Au5 Au16 82.62(3) . . . . ? 
Au7 Au3 Au5 Au16 68.07(4) . . . . ? 
Au1 Au3 Au5 Au16 140.31(2) . . . . ? 
Au8 Au3 Au5 Au16 6.85(3) . . . . ? 
S3 Au2 Au5 S5 -79.64(13) . . . . ? 
S1 Au2 Au5 S5 91.01(13) . . . . ? 
Au4 Au2 Au5 S5 -176.75(9) . . . . ? 
S3 Au2 Au5 Au4 97.11(10) . . . . ? 
S1 Au2 Au5 Au4 -92.25(9) . . . . ? 
S3 Au2 Au5 Au3 147.51(10) . . . . ? 
S1 Au2 Au5 Au3 -41.85(9) . . . . ? 
Au4 Au2 Au5 Au3 50.40(2) . . . . ? 
S3 Au2 Au5 Au9 87.18(10) . . . . ? 
S1 Au2 Au5 Au9 -102.18(9) . . . . ? 
Au4 Au2 Au5 Au9 -9.93(3) . . . . ? 
S3 Au2 Au5 Au11 15.20(10) . . . . ? 
S1 Au2 Au5 Au11 -174.16(9) . . . . ? 
Au4 Au2 Au5 Au11 -81.91(2) . . . . ? 
S3 Au2 Au5 Au16 14.88(10) . . . . ? 
S1 Au2 Au5 Au16 -174.48(9) . . . . ? 
Au4 Au2 Au5 Au16 -82.23(3) . . . . ? 
S4 Au3 Au7 S2 -91.18(12) . . . . ? 
Au9 Au3 Au7 S2 143.83(9) . . . . ? 
Au5 Au3 Au7 S2 96.45(9) . . . . ? 
Au4 Au3 Au7 S2 83.29(9) . . . . ? 
Au1 Au3 Au7 S2 15.30(9) . . . . ? 
Au8 Au3 Au7 S2 -169.14(9) . . . . ? 
S4 Au3 Au7 Au8 77.96(8) . . . . ? 
Au9 Au3 Au7 Au8 -47.02(2) . . . . ? 
Au5 Au3 Au7 Au8 -94.40(3) . . . . ? 
Au4 Au3 Au7 Au8 -107.56(2) . . . . ? 
Au1 Au3 Au7 Au8 -175.56(2) . . . . ? 
S4 Au3 Au7 Au20 92.51(8) . . . . ? 
Au9 Au3 Au7 Au20 -32.48(4) . . . . ? 
Au5 Au3 Au7 Au20 -79.86(4) . . . . ? 
Au4 Au3 Au7 Au20 -93.02(4) . . . . ? 
Au1 Au3 Au7 Au20 -161.01(4) . . . . ? 
Au8 Au3 Au7 Au20 14.55(3) . . . . ? 
S4 Au3 Au7 Au19 136.29(8) . . . . ? 
Au9 Au3 Au7 Au19 11.30(2) . . . . ? 
Au5 Au3 Au7 Au19 -36.08(3) . . . . ? 
Au4 Au3 Au7 Au19 -49.24(2) . . . . ? 
Au1 Au3 Au7 Au19 -117.23(2) . . . . ? 
Au8 Au3 Au7 Au19 58.33(2) . . . . ? 
S4 Au3 Au7 Au22 -1.87(8) . . . . ? 
Au9 Au3 Au7 Au22 -126.86(3) . . . . ? 
Au5 Au3 Au7 Au22 -174.24(3) . . . . ? 
Au4 Au3 Au7 Au22 172.60(3) . . . . ? 
Au1 Au3 Au7 Au22 104.61(4) . . . . ? 
Au8 Au3 Au7 Au22 -79.83(3) . . . . ? 
S4 Au3 Au7 Au6 10.83(8) . . . . ? 
Au9 Au3 Au7 Au6 -114.15(2) . . . . ? 
Au5 Au3 Au7 Au6 -161.53(3) . . . . ? 
Au4 Au3 Au7 Au6 -174.69(2) . . . . ? 
Au1 Au3 Au7 Au6 117.31(2) . . . . ? 
Au8 Au3 Au7 Au6 -67.13(2) . . . . ? 
S4 Au3 Au7 Au4 -174.47(8) . . . . ? 
Au9 Au3 Au7 Au4 60.54(2) . . . . ? 
Au5 Au3 Au7 Au4 13.16(3) . . . . ? 
Au1 Au3 Au7 Au4 -68.00(2) . . . . ? 
Au8 Au3 Au7 Au4 107.56(2) . . . . ? 
S8 Au6 Au7 S2 -101.90(12) . . . . ? 
S4 Au6 Au7 S2 76.26(12) . . . . ? 
Au8 Au6 Au7 S2 165.53(9) . . . . ? 
S8 Au6 Au7 Au8 92.57(8) . . . . ? 
S4 Au6 Au7 Au8 -89.27(8) . . . . ? 
S8 Au6 Au7 Au20 37.92(8) . . . . ? 
S4 Au6 Au7 Au20 -143.92(8) . . . . ? 
Au8 Au6 Au7 Au20 -54.65(2) . . . . ? 
S8 Au6 Au7 Au19 96.86(8) . . . . ? 
S4 Au6 Au7 Au19 -84.99(8) . . . . ? 
Au8 Au6 Au7 Au19 4.28(2) . . . . ? 
S8 Au6 Au7 Au3 171.10(8) . . . . ? 
S4 Au6 Au7 Au3 -10.75(8) . . . . ? 
Au8 Au6 Au7 Au3 78.52(2) . . . . ? 
S8 Au6 Au7 Au22 -18.38(8) . . . . ? 
S4 Au6 Au7 Au22 159.78(8) . . . . ? 
Au8 Au6 Au7 Au22 -110.95(2) . . . . ? 
S8 Au6 Au7 Au4 166.21(8) . . . . ? 
S4 Au6 Au7 Au4 -15.63(8) . . . . ? 
Au8 Au6 Au7 Au4 73.64(3) . . . . ? 
S6 Au4 Au7 S2 68.23(13) . . . . ? 
Au5 Au4 Au7 S2 -106.05(9) . . . . ? 
Au3 Au4 Au7 S2 -95.14(9) . . . . ? 
Au9 Au4 Au7 S2 -154.84(9) . . . . ? 
Au19 Au4 Au7 S2 148.28(9) . . . . ? 
Au1 Au4 Au7 S2 -25.72(9) . . . . ? 
Au10 Au4 Au7 S2 160.92(9) . . . . ? 
Au2 Au4 Au7 S2 -34.66(9) . . . . ? 
Au18 Au4 Au7 S2 111.62(9) . . . . ? 
S6 Au4 Au7 Au8 -132.14(9) . . . . ? 
Au5 Au4 Au7 Au8 53.58(3) . . . . ? 
Au3 Au4 Au7 Au8 64.49(2) . . . . ? 
Au9 Au4 Au7 Au8 4.79(2) . . . . ? 
Au19 Au4 Au7 Au8 -52.083(19) . . . . ? 
Au1 Au4 Au7 Au8 133.91(2) . . . . ? 
Au10 Au4 Au7 Au8 -39.45(2) . . . . ? 
Au2 Au4 Au7 Au8 124.98(3) . . . . ? 
Au18 Au4 Au7 Au8 -88.75(2) . . . . ? 
S6 Au4 Au7 Au20 -71.53(9) . . . . ? 
Au5 Au4 Au7 Au20 114.19(3) . . . . ? 
Au3 Au4 Au7 Au20 125.10(3) . . . . ? 
Au9 Au4 Au7 Au20 65.41(2) . . . . ? 
Au19 Au4 Au7 Au20 8.530(19) . . . . ? 
Au1 Au4 Au7 Au20 -165.47(2) . . . . ? 
Au10 Au4 Au7 Au20 21.16(3) . . . . ? 
Au2 Au4 Au7 Au20 -174.41(2) . . . . ? 
Au18 Au4 Au7 Au20 -28.14(2) . . . . ? 
S6 Au4 Au7 Au19 -80.06(9) . . . . ? 
Au5 Au4 Au7 Au19 105.66(3) . . . . ? 
Au3 Au4 Au7 Au19 116.57(2) . . . . ? 
Au9 Au4 Au7 Au19 56.876(19) . . . . ? 
Au1 Au4 Au7 Au19 -174.00(2) . . . . ? 
Au10 Au4 Au7 Au19 12.633(18) . . . . ? 
Au2 Au4 Au7 Au19 177.06(3) . . . . ? 
Au18 Au4 Au7 Au19 -36.666(17) . . . . ? 
S6 Au4 Au7 Au3 163.37(9) . . . . ? 
Au5 Au4 Au7 Au3 -10.91(2) . . . . ? 
Au9 Au4 Au7 Au3 -59.70(2) . . . . ? 
Au19 Au4 Au7 Au3 -116.57(2) . . . . ? 
Au1 Au4 Au7 Au3 69.42(2) . . . . ? 
Au10 Au4 Au7 Au3 -103.94(2) . . . . ? 
Au2 Au4 Au7 Au3 60.49(3) . . . . ? 
Au18 Au4 Au7 Au3 -153.24(2) . . . . ? 
S6 Au4 Au7 Au22 15.23(15) . . . . ? 
Au5 Au4 Au7 Au22 -159.05(14) . . . . ? 
Au3 Au4 Au7 Au22 -148.13(15) . . . . ? 
Au9 Au4 Au7 Au22 152.17(15) . . . . ? 
Au19 Au4 Au7 Au22 95.29(15) . . . . ? 
Au1 Au4 Au7 Au22 -78.71(15) . . . . ? 
Au10 Au4 Au7 Au22 107.92(15) . . . . ? 
Au2 Au4 Au7 Au22 -87.65(15) . . . . ? 
Au18 Au4 Au7 Au22 58.62(15) . . . . ? 
S6 Au4 Au7 Au6 169.21(9) . . . . ? 
Au5 Au4 Au7 Au6 -5.07(4) . . . . ? 
Au3 Au4 Au7 Au6 5.84(3) . . . . ? 
Au9 Au4 Au7 Au6 -53.86(3) . . . . ? 
Au19 Au4 Au7 Au6 -110.73(3) . . . . ? 
Au1 Au4 Au7 Au6 75.27(3) . . . . ? 
Au10 Au4 Au7 Au6 -98.10(3) . . . . ? 
Au2 Au4 Au7 Au6 66.33(4) . . . . ? 
Au18 Au4 Au7 Au6 -147.40(2) . . . . ? 
S2 Au7 Au8 S9 -11.1(4) . . . . ? 
Au20 Au7 Au8 S9 148.3(3) . . . . ? 
Au19 Au7 Au8 S9 -142.8(3) . . . . ? 
Au3 Au7 Au8 S9 -43.5(3) . . . . ? 
Au22 Au7 Au8 S9 93.3(3) . . . . ? 
Au6 Au7 Au8 S9 33.0(3) . . . . ? 
Au4 Au7 Au8 S9 -92.0(3) . . . . ? 
S2 Au7 Au8 Au19 131.7(2) . . . . ? 
Au20 Au7 Au8 Au19 -68.89(2) . . . . ? 
Au3 Au7 Au8 Au19 99.27(2) . . . . ? 
Au22 Au7 Au8 Au19 -123.97(2) . . . . ? 
Au6 Au7 Au8 Au19 175.79(2) . . . . ? 
Au4 Au7 Au8 Au19 50.785(19) . . . . ? 
S2 Au7 Au8 Au20 -159.4(2) . . . . ? 
Au19 Au7 Au8 Au20 68.89(2) . . . . ? 
Au3 Au7 Au8 Au20 168.16(3) . . . . ? 
Au22 Au7 Au8 Au20 -55.07(2) . . . . ? 
Au6 Au7 Au8 Au20 -115.31(2) . . . . ? 
Au4 Au7 Au8 Au20 119.68(2) . . . . ? 
S2 Au7 Au8 Au9 76.3(2) . . . . ? 
Au20 Au7 Au8 Au9 -124.26(2) . . . . ? 
Au19 Au7 Au8 Au9 -55.37(2) . . . . ? 
Au3 Au7 Au8 Au9 43.903(19) . . . . ? 
Au22 Au7 Au8 Au9 -179.33(2) . . . . ? 
Au6 Au7 Au8 Au9 120.43(2) . . . . ? 
Au4 Au7 Au8 Au9 -4.58(2) . . . . ? 
S2 Au7 Au8 Au6 -44.1(2) . . . . ? 
Au20 Au7 Au8 Au6 115.31(2) . . . . ? 
Au19 Au7 Au8 Au6 -175.79(2) . . . . ? 
Au3 Au7 Au8 Au6 -76.53(2) . . . . ? 
Au22 Au7 Au8 Au6 60.24(2) . . . . ? 
Au4 Au7 Au8 Au6 -125.01(2) . . . . ? 
S2 Au7 Au8 Au3 32.4(2) . . . . ? 
Au20 Au7 Au8 Au3 -168.16(3) . . . . ? 
Au19 Au7 Au8 Au3 -99.27(2) . . . . ? 
Au22 Au7 Au8 Au3 136.77(2) . . . . ? 
Au6 Au7 Au8 Au3 76.53(2) . . . . ? 
Au4 Au7 Au8 Au3 -48.483(17) . . . . ? 
S8 Au6 Au8 S9 98.48(12) . . . . ? 
S4 Au6 Au8 S9 -76.05(12) . . . . ? 
Au7 Au6 Au8 S9 -169.74(9) . . . . ? 
S8 Au6 Au8 Au7 -91.78(7) . . . . ? 
S4 Au6 Au8 Au7 93.68(7) . . . . ? 
S8 Au6 Au8 Au19 -96.39(7) . . . . ? 
S4 Au6 Au8 Au19 89.08(7) . . . . ? 
Au7 Au6 Au8 Au19 -4.61(3) . . . . ? 
S8 Au6 Au8 Au20 -40.94(7) . . . . ? 
S4 Au6 Au8 Au20 144.52(7) . . . . ? 
Au7 Au6 Au8 Au20 50.838(19) . . . . ? 
S8 Au6 Au8 Au9 -166.84(7) . . . . ? 
S4 Au6 Au8 Au9 18.62(7) . . . . ? 
Au7 Au6 Au8 Au9 -75.07(2) . . . . ? 
S8 Au6 Au8 Au3 -155.30(7) . . . . ? 
S4 Au6 Au8 Au3 30.16(7) . . . . ? 
Au7 Au6 Au8 Au3 -63.523(19) . . . . ? 
S4 Au3 Au8 S9 61.73(12) . . . . ? 
Au9 Au3 Au8 S9 -75.07(9) . . . . ? 
Au5 Au3 Au8 S9 -71.18(9) . . . . ? 
Au4 Au3 Au8 S9 -128.09(9) . . . . ? 
Au7 Au3 Au8 S9 166.45(9) . . . . ? 
Au1 Au3 Au8 S9 171.70(9) . . . . ? 
S4 Au3 Au8 Au7 -104.72(8) . . . . ? 
Au9 Au3 Au8 Au7 118.48(2) . . . . ? 
Au5 Au3 Au8 Au7 122.37(3) . . . . ? 
Au4 Au3 Au8 Au7 65.46(2) . . . . ? 
Au1 Au3 Au8 Au7 5.25(3) . . . . ? 
S4 Au3 Au8 Au19 -166.06(8) . . . . ? 
Au9 Au3 Au8 Au19 57.137(19) . . . . ? 
Au5 Au3 Au8 Au19 61.03(2) . . . . ? 
Au4 Au3 Au8 Au19 4.11(2) . . . . ? 
Au7 Au3 Au8 Au19 -61.34(2) . . . . ? 
Au1 Au3 Au8 Au19 -56.09(3) . . . . ? 
S4 Au3 Au8 Au20 -115.83(8) . . . . ? 
Au9 Au3 Au8 Au20 107.37(3) . . . . ? 
Au5 Au3 Au8 Au20 111.26(3) . . . . ? 
Au4 Au3 Au8 Au20 54.35(3) . . . . ? 
Au7 Au3 Au8 Au20 -11.11(2) . . . . ? 
Au1 Au3 Au8 Au20 -5.86(4) . . . . ? 
S4 Au3 Au8 Au9 136.80(8) . . . . ? 
Au5 Au3 Au8 Au9 3.89(2) . . . . ? 
Au4 Au3 Au8 Au9 -53.02(2) . . . . ? 
Au7 Au3 Au8 Au9 -118.48(2) . . . . ? 
Au1 Au3 Au8 Au9 -113.23(3) . . . . ? 
S4 Au3 Au8 Au6 -30.12(8) . . . . ? 
Au9 Au3 Au8 Au6 -166.92(2) . . . . ? 
Au5 Au3 Au8 Au6 -163.03(2) . . . . ? 
Au4 Au3 Au8 Au6 140.06(2) . . . . ? 
Au7 Au3 Au8 Au6 74.60(2) . . . . ? 
Au1 Au3 Au8 Au6 79.85(3) . . . . ? 
S4 Au3 Au9 Au10 -175.85(10) . . . . ? 
Au5 Au3 Au9 Au10 64.46(3) . . . . ? 
Au4 Au3 Au9 Au10 -4.92(3) . . . . ? 
Au7 Au3 Au9 Au10 -75.92(3) . . . . ? 
Au1 Au3 Au9 Au10 -7.30(5) . . . . ? 
Au8 Au3 Au9 Au10 -119.52(3) . . . . ? 
S4 Au3 Au9 Au17 10.83(10) . . . . ? 
Au5 Au3 Au9 Au17 -108.86(3) . . . . ? 
Au4 Au3 Au9 Au17 -178.24(3) . . . . ? 
Au7 Au3 Au9 Au17 110.76(2) . . . . ? 
Au1 Au3 Au9 Au17 179.39(2) . . . . ? 
Au8 Au3 Au9 Au17 67.16(2) . . . . ? 
S4 Au3 Au9 Au25 -63.03(10) . . . . ? 
Au5 Au3 Au9 Au25 177.28(4) . . . . ? 
Au4 Au3 Au9 Au25 107.90(4) . . . . ? 
Au7 Au3 Au9 Au25 36.90(4) . . . . ? 
Au1 Au3 Au9 Au25 105.53(5) . . . . ? 
Au8 Au3 Au9 Au25 -6.70(4) . . . . ? 
S4 Au3 Au9 Au5 119.69(10) . . . . ? 
Au4 Au3 Au9 Au5 -69.38(2) . . . . ? 
Au7 Au3 Au9 Au5 -140.38(2) . . . . ? 
Au1 Au3 Au9 Au5 -71.76(3) . . . . ? 
Au8 Au3 Au9 Au5 176.02(2) . . . . ? 
S4 Au3 Au9 Au19 -111.29(10) . . . . ? 
Au5 Au3 Au9 Au19 129.02(2) . . . . ? 
Au4 Au3 Au9 Au19 59.64(2) . . . . ? 
Au7 Au3 Au9 Au19 -11.36(2) . . . . ? 
Au1 Au3 Au9 Au19 57.26(3) . . . . ? 
Au8 Au3 Au9 Au19 -54.960(18) . . . . ? 
S4 Au3 Au9 Au4 -170.93(10) . . . . ? 
Au5 Au3 Au9 Au4 69.38(2) . . . . ? 
Au7 Au3 Au9 Au4 -71.000(19) . . . . ? 
Au1 Au3 Au9 Au4 -2.37(3) . . . . ? 
Au8 Au3 Au9 Au4 -114.60(2) . . . . ? 
S4 Au3 Au9 Au16 106.67(10) . . . . ? 
Au5 Au3 Au9 Au16 -13.03(2) . . . . ? 
Au4 Au3 Au9 Au16 -82.41(3) . . . . ? 
Au7 Au3 Au9 Au16 -153.41(2) . . . . ? 
Au1 Au3 Au9 Au16 -84.78(3) . . . . ? 
Au8 Au3 Au9 Au16 163.00(3) . . . . ? 
S4 Au3 Au9 Au8 -56.33(10) . . . . ? 
Au5 Au3 Au9 Au8 -176.02(2) . . . . ? 
Au4 Au3 Au9 Au8 114.60(2) . . . . ? 
Au7 Au3 Au9 Au8 43.598(17) . . . . ? 
Au1 Au3 Au9 Au8 112.22(3) . . . . ? 
S5 Au5 Au9 Au3 -114.74(11) . . . . ? 
Au4 Au5 Au9 Au3 70.91(2) . . . . ? 
Au11 Au5 Au9 Au3 145.09(2) . . . . ? 
Au2 Au5 Au9 Au3 81.33(3) . . . . ? 
Au16 Au5 Au9 Au3 -168.72(2) . . . . ? 
S5 Au5 Au9 Au10 109.90(11) . . . . ? 
Au4 Au5 Au9 Au10 -64.46(2) . . . . ? 
Au3 Au5 Au9 Au10 -135.37(2) . . . . ? 
Au11 Au5 Au9 Au10 9.73(2) . . . . ? 
Au2 Au5 Au9 Au10 -54.03(4) . . . . ? 
Au16 Au5 Au9 Au10 55.910(18) . . . . ? 
S5 Au5 Au9 Au17 -12.83(11) . . . . ? 
Au4 Au5 Au9 Au17 172.82(3) . . . . ? 
Au3 Au5 Au9 Au17 101.91(3) . . . . ? 
Au11 Au5 Au9 Au17 -113.00(3) . . . . ? 
Au2 Au5 Au9 Au17 -176.76(3) . . . . ? 
Au16 Au5 Au9 Au17 -66.81(3) . . . . ? 
S5 Au5 Au9 Au25 68.22(11) . . . . ? 
Au4 Au5 Au9 Au25 -106.14(5) . . . . ? 
Au3 Au5 Au9 Au25 -177.05(5) . . . . ? 
Au11 Au5 Au9 Au25 -31.95(5) . . . . ? 
Au2 Au5 Au9 Au25 -95.71(5) . . . . ? 
Au16 Au5 Au9 Au25 14.23(4) . . . . ? 
S5 Au5 Au9 Au19 175.12(11) . . . . ? 
Au4 Au5 Au9 Au19 0.76(3) . . . . ? 
Au3 Au5 Au9 Au19 -70.14(3) . . . . ? 
Au11 Au5 Au9 Au19 74.95(3) . . . . ? 
Au2 Au5 Au9 Au19 11.19(5) . . . . ? 
Au16 Au5 Au9 Au19 121.13(3) . . . . ? 
S5 Au5 Au9 Au4 174.36(11) . . . . ? 
Au3 Au5 Au9 Au4 -70.91(2) . . . . ? 
Au11 Au5 Au9 Au4 74.19(2) . . . . ? 
Au2 Au5 Au9 Au4 10.43(3) . . . . ? 
Au16 Au5 Au9 Au4 120.37(2) . . . . ? 
S5 Au5 Au9 Au16 53.99(11) . . . . ? 
Au4 Au5 Au9 Au16 -120.37(2) . . . . ? 
Au3 Au5 Au9 Au16 168.72(2) . . . . ? 
Au11 Au5 Au9 Au16 -46.182(17) . . . . ? 
Au2 Au5 Au9 Au16 -109.94(3) . . . . ? 
S5 Au5 Au9 Au8 -109.69(11) . . . . ? 
Au4 Au5 Au9 Au8 75.95(3) . . . . ? 
Au3 Au5 Au9 Au8 5.04(3) . . . . ? 
Au11 Au5 Au9 Au8 150.14(3) . . . . ? 
Au2 Au5 Au9 Au8 86.38(4) . . . . ? 
Au16 Au5 Au9 Au8 -163.68(3) . . . . ? 
S6 Au4 Au9 Au3 150.81(13) . . . . ? 
Au5 Au4 Au9 Au3 -70.90(2) . . . . ? 
Au19 Au4 Au9 Au3 108.41(2) . . . . ? 
Au1 Au4 Au9 Au3 2.12(2) . . . . ? 
Au10 Au4 Au9 Au3 -175.90(2) . . . . ? 
Au2 Au4 Au9 Au3 -79.81(3) . . . . ? 
Au7 Au4 Au9 Au3 56.797(19) . . . . ? 
Au18 Au4 Au9 Au3 147.43(2) . . . . ? 
S6 Au4 Au9 Au10 -33.30(13) . . . . ? 
Au5 Au4 Au9 Au10 105.00(2) . . . . ? 
Au3 Au4 Au9 Au10 175.90(2) . . . . ? 
Au19 Au4 Au9 Au10 -75.69(2) . . . . ? 
Au1 Au4 Au9 Au10 178.01(3) . . . . ? 
Au2 Au4 Au9 Au10 96.09(3) . . . . ? 
Au7 Au4 Au9 Au10 -127.31(2) . . . . ? 
Au18 Au4 Au9 Au10 -36.674(19) . . . . ? 
S6 Au4 Au9 Au17 163.30(19) . . . . ? 
Au5 Au4 Au9 Au17 -58.4(2) . . . . ? 
Au3 Au4 Au9 Au17 12.5(2) . . . . ? 
Au19 Au4 Au9 Au17 120.9(2) . . . . ? 
Au1 Au4 Au9 Au17 14.6(2) . . . . ? 
Au10 Au4 Au9 Au17 -163.4(2) . . . . ? 
Au2 Au4 Au9 Au17 -67.3(2) . . . . ? 
Au7 Au4 Au9 Au17 69.3(2) . . . . ? 
Au18 Au4 Au9 Au17 159.9(2) . . . . ? 
S6 Au4 Au9 Au25 7.74(13) . . . . ? 
Au5 Au4 Au9 Au25 146.04(4) . . . . ? 
Au3 Au4 Au9 Au25 -143.07(3) . . . . ? 
Au19 Au4 Au9 Au25 -34.66(3) . . . . ? 
Au1 Au4 Au9 Au25 -140.95(3) . . . . ? 
Au10 Au4 Au9 Au25 41.04(3) . . . . ? 
Au2 Au4 Au9 Au25 137.12(3) . . . . ? 
Au7 Au4 Au9 Au25 -86.27(3) . . . . ? 
Au18 Au4 Au9 Au25 4.36(3) . . . . ? 
S6 Au4 Au9 Au5 -138.29(13) . . . . ? 
Au3 Au4 Au9 Au5 70.90(2) . . . . ? 
Au19 Au4 Au9 Au5 179.31(3) . . . . ? 
Au1 Au4 Au9 Au5 73.02(3) . . . . ? 
Au10 Au4 Au9 Au5 -105.00(2) . . . . ? 
Au2 Au4 Au9 Au5 -8.91(3) . . . . ? 
Au7 Au4 Au9 Au5 127.70(2) . . . . ? 
Au18 Au4 Au9 Au5 -141.67(2) . . . . ? 
S6 Au4 Au9 Au19 42.40(13) . . . . ? 
Au5 Au4 Au9 Au19 -179.31(3) . . . . ? 
Au3 Au4 Au9 Au19 -108.41(2) . . . . ? 
Au1 Au4 Au9 Au19 -106.29(3) . . . . ? 
Au10 Au4 Au9 Au19 75.69(2) . . . . ? 
Au2 Au4 Au9 Au19 171.78(3) . . . . ? 
Au7 Au4 Au9 Au19 -51.613(18) . . . . ? 
Au18 Au4 Au9 Au19 39.020(19) . . . . ? 
S6 Au4 Au9 Au16 -83.61(13) . . . . ? 
Au5 Au4 Au9 Au16 54.68(2) . . . . ? 
Au3 Au4 Au9 Au16 125.58(2) . . . . ? 
Au19 Au4 Au9 Au16 -126.01(3) . . . . ? 
Au1 Au4 Au9 Au16 127.70(3) . . . . ? 
Au10 Au4 Au9 Au16 -50.32(2) . . . . ? 
Au2 Au4 Au9 Au16 45.77(3) . . . . ? 
Au7 Au4 Au9 Au16 -177.62(2) . . . . ? 
Au18 Au4 Au9 Au16 -86.99(2) . . . . ? 
S6 Au4 Au9 Au8 89.40(13) . . . . ? 
Au5 Au4 Au9 Au8 -132.30(3) . . . . ? 
Au3 Au4 Au9 Au8 -61.40(2) . . . . ? 
Au19 Au4 Au9 Au8 47.00(2) . . . . ? 
Au1 Au4 Au9 Au8 -59.29(3) . . . . ? 
Au10 Au4 Au9 Au8 122.70(2) . . . . ? 
Au2 Au4 Au9 Au8 -141.21(3) . . . . ? 
Au7 Au4 Au9 Au8 -4.61(2) . . . . ? 
Au18 Au4 Au9 Au8 86.02(2) . . . . ? 
S9 Au8 Au9 Au3 113.53(9) . . . . ? 
Au7 Au8 Au9 Au3 -47.652(19) . . . . ? 
Au19 Au8 Au9 Au3 -104.95(2) . . . . ? 
Au20 Au8 Au9 Au3 -100.69(3) . . . . ? 
Au6 Au8 Au9 Au3 13.40(2) . . . . ? 
S9 Au8 Au9 Au10 -121.44(9) . . . . ? 
Au7 Au8 Au9 Au10 77.38(3) . . . . ? 
Au19 Au8 Au9 Au10 20.08(3) . . . . ? 
Au20 Au8 Au9 Au10 24.34(4) . . . . ? 
Au6 Au8 Au9 Au10 138.43(3) . . . . ? 
Au3 Au8 Au9 Au10 125.03(3) . . . . ? 
S9 Au8 Au9 Au17 -5.82(9) . . . . ? 
Au7 Au8 Au9 Au17 -167.00(2) . . . . ? 
Au19 Au8 Au9 Au17 135.70(3) . . . . ? 
Au20 Au8 Au9 Au17 139.96(3) . . . . ? 
Au6 Au8 Au9 Au17 -105.95(2) . . . . ? 
Au3 Au8 Au9 Au17 -119.35(2) . . . . ? 
S9 Au8 Au9 Au25 -70.04(9) . . . . ? 
Au7 Au8 Au9 Au25 128.78(2) . . . . ? 
Au19 Au8 Au9 Au25 71.48(2) . . . . ? 
Au20 Au8 Au9 Au25 75.74(3) . . . . ? 
Au6 Au8 Au9 Au25 -170.17(2) . . . . ? 
Au3 Au8 Au9 Au25 176.43(2) . . . . ? 
S9 Au8 Au9 Au5 108.93(9) . . . . ? 
Au7 Au8 Au9 Au5 -52.25(3) . . . . ? 
Au19 Au8 Au9 Au5 -109.55(3) . . . . ? 
Au20 Au8 Au9 Au5 -105.29(3) . . . . ? 
Au6 Au8 Au9 Au5 8.80(4) . . . . ? 
Au3 Au8 Au9 Au5 -4.60(2) . . . . ? 
S9 Au8 Au9 Au19 -141.52(9) . . . . ? 
Au7 Au8 Au9 Au19 57.29(2) . . . . ? 
Au20 Au8 Au9 Au19 4.26(3) . . . . ? 
Au6 Au8 Au9 Au19 118.34(3) . . . . ? 
Au3 Au8 Au9 Au19 104.95(2) . . . . ? 
S9 Au8 Au9 Au4 166.77(9) . . . . ? 
Au7 Au8 Au9 Au4 5.58(2) . . . . ? 
Au19 Au8 Au9 Au4 -51.71(2) . . . . ? 
Au20 Au8 Au9 Au4 -47.45(3) . . . . ? 
Au6 Au8 Au9 Au4 66.63(3) . . . . ? 
Au3 Au8 Au9 Au4 53.235(19) . . . . ? 
S9 Au8 Au9 Au16 -30.54(9) . . . . ? 
Au7 Au8 Au9 Au16 168.28(6) . . . . ? 
Au19 Au8 Au9 Au16 110.99(6) . . . . ? 
Au20 Au8 Au9 Au16 115.24(6) . . . . ? 
Au6 Au8 Au9 Au16 -130.67(6) . . . . ? 
Au3 Au8 Au9 Au16 -144.07(6) . . . . ? 
Au3 Au9 Au10 Au16 -114.36(3) . . . . ? 
Au17 Au9 Au10 Au16 58.64(3) . . . . ? 
Au25 Au9 Au10 Au16 96.88(2) . . . . ? 
Au5 Au9 Au10 Au16 -62.97(2) . . . . ? 
Au19 Au9 Au10 Au16 170.44(2) . . . . ? 
Au4 Au9 Au10 Au16 -118.93(2) . . . . ? 
Au8 Au9 Au10 Au16 152.29(3) . . . . ? 
Au3 Au9 Au10 Au15 -113.46(3) . . . . ? 
Au17 Au9 Au10 Au15 59.54(4) . . . . ? 
Au25 Au9 Au10 Au15 97.77(3) . . . . ? 
Au5 Au9 Au10 Au15 -62.07(3) . . . . ? 
Au19 Au9 Au10 Au15 171.34(3) . . . . ? 
Au4 Au9 Au10 Au15 -118.03(3) . . . . ? 
Au16 Au9 Au10 Au15 0.90(3) . . . . ? 
Au8 Au9 Au10 Au15 153.19(3) . . . . ? 
Au3 Au9 Au10 Au28 111.55(3) . . . . ? 
Au17 Au9 Au10 Au28 -75.45(3) . . . . ? 
Au25 Au9 Au10 Au28 -37.21(2) . . . . ? 
Au5 Au9 Au10 Au28 162.94(2) . . . . ? 
Au19 Au9 Au10 Au28 36.35(2) . . . . ? 
Au4 Au9 Au10 Au28 106.98(2) . . . . ? 
Au16 Au9 Au10 Au28 -134.09(2) . . . . ? 
Au8 Au9 Au10 Au28 18.20(3) . . . . ? 
Au3 Au9 Au10 Au11 -61.68(3) . . . . ? 
Au17 Au9 Au10 Au11 111.32(3) . . . . ? 
Au25 Au9 Au10 Au11 149.56(2) . . . . ? 
Au5 Au9 Au10 Au11 -10.28(2) . . . . ? 
Au19 Au9 Au10 Au11 -136.87(2) . . . . ? 
Au4 Au9 Au10 Au11 -66.24(2) . . . . ? 
Au16 Au9 Au10 Au11 52.68(2) . . . . ? 
Au8 Au9 Au10 Au11 -155.02(3) . . . . ? 
Au3 Au9 Au10 Au27 111.30(8) . . . . ? 
Au17 Au9 Au10 Au27 -75.70(8) . . . . ? 
Au25 Au9 Au10 Au27 -37.46(8) . . . . ? 
Au5 Au9 Au10 Au27 162.69(7) . . . . ? 
Au19 Au9 Au10 Au27 36.10(8) . . . . ? 
Au4 Au9 Au10 Au27 106.73(8) . . . . ? 
Au16 Au9 Au10 Au27 -134.34(8) . . . . ? 
Au8 Au9 Au10 Au27 17.95(9) . . . . ? 
Au3 Au9 Au10 Au18 51.69(4) . . . . ? 
Au17 Au9 Au10 Au18 -135.31(3) . . . . ? 
Au25 Au9 Au10 Au18 -97.08(2) . . . . ? 
Au5 Au9 Au10 Au18 103.08(2) . . . . ? 
Au19 Au9 Au10 Au18 -23.51(2) . . . . ? 
Au4 Au9 Au10 Au18 47.12(2) . . . . ? 
Au16 Au9 Au10 Au18 166.05(3) . . . . ? 
Au8 Au9 Au10 Au18 -41.66(4) . . . . ? 
Au3 Au9 Au10 Au26 172.24(3) . . . . ? 
Au17 Au9 Au10 Au26 -14.76(3) . . . . ? 
Au25 Au9 Au10 Au26 23.48(2) . . . . ? 
Au5 Au9 Au10 Au26 -136.36(2) . . . . ? 
Au19 Au9 Au10 Au26 97.05(3) . . . . ? 
Au4 Au9 Au10 Au26 167.68(3) . . . . ? 
Au16 Au9 Au10 Au26 -73.40(2) . . . . ? 
Au8 Au9 Au10 Au26 78.89(3) . . . . ? 
Au3 Au9 Au10 Au25 148.76(3) . . . . ? 
Au17 Au9 Au10 Au25 -38.24(2) . . . . ? 
Au5 Au9 Au10 Au25 -159.84(2) . . . . ? 
Au19 Au9 Au10 Au25 73.57(2) . . . . ? 
Au4 Au9 Au10 Au25 144.20(2) . . . . ? 
Au16 Au9 Au10 Au25 -96.88(2) . . . . ? 
Au8 Au9 Au10 Au25 55.42(3) . . . . ? 
Au3 Au9 Au10 Au19 75.19(3) . . . . ? 
Au17 Au9 Au10 Au19 -111.81(3) . . . . ? 
Au25 Au9 Au10 Au19 -73.57(2) . . . . ? 
Au5 Au9 Au10 Au19 126.59(2) . . . . ? 
Au4 Au9 Au10 Au19 70.63(2) . . . . ? 
Au16 Au9 Au10 Au19 -170.44(2) . . . . ? 
Au8 Au9 Au10 Au19 -18.15(2) . . . . ? 
Au3 Au9 Au10 Au4 4.57(3) . . . . ? 
Au17 Au9 Au10 Au4 177.57(3) . . . . ? 
Au25 Au9 Au10 Au4 -144.20(2) . . . . ? 
Au5 Au9 Au10 Au4 55.961(19) . . . . ? 
Au19 Au9 Au10 Au4 -70.63(2) . . . . ? 
Au16 Au9 Au10 Au4 118.93(2) . . . . ? 
Au8 Au9 Au10 Au4 -88.78(3) . . . . ? 
S6 Au4 Au10 Au9 158.36(9) . . . . ? 
Au5 Au4 Au10 Au9 -57.086(19) . . . . ? 
Au3 Au4 Au10 Au9 -3.81(2) . . . . ? 
Au19 Au4 Au10 Au9 68.33(2) . . . . ? 
Au1 Au4 Au10 Au9 -15.8(2) . . . . ? 
Au2 Au4 Au10 Au9 -111.48(2) . . . . ? 
Au7 Au4 Au10 Au9 57.00(2) . . . . ? 
Au18 Au4 Au10 Au9 130.92(2) . . . . ? 
S6 Au4 Au10 Au16 -150.54(9) . . . . ? 
Au5 Au4 Au10 Au16 -5.98(2) . . . . ? 
Au3 Au4 Au10 Au16 47.29(3) . . . . ? 
Au9 Au4 Au10 Au16 51.10(2) . . . . ? 
Au19 Au4 Au10 Au16 119.43(2) . . . . ? 
Au1 Au4 Au10 Au16 35.3(2) . . . . ? 
Au2 Au4 Au10 Au16 -60.37(2) . . . . ? 
Au7 Au4 Au10 Au16 108.11(2) . . . . ? 
Au18 Au4 Au10 Au16 -177.97(3) . . . . ? 
S6 Au4 Au10 Au15 -91.36(9) . . . . ? 
Au5 Au4 Au10 Au15 53.20(3) . . . . ? 
Au3 Au4 Au10 Au15 106.47(3) . . . . ? 
Au9 Au4 Au10 Au15 110.28(3) . . . . ? 
Au19 Au4 Au10 Au15 178.61(3) . . . . ? 
Au1 Au4 Au10 Au15 94.5(2) . . . . ? 
Au2 Au4 Au10 Au15 -1.20(3) . . . . ? 
Au7 Au4 Au10 Au15 167.29(2) . . . . ? 
Au18 Au4 Au10 Au15 -118.80(3) . . . . ? 
S6 Au4 Au10 Au28 69.44(9) . . . . ? 
Au5 Au4 Au10 Au28 -146.01(2) . . . . ? 
Au3 Au4 Au10 Au28 -92.73(3) . . . . ? 
Au9 Au4 Au10 Au28 -88.92(2) . . . . ? 
Au19 Au4 Au10 Au28 -20.596(19) . . . . ? 
Au1 Au4 Au10 Au28 -104.7(2) . . . . ? 
Au2 Au4 Au10 Au28 159.60(2) . . . . ? 
Au7 Au4 Au10 Au28 -31.92(3) . . . . ? 
Au18 Au4 Au10 Au28 42.00(2) . . . . ? 
S6 Au4 Au10 Au11 -96.30(9) . . . . ? 
Au5 Au4 Au10 Au11 48.255(19) . . . . ? 
Au3 Au4 Au10 Au11 101.53(2) . . . . ? 
Au9 Au4 Au10 Au11 105.34(2) . . . . ? 
Au19 Au4 Au10 Au11 173.67(2) . . . . ? 
Au1 Au4 Au10 Au11 89.5(2) . . . . ? 
Au2 Au4 Au10 Au11 -6.136(19) . . . . ? 
Au7 Au4 Au10 Au11 162.35(2) . . . . ? 
Au18 Au4 Au10 Au11 -123.74(2) . . . . ? 
S6 Au4 Au10 Au27 1.56(9) . . . . ? 
Au5 Au4 Au10 Au27 146.12(3) . . . . ? 
Au3 Au4 Au10 Au27 -160.60(3) . . . . ? 
Au9 Au4 Au10 Au27 -156.79(3) . . . . ? 
Au19 Au4 Au10 Au27 -88.47(3) . . . . ? 
Au1 Au4 Au10 Au27 -172.6(2) . . . . ? 
Au2 Au4 Au10 Au27 91.73(3) . . . . ? 
Au7 Au4 Au10 Au27 -99.79(3) . . . . ? 
Au18 Au4 Au10 Au27 -25.87(3) . . . . ? 
S6 Au4 Au10 Au18 27.43(9) . . . . ? 
Au5 Au4 Au10 Au18 171.99(2) . . . . ? 
Au3 Au4 Au10 Au18 -134.73(3) . . . . ? 
Au9 Au4 Au10 Au18 -130.92(2) . . . . ? 
Au19 Au4 Au10 Au18 -62.597(19) . . . . ? 
Au1 Au4 Au10 Au18 -146.7(2) . . . . ? 
Au2 Au4 Au10 Au18 117.60(2) . . . . ? 
Au7 Au4 Au10 Au18 -73.92(2) . . . . ? 
S6 Au4 Au10 Au26 113.56(9) . . . . ? 
Au5 Au4 Au10 Au26 -101.88(8) . . . . ? 
Au3 Au4 Au10 Au26 -48.60(8) . . . . ? 
Au9 Au4 Au10 Au26 -44.79(7) . . . . ? 
Au19 Au4 Au10 Au26 23.53(7) . . . . ? 
Au1 Au4 Au10 Au26 -60.6(3) . . . . ? 
Au2 Au4 Au10 Au26 -156.27(7) . . . . ? 
Au7 Au4 Au10 Au26 12.21(8) . . . . ? 
Au18 Au4 Au10 Au26 86.13(8) . . . . ? 
S6 Au4 Au10 Au25 128.20(9) . . . . ? 
Au5 Au4 Au10 Au25 -87.24(2) . . . . ? 
Au3 Au4 Au10 Au25 -33.97(3) . . . . ? 
Au9 Au4 Au10 Au25 -30.16(2) . . . . ? 
Au19 Au4 Au10 Au25 38.168(18) . . . . ? 
Au1 Au4 Au10 Au25 -46.0(2) . . . . ? 
Au2 Au4 Au10 Au25 -141.635(19) . . . . ? 
Au7 Au4 Au10 Au25 26.85(2) . . . . ? 
Au18 Au4 Au10 Au25 100.77(2) . . . . ? 
S6 Au4 Au10 Au19 90.03(9) . . . . ? 
Au5 Au4 Au10 Au19 -125.41(2) . . . . ? 
Au3 Au4 Au10 Au19 -72.13(2) . . . . ? 
Au9 Au4 Au10 Au19 -68.33(2) . . . . ? 
Au1 Au4 Au10 Au19 -84.1(2) . . . . ? 
Au2 Au4 Au10 Au19 -179.80(2) . . . . ? 
Au7 Au4 Au10 Au19 -11.321(16) . . . . ? 
Au18 Au4 Au10 Au19 62.597(19) . . . . ? 
Au9 Au10 Au11 S3 103.51(13) . . . . ? 
Au16 Au10 Au11 S3 159.03(13) . . . . ? 
Au15 Au10 Au11 S3 -125.46(13) . . . . ? 
Au28 Au10 Au11 S3 -46.69(14) . . . . ? 
Au27 Au10 Au11 S3 -74.08(13) . . . . ? 
Au18 Au10 Au11 S3 -5.89(13) . . . . ? 
Au26 Au10 Au11 S3 -139.50(13) . . . . ? 
Au25 Au10 Au11 S3 141.86(13) . . . . ? 
Au19 Au10 Au11 S3 56.91(13) . . . . ? 
Au4 Au10 Au11 S3 50.08(13) . . . . ? 
Au9 Au10 Au11 Au15 -131.03(2) . . . . ? 
Au16 Au10 Au11 Au15 -75.51(2) . . . . ? 
Au28 Au10 Au11 Au15 78.77(12) . . . . ? 
Au27 Au10 Au11 Au15 51.38(2) . . . . ? 
Au18 Au10 Au11 Au15 119.57(3) . . . . ? 
Au26 Au10 Au11 Au15 -14.04(2) . . . . ? 
Au25 Au10 Au11 Au15 -92.68(4) . . . . ? 
Au19 Au10 Au11 Au15 -177.63(3) . . . . ? 
Au4 Au10 Au11 Au15 175.54(2) . . . . ? 
Au9 Au10 Au11 Au16 -55.52(2) . . . . ? 
Au15 Au10 Au11 Au16 75.51(2) . . . . ? 
Au28 Au10 Au11 Au16 154.28(12) . . . . ? 
Au27 Au10 Au11 Au16 126.89(3) . . . . ? 
Au18 Au10 Au11 Au16 -164.91(3) . . . . ? 
Au26 Au10 Au11 Au16 61.48(3) . . . . ? 
Au25 Au10 Au11 Au16 -17.17(4) . . . . ? 
Au19 Au10 Au11 Au16 -102.11(3) . . . . ? 
Au4 Au10 Au11 Au16 -108.95(2) . . . . ? 
Au9 Au10 Au11 Au5 9.65(2) . . . . ? 
Au16 Au10 Au11 Au5 65.17(2) . . . . ? 
Au15 Au10 Au11 Au5 140.68(2) . . . . ? 
Au28 Au10 Au11 Au5 -140.55(12) . . . . ? 
Au27 Au10 Au11 Au5 -167.94(2) . . . . ? 
Au18 Au10 Au11 Au5 -99.74(3) . . . . ? 
Au26 Au10 Au11 Au5 126.65(2) . . . . ? 
Au25 Au10 Au11 Au5 48.00(4) . . . . ? 
Au19 Au10 Au11 Au5 -36.95(3) . . . . ? 
Au4 Au10 Au11 Au5 -43.780(16) . . . . ? 
Au9 Au10 Au11 Au13 -128.88(2) . . . . ? 
Au16 Au10 Au11 Au13 -73.37(3) . . . . ? 
Au15 Au10 Au11 Au13 2.15(2) . . . . ? 
Au28 Au10 Au11 Au13 80.92(12) . . . . ? 
Au27 Au10 Au11 Au13 53.53(3) . . . . ? 
Au18 Au10 Au11 Au13 121.72(3) . . . . ? 
Au26 Au10 Au11 Au13 -11.89(3) . . . . ? 
Au25 Au10 Au11 Au13 -90.53(4) . . . . ? 
Au19 Au10 Au11 Au13 -175.48(2) . . . . ? 
Au4 Au10 Au11 Au13 177.68(2) . . . . ? 
Au9 Au10 Au11 Au12 -53.72(3) . . . . ? 
Au16 Au10 Au11 Au12 1.79(3) . . . . ? 
Au15 Au10 Au11 Au12 77.31(3) . . . . ? 
Au28 Au10 Au11 Au12 156.08(11) . . . . ? 
Au27 Au10 Au11 Au12 128.69(3) . . . . ? 
Au18 Au10 Au11 Au12 -163.12(3) . . . . ? 
Au26 Au10 Au11 Au12 63.27(4) . . . . ? 
Au25 Au10 Au11 Au12 -15.37(5) . . . . ? 
Au19 Au10 Au11 Au12 -100.32(3) . . . . ? 
Au4 Au10 Au11 Au12 -107.16(3) . . . . ? 
S5 Au5 Au11 S3 87.22(12) . . . . ? 
Au4 Au5 Au11 S3 -84.94(9) . . . . ? 
Au3 Au5 Au11 S3 -102.75(9) . . . . ? 
Au9 Au5 Au11 S3 -145.57(9) . . . . ? 
Au2 Au5 Au11 S3 -14.73(9) . . . . ? 
Au16 Au5 Au11 S3 164.94(9) . . . . ? 
S5 Au5 Au11 Au15 -90.48(9) . . . . ? 
Au4 Au5 Au11 Au15 97.36(3) . . . . ? 
Au3 Au5 Au11 Au15 79.55(4) . . . . ? 
Au9 Au5 Au11 Au15 36.73(3) . . . . ? 
Au2 Au5 Au11 Au15 167.57(3) . . . . ? 
Au16 Au5 Au11 Au15 -12.76(3) . . . . ? 
S5 Au5 Au11 Au16 -77.72(9) . . . . ? 
Au4 Au5 Au11 Au16 110.13(2) . . . . ? 
Au3 Au5 Au11 Au16 92.32(3) . . . . ? 
Au9 Au5 Au11 Au16 49.497(19) . . . . ? 
Au2 Au5 Au11 Au16 -179.67(2) . . . . ? 
S5 Au5 Au11 Au10 -136.80(9) . . . . ? 
Au4 Au5 Au11 Au10 51.041(19) . . . . ? 
Au3 Au5 Au11 Au10 33.23(3) . . . . ? 
Au9 Au5 Au11 Au10 -9.589(19) . . . . ? 
Au2 Au5 Au11 Au10 121.25(2) . . . . ? 
Au16 Au5 Au11 Au10 -59.085(19) . . . . ? 
S5 Au5 Au11 Au13 -7.56(9) . . . . ? 
Au4 Au5 Au11 Au13 -179.71(3) . . . . ? 
Au3 Au5 Au11 Au13 162.48(3) . . . . ? 
Au9 Au5 Au11 Au13 119.66(3) . . . . ? 
Au2 Au5 Au11 Au13 -109.51(3) . . . . ? 
Au16 Au5 Au11 Au13 70.16(3) . . . . ? 
S5 Au5 Au11 Au12 -12.68(9) . . . . ? 
Au4 Au5 Au11 Au12 175.16(2) . . . . ? 
Au3 Au5 Au11 Au12 157.35(3) . . . . ? 
Au9 Au5 Au11 Au12 114.53(2) . . . . ? 
Au2 Au5 Au11 Au12 -114.63(2) . . . . ? 
Au16 Au5 Au11 Au12 65.034(18) . . . . ? 
S3 Au11 Au12 S12 104.79(13) . . . . ? 
Au15 Au11 Au12 S12 -32.53(9) . . . . ? 
Au16 Au11 Au12 S12 -89.28(9) . . . . ? 
Au10 Au11 Au12 S12 -91.09(9) . . . . ? 
Au5 Au11 Au12 S12 -164.05(9) . . . . ? 
Au13 Au11 Au12 S12 20.18(9) . . . . ? 
S3 Au11 Au12 S5 -78.60(12) . . . . ? 
Au15 Au11 Au12 S5 144.07(8) . . . . ? 
Au16 Au11 Au12 S5 87.32(8) . . . . ? 
Au10 Au11 Au12 S5 85.52(8) . . . . ? 
Au5 Au11 Au12 S5 12.56(8) . . . . ? 
Au13 Au11 Au12 S5 -163.22(8) . . . . ? 
S3 Au11 Au12 Au16 -165.93(9) . . . . ? 
Au15 Au11 Au12 Au16 56.75(2) . . . . ? 
Au10 Au11 Au12 Au16 -1.81(3) . . . . ? 
Au5 Au11 Au12 Au16 -74.77(2) . . . . ? 
Au13 Au11 Au12 Au16 109.46(3) . . . . ? 
S3 Au11 Au12 Au13 21.01(9) . . . 2_676 ? 
Au15 Au11 Au12 Au13 -116.31(3) . . . 2_676 ? 
Au16 Au11 Au12 Au13 -173.06(3) . . . 2_676 ? 
Au10 Au11 Au12 Au13 -174.87(3) . . . 2_676 ? 
Au5 Au11 Au12 Au13 112.17(3) . . . 2_676 ? 
Au13 Au11 Au12 Au13 -63.60(3) . . . 2_676 ? 
S3 Au11 Au12 Au13 84.62(9) . . . . ? 
Au15 Au11 Au12 Au13 -52.71(2) . . . . ? 
Au16 Au11 Au12 Au13 -109.46(3) . . . . ? 
Au10 Au11 Au12 Au13 -111.26(3) . . . . ? 
Au5 Au11 Au12 Au13 175.78(2) . . . . ? 
S3 Au11 Au13 S12 -122.20(13) . . . . ? 
Au15 Au11 Au13 S12 93.31(9) . . . . ? 
Au16 Au11 Au13 S12 34.67(9) . . . . ? 
Au10 Au11 Au13 S12 91.15(9) . . . . ? 
Au5 Au11 Au13 S12 -25.29(9) . . . . ? 
Au12 Au11 Au13 S12 -19.95(9) . . . . ? 
S3 Au11 Au13 S13 46.81(12) . . . . ? 
Au15 Au11 Au13 S13 -97.68(8) . . . . ? 
Au16 Au11 Au13 S13 -156.32(8) . . . . ? 
Au10 Au11 Au13 S13 -99.84(8) . . . . ? 
Au5 Au11 Au13 S13 143.72(8) . . . . ? 
Au12 Au11 Au13 S13 149.06(8) . . . . ? 
S3 Au11 Au13 Au15 144.49(9) . . . . ? 
Au16 Au11 Au13 Au15 -58.64(2) . . . . ? 
Au10 Au11 Au13 Au15 -2.17(2) . . . . ? 
Au5 Au11 Au13 Au15 -118.61(3) . . . . ? 
Au12 Au11 Au13 Au15 -113.26(2) . . . . ? 
S3 Au11 Au13 Au12 -40.07(9) . . . 2_676 ? 
Au15 Au11 Au13 Au12 175.45(3) . . . 2_676 ? 
Au16 Au11 Au13 Au12 116.81(3) . . . 2_676 ? 
Au10 Au11 Au13 Au12 173.28(2) . . . 2_676 ? 
Au5 Au11 Au13 Au12 56.84(4) . . . 2_676 ? 
Au12 Au11 Au13 Au12 62.18(3) . . . 2_676 ? 
S3 Au11 Au13 Au12 -102.25(9) . . . . ? 
Au15 Au11 Au13 Au12 113.26(2) . . . . ? 
Au16 Au11 Au13 Au12 54.623(19) . . . . ? 
Au10 Au11 Au13 Au12 111.10(3) . . . . ? 
Au5 Au11 Au13 Au12 -5.34(3) . . . . ? 
S5 Au12 Au13 S12 -179.52(19) . . . . ? 
Au16 Au12 Au13 S12 102.39(13) . . . . ? 
Au13 Au12 Au13 S12 -75.33(13) 2_676 . . . ? 
Au11 Au12 Au13 S12 150.52(13) . . . . ? 
S12 Au12 Au13 S13 164.40(17) . . . . ? 
S5 Au12 Au13 S13 -15.12(18) . . . . ? 
Au16 Au12 Au13 S13 -93.21(12) . . . . ? 
Au13 Au12 Au13 S13 89.07(12) 2_676 . . . ? 
Au11 Au12 Au13 S13 -45.08(12) . . . . ? 
S12 Au12 Au13 Au15 -103.25(13) . . . . ? 
S5 Au12 Au13 Au15 77.22(14) . . . . ? 
Au16 Au12 Au13 Au15 -0.863(19) . . . . ? 
Au13 Au12 Au13 Au15 -178.59(2) 2_676 . . . ? 
Au11 Au12 Au13 Au15 47.263(18) . . . . ? 
S12 Au12 Au13 Au12 75.33(13) . . . 2_676 ? 
S5 Au12 Au13 Au12 -104.19(14) . . . 2_676 ? 
Au16 Au12 Au13 Au12 177.72(2) . . . 2_676 ? 
Au13 Au12 Au13 Au12 0.0 2_676 . . 2_676 ? 
Au11 Au12 Au13 Au12 -134.15(2) . . . 2_676 ? 
S12 Au12 Au13 Au11 -150.52(13) . . . . ? 
S5 Au12 Au13 Au11 29.96(14) . . . . ? 
Au16 Au12 Au13 Au11 -48.126(17) . . . . ? 
Au13 Au12 Au13 Au11 134.15(2) 2_676 . . . ? 
S3 Au11 Au15 S21 -43.5(3) . . . . ? 
Au16 Au11 Au15 S21 120.3(3) . . . . ? 
Au10 Au11 Au15 S21 -170.8(3) . . . . ? 
Au5 Au11 Au15 S21 133.3(3) . . . . ? 
Au13 Au11 Au15 S21 11.4(3) . . . . ? 
Au12 Au11 Au15 S21 67.0(3) . . . . ? 
S3 Au11 Au15 Au10 127.29(13) . . . . ? 
Au16 Au11 Au15 Au10 -68.96(2) . . . . ? 
Au5 Au11 Au15 Au10 -55.94(3) . . . . ? 
Au13 Au11 Au15 Au10 -177.85(2) . . . . ? 
Au12 Au11 Au15 Au10 -122.21(2) . . . . ? 
S3 Au11 Au15 Au16 -163.75(13) . . . . ? 
Au10 Au11 Au15 Au16 68.96(2) . . . . ? 
Au5 Au11 Au15 Au16 13.02(3) . . . . ? 
Au13 Au11 Au15 Au16 -108.89(2) . . . . ? 
Au12 Au11 Au15 Au16 -53.246(18) . . . . ? 
S3 Au11 Au15 Au13 -54.86(13) . . . . ? 
Au16 Au11 Au15 Au13 108.89(2) . . . . ? 
Au10 Au11 Au15 Au13 177.85(2) . . . . ? 
Au5 Au11 Au15 Au13 121.91(3) . . . . ? 
Au12 Au11 Au15 Au13 55.647(18) . . . . ? 
S3 Au11 Au15 Au26 140.04(13) . . . . ? 
Au16 Au11 Au15 Au26 -56.21(2) . . . . ? 
Au10 Au11 Au15 Au26 12.75(2) . . . . ? 
Au5 Au11 Au15 Au26 -43.19(4) . . . . ? 
Au13 Au11 Au15 Au26 -165.10(2) . . . . ? 
Au12 Au11 Au15 Au26 -109.45(2) . . . . ? 
S3 Au11 Au15 Au14 21.43(13) . . . . ? 
Au16 Au11 Au15 Au14 -174.82(2) . . . . ? 
Au10 Au11 Au15 Au14 -105.86(2) . . . . ? 
Au5 Au11 Au15 Au14 -161.80(3) . . . . ? 
Au13 Au11 Au15 Au14 76.284(19) . . . . ? 
Au12 Au11 Au15 Au14 131.931(19) . . . . ? 
S3 Au11 Au15 Au27 85.41(13) . . . . ? 
Au16 Au11 Au15 Au27 -110.83(2) . . . . ? 
Au10 Au11 Au15 Au27 -41.876(18) . . . . ? 
Au5 Au11 Au15 Au27 -97.82(3) . . . . ? 
Au13 Au11 Au15 Au27 140.27(2) . . . . ? 
Au12 Au11 Au15 Au27 -164.081(19) . . . . ? 
Au9 Au10 Au15 S21 -117.14(13) . . . . ? 
Au16 Au10 Au15 S21 -116.25(13) . . . . ? 
Au28 Au10 Au15 S21 10.65(13) . . . . ? 
Au11 Au10 Au15 S21 175.58(13) . . . . ? 
Au27 Au10 Au15 S21 48.54(13) . . . . ? 
Au18 Au10 Au15 S21 80.41(13) . . . . ? 
Au26 Au10 Au15 S21 -17.44(13) . . . . ? 
Au25 Au10 Au15 S21 -52.49(13) . . . . ? 
Au19 Au10 Au15 S21 -19.27(19) . . . . ? 
Au4 Au10 Au15 S21 170.07(13) . . . . ? 
Au9 Au10 Au15 Au11 67.28(3) . . . . ? 
Au16 Au10 Au15 Au11 68.17(2) . . . . ? 
Au28 Au10 Au15 Au11 -164.93(3) . . . . ? 
Au27 Au10 Au15 Au11 -127.04(2) . . . . ? 
Au18 Au10 Au15 Au11 -95.17(3) . . . . ? 
Au26 Au10 Au15 Au11 166.98(2) . . . . ? 
Au25 Au10 Au15 Au11 131.93(2) . . . . ? 
Au19 Au10 Au15 Au11 165.15(17) . . . . ? 
Au4 Au10 Au15 Au11 -5.51(2) . . . . ? 
Au9 Au10 Au15 Au16 -0.89(3) . . . . ? 
Au28 Au10 Au15 Au16 126.90(3) . . . . ? 
Au11 Au10 Au15 Au16 -68.17(2) . . . . ? 
Au27 Au10 Au15 Au16 164.79(2) . . . . ? 
Au18 Au10 Au15 Au16 -163.34(3) . . . . ? 
Au26 Au10 Au15 Au16 98.81(2) . . . . ? 
Au25 Au10 Au15 Au16 63.76(2) . . . . ? 
Au19 Au10 Au15 Au16 96.98(17) . . . . ? 
Au4 Au10 Au15 Au16 -73.68(3) . . . . ? 
Au9 Au10 Au15 Au13 64.75(4) . . . . ? 
Au16 Au10 Au15 Au13 65.65(3) . . . . ? 
Au28 Au10 Au15 Au13 -167.45(2) . . . . ? 
Au11 Au10 Au15 Au13 -2.52(2) . . . . ? 
Au27 Au10 Au15 Au13 -129.56(3) . . . . ? 
Au18 Au10 Au15 Au13 -97.69(3) . . . . ? 
Au26 Au10 Au15 Au13 164.46(3) . . . . ? 
Au25 Au10 Au15 Au13 129.40(3) . . . . ? 
Au19 Au10 Au15 Au13 162.63(16) . . . . ? 
Au4 Au10 Au15 Au13 -8.03(4) . . . . ? 
Au9 Au10 Au15 Au26 -99.70(3) . . . . ? 
Au16 Au10 Au15 Au26 -98.81(2) . . . . ? 
Au28 Au10 Au15 Au26 28.09(2) . . . . ? 
Au11 Au10 Au15 Au26 -166.98(2) . . . . ? 
Au27 Au10 Au15 Au26 65.98(2) . . . . ? 
Au18 Au10 Au15 Au26 97.85(3) . . . . ? 
Au25 Au10 Au15 Au26 -35.05(2) . . . . ? 
Au19 Au10 Au15 Au26 -1.83(17) . . . . ? 
Au4 Au10 Au15 Au26 -172.49(3) . . . . ? 
Au9 Au10 Au15 Au14 142.58(3) . . . . ? 
Au16 Au10 Au15 Au14 143.47(2) . . . . ? 
Au28 Au10 Au15 Au14 -89.62(3) . . . . ? 
Au11 Au10 Au15 Au14 75.30(2) . . . . ? 
Au27 Au10 Au15 Au14 -51.74(2) . . . . ? 
Au18 Au10 Au15 Au14 -19.87(4) . . . . ? 
Au26 Au10 Au15 Au14 -117.72(2) . . . . ? 
Au25 Au10 Au15 Au14 -152.77(2) . . . . ? 
Au19 Au10 Au15 Au14 -119.55(17) . . . . ? 
Au4 Au10 Au15 Au14 69.79(3) . . . . ? 
Au9 Au10 Au15 Au27 -165.68(3) . . . . ? 
Au16 Au10 Au15 Au27 -164.79(2) . . . . ? 
Au28 Au10 Au15 Au27 -37.89(2) . . . . ? 
Au11 Au10 Au15 Au27 127.04(2) . . . . ? 
Au18 Au10 Au15 Au27 31.87(3) . . . . ? 
Au26 Au10 Au15 Au27 -65.98(2) . . . . ? 
Au25 Au10 Au15 Au27 -101.03(3) . . . . ? 
Au19 Au10 Au15 Au27 -67.81(17) . . . . ? 
Au4 Au10 Au15 Au27 121.53(3) . . . . ? 
S12 Au13 Au15 S21 88.84(13) . . . . ? 
S13 Au13 Au15 S21 -95.16(12) . . . . ? 
Au12 Au13 Au15 S21 109.6(4) 2_676 . . . ? 
Au11 Au13 Au15 S21 -176.33(9) . . . . ? 
Au12 Au13 Au15 S21 131.18(9) . . . . ? 
S12 Au13 Au15 Au11 -94.84(9) . . . . ? 
S13 Au13 Au15 Au11 81.17(9) . . . . ? 
Au12 Au13 Au15 Au11 -74.1(4) 2_676 . . . ? 
Au12 Au13 Au15 Au11 -52.498(17) . . . . ? 
S12 Au13 Au15 Au10 -92.44(9) . . . . ? 
S13 Au13 Au15 Au10 83.56(9) . . . . ? 
Au12 Au13 Au15 Au10 -71.7(4) 2_676 . . . ? 
Au11 Au13 Au15 Au10 2.39(2) . . . . ? 
Au12 Au13 Au15 Au10 -50.11(3) . . . . ? 
S12 Au13 Au15 Au16 -41.45(9) . . . . ? 
S13 Au13 Au15 Au16 134.56(9) . . . . ? 
Au12 Au13 Au15 Au16 -20.7(4) 2_676 . . . ? 
Au11 Au13 Au15 Au16 53.386(19) . . . . ? 
Au12 Au13 Au15 Au16 0.889(19) . . . . ? 
S12 Au13 Au15 Au26 22.88(11) . . . . ? 
S13 Au13 Au15 Au26 -161.11(10) . . . . ? 
Au12 Au13 Au15 Au26 43.6(5) 2_676 . . . ? 
Au11 Au13 Au15 Au26 117.72(11) . . . . ? 
Au12 Au13 Au15 Au26 65.22(11) . . . . ? 
S12 Au13 Au15 Au14 177.21(9) . . . . ? 
S13 Au13 Au15 Au14 -6.78(9) . . . . ? 
Au12 Au13 Au15 Au14 -162.1(4) 2_676 . . . ? 
Au11 Au13 Au15 Au14 -87.95(2) . . . . ? 
Au12 Au13 Au15 Au14 -140.45(2) . . . . ? 
S12 Au13 Au15 Au27 -171.93(9) . . . . ? 
S13 Au13 Au15 Au27 4.08(9) . . . . ? 
Au12 Au13 Au15 Au27 -151.2(4) 2_676 . . . ? 
Au11 Au13 Au15 Au27 -77.09(4) . . . . ? 
Au12 Au13 Au15 Au27 -129.59(4) . . . . ? 
S16 Au14 Au15 S21 -81.93(13) . . . . ? 
S13 Au14 Au15 S21 101.30(12) . . . . ? 
S16 Au14 Au15 Au11 115.16(10) . . . . ? 
S13 Au14 Au15 Au11 -61.60(9) . . . . ? 
S16 Au14 Au15 Au10 56.53(10) . . . . ? 
S13 Au14 Au15 Au10 -120.24(9) . . . . ? 
S16 Au14 Au15 Au16 108.36(10) . . . . ? 
S13 Au14 Au15 Au16 -68.41(9) . . . . ? 
S16 Au14 Au15 Au13 -176.33(10) . . . . ? 
S13 Au14 Au15 Au13 6.90(9) . . . . ? 
S16 Au14 Au15 Au26 -3.55(10) . . . . ? 
S13 Au14 Au15 Au26 179.68(9) . . . . ? 
S16 Au14 Au15 Au27 11.34(10) . . . . ? 
S13 Au14 Au15 Au27 -165.43(9) . . . . ? 
S3 Au11 Au16 S10 -8.8(4) . . . . ? 
Au15 Au11 Au16 S10 -158.5(3) . . . . ? 
Au10 Au11 Au16 S10 132.2(3) . . . . ? 
Au5 Au11 Au16 S10 32.3(3) . . . . ? 
Au13 Au11 Au16 S10 -103.7(3) . . . . ? 
Au12 Au11 Au16 S10 -46.0(3) . . . . ? 
S3 Au11 Au16 Au10 -141.0(2) . . . . ? 
Au15 Au11 Au16 Au10 69.32(2) . . . . ? 
Au5 Au11 Au16 Au10 -99.90(2) . . . . ? 
Au13 Au11 Au16 Au10 124.12(2) . . . . ? 
Au12 Au11 Au16 Au10 -178.20(3) . . . . ? 
S3 Au11 Au16 Au9 -88.5(2) . . . . ? 
Au15 Au11 Au16 Au9 121.79(2) . . . . ? 
Au10 Au11 Au16 Au9 52.47(2) . . . . ? 
Au5 Au11 Au16 Au9 -47.429(19) . . . . ? 
Au13 Au11 Au16 Au9 176.59(2) . . . . ? 
Au12 Au11 Au16 Au9 -125.73(2) . . . . ? 
S3 Au11 Au16 Au15 149.7(2) . . . . ? 
Au10 Au11 Au16 Au15 -69.32(2) . . . . ? 
Au5 Au11 Au16 Au15 -169.22(2) . . . . ? 
Au13 Au11 Au16 Au15 54.798(19) . . . . ? 
Au12 Au11 Au16 Au15 112.47(2) . . . . ? 
S3 Au11 Au16 Au12 37.3(2) . . . . ? 
Au15 Au11 Au16 Au12 -112.47(2) . . . . ? 
Au10 Au11 Au16 Au12 178.20(3) . . . . ? 
Au5 Au11 Au16 Au12 78.30(2) . . . . ? 
Au13 Au11 Au16 Au12 -57.68(2) . . . . ? 
S3 Au11 Au16 Au5 -41.1(2) . . . . ? 
Au15 Au11 Au16 Au5 169.22(2) . . . . ? 
Au10 Au11 Au16 Au5 99.90(2) . . . . ? 
Au13 Au11 Au16 Au5 -135.98(2) . . . . ? 
Au12 Au11 Au16 Au5 -78.30(2) . . . . ? 
Au9 Au10 Au16 S10 -53.10(12) . . . . ? 
Au15 Au10 Au16 S10 127.73(12) . . . . ? 
Au28 Au10 Au16 S10 23.50(12) . . . . ? 
Au11 Au10 Au16 S10 -164.51(12) . . . . ? 
Au27 Au10 Au16 S10 109.04(12) . . . . ? 
Au18 Au10 Au16 S10 -106.73(12) . . . . ? 
Au26 Au10 Au16 S10 63.51(12) . . . . ? 
Au25 Au10 Au16 S10 3.76(12) . . . . ? 
Au19 Au10 Au16 S10 -44.14(12) . . . . ? 
Au4 Au10 Au16 S10 -100.16(12) . . . . ? 
Au9 Au10 Au16 Au11 111.42(3) . . . . ? 
Au15 Au10 Au16 Au11 -67.76(2) . . . . ? 
Au28 Au10 Au16 Au11 -171.98(4) . . . . ? 
Au27 Au10 Au16 Au11 -86.45(3) . . . . ? 
Au18 Au10 Au16 Au11 57.78(9) . . . . ? 
Au26 Au10 Au16 Au11 -131.97(3) . . . . ? 
Au25 Au10 Au16 Au11 168.27(3) . . . . ? 
Au19 Au10 Au16 Au11 120.37(3) . . . . ? 
Au4 Au10 Au16 Au11 64.36(2) . . . . ? 
Au15 Au10 Au16 Au9 -179.18(3) . . . . ? 
Au28 Au10 Au16 Au9 76.60(4) . . . . ? 
Au11 Au10 Au16 Au9 -111.42(3) . . . . ? 
Au27 Au10 Au16 Au9 162.13(4) . . . . ? 
Au18 Au10 Au16 Au9 -53.63(9) . . . . ? 
Au26 Au10 Au16 Au9 116.61(2) . . . . ? 
Au25 Au10 Au16 Au9 56.86(2) . . . . ? 
Au19 Au10 Au16 Au9 8.96(2) . . . . ? 
Au4 Au10 Au16 Au9 -47.06(2) . . . . ? 
Au9 Au10 Au16 Au15 179.18(3) . . . . ? 
Au28 Au10 Au16 Au15 -104.22(4) . . . . ? 
Au11 Au10 Au16 Au15 67.76(2) . . . . ? 
Au27 Au10 Au16 Au15 -18.69(3) . . . . ? 
Au18 Au10 Au16 Au15 125.54(9) . . . . ? 
Au26 Au10 Au16 Au15 -64.21(2) . . . . ? 
Au25 Au10 Au16 Au15 -123.97(2) . . . . ? 
Au19 Au10 Au16 Au15 -171.87(3) . . . . ? 
Au4 Au10 Au16 Au15 132.12(2) . . . . ? 
Au9 Au10 Au16 Au12 109.25(4) . . . . ? 
Au15 Au10 Au16 Au12 -69.93(3) . . . . ? 
Au28 Au10 Au16 Au12 -174.15(3) . . . . ? 
Au11 Au10 Au16 Au12 -2.17(3) . . . . ? 
Au27 Au10 Au16 Au12 -88.62(4) . . . . ? 
Au18 Au10 Au16 Au12 55.61(10) . . . . ? 
Au26 Au10 Au16 Au12 -134.14(3) . . . . ? 
Au25 Au10 Au16 Au12 166.10(3) . . . . ? 
Au19 Au10 Au16 Au12 118.20(3) . . . . ? 
Au4 Au10 Au16 Au12 62.19(3) . . . . ? 
Au9 Au10 Au16 Au5 52.303(19) . . . . ? 
Au15 Au10 Au16 Au5 -126.87(2) . . . . ? 
Au28 Au10 Au16 Au5 128.90(4) . . . . ? 
Au11 Au10 Au16 Au5 -59.11(2) . . . . ? 
Au27 Au10 Au16 Au5 -145.56(3) . . . . ? 
Au18 Au10 Au16 Au5 -1.33(9) . . . . ? 
Au26 Au10 Au16 Au5 168.91(2) . . . . ? 
Au25 Au10 Au16 Au5 109.16(2) . . . . ? 
Au19 Au10 Au16 Au5 61.26(3) . . . . ? 
Au4 Au10 Au16 Au5 5.244(19) . . . . ? 
Au3 Au9 Au16 S10 -100.53(9) . . . . ? 
Au10 Au9 Au16 S10 141.52(9) . . . . ? 
Au17 Au9 Au16 S10 11.16(9) . . . . ? 
Au25 Au9 Au16 S10 74.10(9) . . . . ? 
Au5 Au9 Au16 S10 -112.70(9) . . . . ? 
Au19 Au9 Au16 S10 130.25(9) . . . . ? 
Au4 Au9 Au16 S10 -161.83(9) . . . . ? 
Au8 Au9 Au16 S10 35.55(9) . . . . ? 
Au3 Au9 Au16 Au11 63.46(3) . . . . ? 
Au10 Au9 Au16 Au11 -54.50(2) . . . . ? 
Au17 Au9 Au16 Au11 175.14(2) . . . . ? 
Au25 Au9 Au16 Au11 -121.91(2) . . . . ? 
Au5 Au9 Au16 Au11 51.28(2) . . . . ? 
Au19 Au9 Au16 Au11 -65.76(3) . . . . ? 
Au4 Au9 Au16 Au11 2.15(2) . . . . ? 
Au8 Au9 Au16 Au11 -160.47(6) . . . . ? 
Au3 Au9 Au16 Au10 117.96(3) . . . . ? 
Au17 Au9 Au16 Au10 -130.36(3) . . . . ? 
Au25 Au9 Au16 Au10 -67.42(2) . . . . ? 
Au5 Au9 Au16 Au10 105.78(2) . . . . ? 
Au19 Au9 Au16 Au10 -11.26(3) . . . . ? 
Au4 Au9 Au16 Au10 56.65(2) . . . . ? 
Au8 Au9 Au16 Au10 -105.97(6) . . . . ? 
Au3 Au9 Au16 Au15 117.17(3) . . . . ? 
Au10 Au9 Au16 Au15 -0.79(2) . . . . ? 
Au17 Au9 Au16 Au15 -131.15(3) . . . . ? 
Au25 Au9 Au16 Au15 -68.21(3) . . . . ? 
Au5 Au9 Au16 Au15 104.99(3) . . . . ? 
Au19 Au9 Au16 Au15 -12.05(4) . . . . ? 
Au4 Au9 Au16 Au15 55.86(3) . . . . ? 
Au8 Au9 Au16 Au15 -106.76(6) . . . . ? 
Au3 Au9 Au16 Au12 -1.37(4) . . . . ? 
Au10 Au9 Au16 Au12 -119.32(3) . . . . ? 
Au17 Au9 Au16 Au12 110.32(3) . . . . ? 
Au25 Au9 Au16 Au12 173.26(2) . . . . ? 
Au5 Au9 Au16 Au12 -13.54(2) . . . . ? 
Au19 Au9 Au16 Au12 -130.59(3) . . . . ? 
Au4 Au9 Au16 Au12 -62.67(3) . . . . ? 
Au8 Au9 Au16 Au12 134.71(6) . . . . ? 
Au3 Au9 Au16 Au5 12.17(2) . . . . ? 
Au10 Au9 Au16 Au5 -105.78(2) . . . . ? 
Au17 Au9 Au16 Au5 123.86(2) . . . . ? 
Au25 Au9 Au16 Au5 -173.20(2) . . . . ? 
Au19 Au9 Au16 Au5 -117.04(3) . . . . ? 
Au4 Au9 Au16 Au5 -49.13(2) . . . . ? 
Au8 Au9 Au16 Au5 148.25(6) . . . . ? 
S21 Au15 Au16 S10 12.73(17) . . . . ? 
Au11 Au15 Au16 S10 171.32(12) . . . . ? 
Au10 Au15 Au16 S10 -115.34(12) . . . . ? 
Au13 Au15 Au16 S10 110.42(12) . . . . ? 
Au26 Au15 Au16 S10 -56.15(12) . . . . ? 
Au14 Au15 Au16 S10 179.28(12) . . . . ? 
Au27 Au15 Au16 S10 -101.78(12) . . . . ? 
S21 Au15 Au16 Au11 -158.59(11) . . . . ? 
Au10 Au15 Au16 Au11 73.35(2) . . . . ? 
Au13 Au15 Au16 Au11 -60.90(2) . . . . ? 
Au26 Au15 Au16 Au11 132.53(2) . . . . ? 
Au14 Au15 Au16 Au11 7.97(3) . . . . ? 
Au27 Au15 Au16 Au11 86.90(2) . . . . ? 
S21 Au15 Au16 Au10 128.07(11) . . . . ? 
Au11 Au15 Au16 Au10 -73.35(2) . . . . ? 
Au13 Au15 Au16 Au10 -134.24(2) . . . . ? 
Au26 Au15 Au16 Au10 59.183(19) . . . . ? 
Au14 Au15 Au16 Au10 -65.38(4) . . . . ? 
Au27 Au15 Au16 Au10 13.56(2) . . . . ? 
S21 Au15 Au16 Au9 128.86(11) . . . . ? 
Au11 Au15 Au16 Au9 -72.56(3) . . . . ? 
Au10 Au15 Au16 Au9 0.79(2) . . . . ? 
Au13 Au15 Au16 Au9 -133.45(2) . . . . ? 
Au26 Au15 Au16 Au9 59.97(3) . . . . ? 
Au14 Au15 Au16 Au9 -64.59(4) . . . . ? 
Au27 Au15 Au16 Au9 14.34(3) . . . . ? 
S21 Au15 Au16 Au12 -98.69(11) . . . . ? 
Au11 Au15 Au16 Au12 59.90(2) . . . . ? 
Au10 Au15 Au16 Au12 133.24(2) . . . . ? 
Au13 Au15 Au16 Au12 -1.00(2) . . . . ? 
Au26 Au15 Au16 Au12 -167.57(2) . . . . ? 
Au14 Au15 Au16 Au12 67.86(4) . . . . ? 
Au27 Au15 Au16 Au12 146.80(2) . . . . ? 
S21 Au15 Au16 Au5 -169.03(11) . . . . ? 
Au11 Au15 Au16 Au5 -10.45(2) . . . . ? 
Au10 Au15 Au16 Au5 62.90(2) . . . . ? 
Au13 Au15 Au16 Au5 -71.34(3) . . . . ? 
Au26 Au15 Au16 Au5 122.08(2) . . . . ? 
Au14 Au15 Au16 Au5 -2.48(5) . . . . ? 
Au27 Au15 Au16 Au5 76.46(3) . . . . ? 
S12 Au12 Au16 S10 -96.25(12) . . . . ? 
S5 Au12 Au16 S10 75.24(12) . . . . ? 
Au13 Au12 Au16 S10 -115.7(2) 2_676 . . . ? 
Au11 Au12 Au16 S10 168.21(9) . . . . ? 
Au13 Au12 Au16 S10 -139.19(9) . . . . ? 
S12 Au12 Au16 Au11 95.54(7) . . . . ? 
S5 Au12 Au16 Au11 -92.97(8) . . . . ? 
Au13 Au12 Au16 Au11 76.1(2) 2_676 . . . ? 
Au13 Au12 Au16 Au11 52.59(2) . . . . ? 
S12 Au12 Au16 Au10 97.58(7) . . . . ? 
S5 Au12 Au16 Au10 -90.93(8) . . . . ? 
Au13 Au12 Au16 Au10 78.1(2) 2_676 . . . ? 
Au11 Au12 Au16 Au10 2.04(3) . . . . ? 
Au13 Au12 Au16 Au10 54.63(3) . . . . ? 
S12 Au12 Au16 Au9 171.92(7) . . . . ? 
S5 Au12 Au16 Au9 -16.59(8) . . . . ? 
Au13 Au12 Au16 Au9 152.4(2) 2_676 . . . ? 
Au11 Au12 Au16 Au9 76.38(3) . . . . ? 
Au13 Au12 Au16 Au9 128.97(2) . . . . ? 
S12 Au12 Au16 Au15 43.82(7) . . . . ? 
S5 Au12 Au16 Au15 -144.69(8) . . . . ? 
Au13 Au12 Au16 Au15 24.4(2) 2_676 . . . ? 
Au11 Au12 Au16 Au15 -51.72(2) . . . . ? 
Au13 Au12 Au16 Au15 0.878(19) . . . . ? 
S12 Au12 Au16 Au5 160.16(7) . . . . ? 
S5 Au12 Au16 Au5 -28.35(8) . . . . ? 
Au13 Au12 Au16 Au5 140.7(2) 2_676 . . . ? 
Au11 Au12 Au16 Au5 64.615(19) . . . . ? 
Au13 Au12 Au16 Au5 117.209(17) . . . . ? 
S5 Au5 Au16 S10 -66.35(12) . . . . ? 
Au4 Au5 Au16 S10 122.82(9) . . . . ? 
Au3 Au5 Au16 S10 62.49(9) . . . . ? 
Au9 Au5 Au16 S10 73.27(9) . . . . ? 
Au11 Au5 Au16 S10 -171.05(9) . . . . ? 
Au2 Au5 Au16 S10 -170.68(9) . . . . ? 
S5 Au5 Au16 Au11 104.71(8) . . . . ? 
Au4 Au5 Au16 Au11 -66.12(2) . . . . ? 
Au3 Au5 Au16 Au11 -126.45(3) . . . . ? 
Au9 Au5 Au16 Au11 -115.68(2) . . . . ? 
Au2 Au5 Au16 Au11 0.38(3) . . . . ? 
S5 Au5 Au16 Au10 164.80(8) . . . . ? 
Au4 Au5 Au16 Au10 -6.02(2) . . . . ? 
Au3 Au5 Au16 Au10 -66.36(2) . . . . ? 
Au9 Au5 Au16 Au10 -55.58(2) . . . . ? 
Au11 Au5 Au16 Au10 60.097(19) . . . . ? 
Au2 Au5 Au16 Au10 60.48(3) . . . . ? 
S5 Au5 Au16 Au9 -139.62(8) . . . . ? 
Au4 Au5 Au16 Au9 49.55(2) . . . . ? 
Au3 Au5 Au16 Au9 -10.78(2) . . . . ? 
Au11 Au5 Au16 Au9 115.68(2) . . . . ? 
Au2 Au5 Au16 Au9 116.05(3) . . . . ? 
S5 Au5 Au16 Au15 114.90(8) . . . . ? 
Au4 Au5 Au16 Au15 -55.93(3) . . . . ? 
Au3 Au5 Au16 Au15 -116.26(3) . . . . ? 
Au9 Au5 Au16 Au15 -105.48(3) . . . . ? 
Au11 Au5 Au16 Au15 10.19(2) . . . . ? 
Au2 Au5 Au16 Au15 10.57(4) . . . . ? 
S5 Au5 Au16 Au12 28.35(8) . . . . ? 
Au4 Au5 Au16 Au12 -142.47(2) . . . . ? 
Au3 Au5 Au16 Au12 157.19(2) . . . . ? 
Au9 Au5 Au16 Au12 167.97(2) . . . . ? 
Au11 Au5 Au16 Au12 -76.35(2) . . . . ? 
Au2 Au5 Au16 Au12 -75.97(3) . . . . ? 
Au3 Au9 Au17 S9 -57.72(9) . . . . ? 
Au10 Au9 Au17 S9 128.18(9) . . . . ? 
Au25 Au9 Au17 S9 87.94(9) . . . . ? 
Au5 Au9 Au17 S9 -124.36(9) . . . . ? 
Au19 Au9 Au17 S9 48.19(9) . . . . ? 
Au4 Au9 Au17 S9 -69.4(2) . . . . ? 
Au16 Au9 Au17 S9 176.22(9) . . . . ? 
Au8 Au9 Au17 S9 5.96(9) . . . . ? 
Au3 Au9 Au17 S10 115.12(9) . . . . ? 
Au10 Au9 Au17 S10 -58.98(9) . . . . ? 
Au25 Au9 Au17 S10 -99.22(9) . . . . ? 
Au5 Au9 Au17 S10 48.48(9) . . . . ? 
Au19 Au9 Au17 S10 -138.97(9) . . . . ? 
Au4 Au9 Au17 S10 103.4(2) . . . . ? 
Au16 Au9 Au17 S10 -10.94(9) . . . . ? 
Au8 Au9 Au17 S10 178.81(9) . . . . ? 
Au3 Au9 Au17 Au25 -145.66(3) . . . . ? 
Au10 Au9 Au17 Au25 40.24(3) . . . . ? 
Au5 Au9 Au17 Au25 147.70(3) . . . . ? 
Au19 Au9 Au17 Au25 -39.75(3) . . . . ? 
Au4 Au9 Au17 Au25 -157.4(2) . . . . ? 
Au16 Au9 Au17 Au25 88.28(2) . . . . ? 
Au8 Au9 Au17 Au25 -81.97(2) . . . . ? 
Au9 Au10 Au18 S6 -68.17(9) . . . . ? 
Au16 Au10 Au18 S6 -19.92(10) . . . . ? 
Au15 Au10 Au18 S6 96.87(9) . . . . ? 
Au28 Au10 Au18 S6 -159.26(9) . . . . ? 
Au11 Au10 Au18 S6 31.07(9) . . . . ? 
Au27 Au10 Au18 S6 130.20(9) . . . . ? 
Au26 Au10 Au18 S6 170.45(9) . . . . ? 
Au25 Au10 Au18 S6 -126.89(9) . . . . ? 
Au19 Au10 Au18 S6 -91.78(9) . . . . ? 
Au4 Au10 Au18 S6 -26.99(9) . . . . ? 
Au9 Au10 Au18 Au33 126.71(3) . . . . ? 
Au16 Au10 Au18 Au33 174.96(8) . . . . ? 
Au15 Au10 Au18 Au33 -68.25(4) . . . . ? 
Au28 Au10 Au18 Au33 35.62(2) . . . . ? 
Au11 Au10 Au18 Au33 -134.05(3) . . . . ? 
Au27 Au10 Au18 Au33 -34.91(2) . . . . ? 
Au26 Au10 Au18 Au33 5.33(3) . . . . ? 
Au25 Au10 Au18 Au33 67.99(3) . . . . ? 
Au19 Au10 Au18 Au33 103.10(3) . . . . ? 
Au4 Au10 Au18 Au33 167.89(2) . . . . ? 
Au9 Au10 Au18 Au28 91.08(3) . . . . ? 
Au16 Au10 Au18 Au28 139.33(9) . . . . ? 
Au15 Au10 Au18 Au28 -103.87(3) . . . . ? 
Au11 Au10 Au18 Au28 -169.67(3) . . . . ? 
Au27 Au10 Au18 Au28 -70.54(2) . . . . ? 
Au26 Au10 Au18 Au28 -30.29(2) . . . . ? 
Au25 Au10 Au18 Au28 32.37(2) . . . . ? 
Au19 Au10 Au18 Au28 67.48(2) . . . . ? 
Au4 Au10 Au18 Au28 132.27(2) . . . . ? 
Au9 Au10 Au18 Au19 23.60(2) . . . . ? 
Au16 Au10 Au18 Au19 71.86(9) . . . . ? 
Au15 Au10 Au18 Au19 -171.35(3) . . . . ? 
Au28 Au10 Au18 Au19 -67.48(2) . . . . ? 
Au11 Au10 Au18 Au19 122.85(3) . . . . ? 
Au27 Au10 Au18 Au19 -138.02(2) . . . . ? 
Au26 Au10 Au18 Au19 -97.77(3) . . . . ? 
Au25 Au10 Au18 Au19 -35.11(2) . . . . ? 
Au4 Au10 Au18 Au19 64.789(19) . . . . ? 
Au9 Au10 Au18 Au23 62.73(3) . . . . ? 
Au16 Au10 Au18 Au23 110.98(9) . . . . ? 
Au15 Au10 Au18 Au23 -132.22(3) . . . . ? 
Au28 Au10 Au18 Au23 -28.35(2) . . . . ? 
Au11 Au10 Au18 Au23 161.98(2) . . . . ? 
Au27 Au10 Au18 Au23 -98.89(3) . . . . ? 
Au26 Au10 Au18 Au23 -58.64(3) . . . . ? 
Au25 Au10 Au18 Au23 4.02(3) . . . . ? 
Au19 Au10 Au18 Au23 39.13(2) . . . . ? 
Au4 Au10 Au18 Au23 103.92(3) . . . . ? 
Au9 Au10 Au18 Au27 161.62(3) . . . . ? 
Au16 Au10 Au18 Au27 -150.13(9) . . . . ? 
Au15 Au10 Au18 Au27 -33.33(3) . . . . ? 
Au28 Au10 Au18 Au27 70.54(2) . . . . ? 
Au11 Au10 Au18 Au27 -99.14(3) . . . . ? 
Au26 Au10 Au18 Au27 40.24(2) . . . . ? 
Au25 Au10 Au18 Au27 102.91(3) . . . . ? 
Au19 Au10 Au18 Au27 138.02(2) . . . . ? 
Au4 Au10 Au18 Au27 -157.19(2) . . . . ? 
Au9 Au10 Au18 Au4 -41.18(2) . . . . ? 
Au16 Au10 Au18 Au4 7.07(9) . . . . ? 
Au15 Au10 Au18 Au4 123.86(3) . . . . ? 
Au28 Au10 Au18 Au4 -132.27(2) . . . . ? 
Au11 Au10 Au18 Au4 58.06(2) . . . . ? 
Au27 Au10 Au18 Au4 157.19(2) . . . . ? 
Au26 Au10 Au18 Au4 -162.56(3) . . . . ? 
Au25 Au10 Au18 Au4 -99.90(2) . . . . ? 
Au19 Au10 Au18 Au4 -64.789(19) . . . . ? 
Au5 Au4 Au18 S6 127.30(13) . . . . ? 
Au3 Au4 Au18 S6 -139.07(13) . . . . ? 
Au9 Au4 Au18 S6 176.74(13) . . . . ? 
Au19 Au4 Au18 S6 -141.17(13) . . . . ? 
Au1 Au4 Au18 S6 -46.17(13) . . . . ? 
Au10 Au4 Au18 S6 138.62(13) . . . . ? 
Au2 Au4 Au18 S6 47.56(13) . . . . ? 
Au7 Au4 Au18 S6 -104.67(13) . . . . ? 
S6 Au4 Au18 Au33 176.95(13) . . . . ? 
Au5 Au4 Au18 Au33 -55.75(10) . . . . ? 
Au3 Au4 Au18 Au33 37.89(11) . . . . ? 
Au9 Au4 Au18 Au33 -6.30(9) . . . . ? 
Au19 Au4 Au18 Au33 35.78(9) . . . . ? 
Au1 Au4 Au18 Au33 130.79(8) . . . . ? 
Au10 Au4 Au18 Au33 -44.42(9) . . . . ? 
Au2 Au4 Au18 Au33 -135.48(8) . . . . ? 
Au7 Au4 Au18 Au33 72.29(9) . . . . ? 
S6 Au4 Au18 Au28 -179.73(13) . . . . ? 
Au5 Au4 Au18 Au28 -52.44(4) . . . . ? 
Au3 Au4 Au18 Au28 41.20(4) . . . . ? 
Au9 Au4 Au18 Au28 -2.99(3) . . . . ? 
Au19 Au4 Au18 Au28 39.09(2) . . . . ? 
Au1 Au4 Au18 Au28 134.10(3) . . . . ? 
Au10 Au4 Au18 Au28 -41.11(2) . . . . ? 
Au2 Au4 Au18 Au28 -132.17(3) . . . . ? 
Au7 Au4 Au18 Au28 75.60(2) . . . . ? 
S6 Au4 Au18 Au19 141.17(13) . . . . ? 
Au5 Au4 Au18 Au19 -91.53(3) . . . . ? 
Au3 Au4 Au18 Au19 2.11(3) . . . . ? 
Au9 Au4 Au18 Au19 -42.08(2) . . . . ? 
Au1 Au4 Au18 Au19 95.01(3) . . . . ? 
Au10 Au4 Au18 Au19 -80.20(2) . . . . ? 
Au2 Au4 Au18 Au19 -171.26(3) . . . . ? 
Au7 Au4 Au18 Au19 36.508(18) . . . . ? 
S6 Au4 Au18 Au10 -138.62(13) . . . . ? 
Au5 Au4 Au18 Au10 -11.33(3) . . . . ? 
Au3 Au4 Au18 Au10 82.31(4) . . . . ? 
Au9 Au4 Au18 Au10 38.12(2) . . . . ? 
Au19 Au4 Au18 Au10 80.20(2) . . . . ? 
Au1 Au4 Au18 Au10 175.21(3) . . . . ? 
Au2 Au4 Au18 Au10 -91.06(3) . . . . ? 
Au7 Au4 Au18 Au10 116.71(2) . . . . ? 
S6 Au4 Au18 Au23 118.86(13) . . . . ? 
Au5 Au4 Au18 Au23 -113.84(3) . . . . ? 
Au3 Au4 Au18 Au23 -20.20(4) . . . . ? 
Au9 Au4 Au18 Au23 -64.39(3) . . . . ? 
Au19 Au4 Au18 Au23 -22.31(2) . . . . ? 
Au1 Au4 Au18 Au23 72.70(3) . . . . ? 
Au10 Au4 Au18 Au23 -102.51(2) . . . . ? 
Au2 Au4 Au18 Au23 166.43(2) . . . . ? 
Au7 Au4 Au18 Au23 14.20(2) . . . . ? 
S6 Au4 Au18 Au27 -117.89(13) . . . . ? 
Au5 Au4 Au18 Au27 9.41(4) . . . . ? 
Au3 Au4 Au18 Au27 103.05(4) . . . . ? 
Au9 Au4 Au18 Au27 58.86(3) . . . . ? 
Au19 Au4 Au18 Au27 100.94(2) . . . . ? 
Au1 Au4 Au18 Au27 -164.05(3) . . . . ? 
Au10 Au4 Au18 Au27 20.74(2) . . . . ? 
Au2 Au4 Au18 Au27 -70.32(3) . . . . ? 
Au7 Au4 Au18 Au27 137.45(2) . . . . ? 
S9 Au8 Au19 Au20 -126.93(12) . . . . ? 
Au7 Au8 Au19 Au20 68.42(2) . . . . ? 
Au9 Au8 Au19 Au20 175.61(3) . . . . ? 
Au6 Au8 Au19 Au20 73.15(3) . . . . ? 
Au3 Au8 Au19 Au20 125.31(2) . . . . ? 
S9 Au8 Au19 Au28 -23.53(12) . . . . ? 
Au7 Au8 Au19 Au28 171.82(3) . . . . ? 
Au20 Au8 Au19 Au28 103.40(3) . . . . ? 
Au9 Au8 Au19 Au28 -80.99(3) . . . . ? 
Au6 Au8 Au19 Au28 176.55(3) . . . . ? 
Au3 Au8 Au19 Au28 -131.29(3) . . . . ? 
S9 Au8 Au19 Au9 57.46(12) . . . . ? 
Au7 Au8 Au19 Au9 -107.19(2) . . . . ? 
Au20 Au8 Au19 Au9 -175.61(3) . . . . ? 
Au6 Au8 Au19 Au9 -102.46(3) . . . . ? 
Au3 Au8 Au19 Au9 -50.299(18) . . . . ? 
S9 Au8 Au19 Au7 164.65(12) . . . . ? 
Au20 Au8 Au19 Au7 -68.42(2) . . . . ? 
Au9 Au8 Au19 Au7 107.19(2) . . . . ? 
Au6 Au8 Au19 Au7 4.74(3) . . . . ? 
Au3 Au8 Au19 Au7 56.892(19) . . . . ? 
S9 Au8 Au19 Au18 89.06(14) . . . . ? 
Au7 Au8 Au19 Au18 -75.59(14) . . . . ? 
Au20 Au8 Au19 Au18 -144.01(14) . . . . ? 
Au9 Au8 Au19 Au18 31.60(14) . . . . ? 
Au6 Au8 Au19 Au18 -70.85(14) . . . . ? 
Au3 Au8 Au19 Au18 -18.70(14) . . . . ? 
S9 Au8 Au19 Au23 -100.88(12) . . . . ? 
Au7 Au8 Au19 Au23 94.47(3) . . . . ? 
Au20 Au8 Au19 Au23 26.05(3) . . . . ? 
Au9 Au8 Au19 Au23 -158.34(4) . . . . ? 
Au6 Au8 Au19 Au23 99.20(4) . . . . ? 
Au3 Au8 Au19 Au23 151.36(3) . . . . ? 
S9 Au8 Au19 Au24 -60.64(12) . . . . ? 
Au7 Au8 Au19 Au24 134.71(2) . . . . ? 
Au20 Au8 Au19 Au24 66.29(2) . . . . ? 
Au9 Au8 Au19 Au24 -118.10(2) . . . . ? 
Au6 Au8 Au19 Au24 139.44(3) . . . . ? 
Au3 Au8 Au19 Au24 -168.40(2) . . . . ? 
S9 Au8 Au19 Au4 103.95(12) . . . . ? 
Au7 Au8 Au19 Au4 -60.70(2) . . . . ? 
Au20 Au8 Au19 Au4 -129.12(2) . . . . ? 
Au9 Au8 Au19 Au4 46.49(2) . . . . ? 
Au6 Au8 Au19 Au4 -55.97(3) . . . . ? 
Au3 Au8 Au19 Au4 -3.81(2) . . . . ? 
S9 Au8 Au19 Au25 -1.72(12) . . . . ? 
Au7 Au8 Au19 Au25 -166.37(2) . . . . ? 
Au20 Au8 Au19 Au25 125.21(2) . . . . ? 
Au9 Au8 Au19 Au25 -59.18(2) . . . . ? 
Au6 Au8 Au19 Au25 -161.64(3) . . . . ? 
Au3 Au8 Au19 Au25 -109.479(19) . . . . ? 
S9 Au8 Au19 Au10 41.46(12) . . . . ? 
Au7 Au8 Au19 Au10 -123.20(3) . . . . ? 
Au20 Au8 Au19 Au10 168.39(3) . . . . ? 
Au9 Au8 Au19 Au10 -16.00(2) . . . . ? 
Au6 Au8 Au19 Au10 -118.46(3) . . . . ? 
Au3 Au8 Au19 Au10 -66.30(2) . . . . ? 
Au3 Au9 Au19 Au8 66.59(2) . . . . ? 
Au10 Au9 Au19 Au8 -162.28(2) . . . . ? 
Au17 Au9 Au19 Au8 -50.76(3) . . . . ? 
Au25 Au9 Au19 Au8 -88.57(2) . . . . ? 
Au5 Au9 Au19 Au8 121.18(3) . . . . ? 
Au4 Au9 Au19 Au8 121.90(3) . . . . ? 
Au16 Au9 Au19 Au8 -151.91(3) . . . . ? 
Au3 Au9 Au19 Au20 61.80(3) . . . . ? 
Au10 Au9 Au19 Au20 -167.07(3) . . . . ? 
Au17 Au9 Au19 Au20 -55.54(4) . . . . ? 
Au25 Au9 Au19 Au20 -93.35(3) . . . . ? 
Au5 Au9 Au19 Au20 116.40(3) . . . . ? 
Au4 Au9 Au19 Au20 117.11(3) . . . . ? 
Au16 Au9 Au19 Au20 -156.69(3) . . . . ? 
Au8 Au9 Au19 Au20 -4.79(3) . . . . ? 
Au3 Au9 Au19 Au28 -167.49(2) . . . . ? 
Au10 Au9 Au19 Au28 -36.36(2) . . . . ? 
Au17 Au9 Au19 Au28 75.16(3) . . . . ? 
Au25 Au9 Au19 Au28 37.35(2) . . . . ? 
Au5 Au9 Au19 Au28 -112.90(3) . . . . ? 
Au4 Au9 Au19 Au28 -112.18(2) . . . . ? 
Au16 Au9 Au19 Au28 -25.99(3) . . . . ? 
Au8 Au9 Au19 Au28 125.92(2) . . . . ? 
Au3 Au9 Au19 Au7 11.83(2) . . . . ? 
Au10 Au9 Au19 Au7 142.96(2) . . . . ? 
Au17 Au9 Au19 Au7 -105.52(3) . . . . ? 
Au25 Au9 Au19 Au7 -143.33(2) . . . . ? 
Au5 Au9 Au19 Au7 66.42(3) . . . . ? 
Au4 Au9 Au19 Au7 67.14(2) . . . . ? 
Au16 Au9 Au19 Au7 153.33(3) . . . . ? 
Au8 Au9 Au19 Au7 -54.76(2) . . . . ? 
Au3 Au9 Au19 Au18 -107.17(3) . . . . ? 
Au10 Au9 Au19 Au18 23.96(2) . . . . ? 
Au17 Au9 Au19 Au18 135.48(3) . . . . ? 
Au25 Au9 Au19 Au18 97.68(3) . . . . ? 
Au5 Au9 Au19 Au18 -52.58(4) . . . . ? 
Au4 Au9 Au19 Au18 -51.86(3) . . . . ? 
Au16 Au9 Au19 Au18 34.33(4) . . . . ? 
Au8 Au9 Au19 Au18 -173.76(3) . . . . ? 
Au3 Au9 Au19 Au23 -167.83(7) . . . . ? 
Au10 Au9 Au19 Au23 -36.70(7) . . . . ? 
Au17 Au9 Au19 Au23 74.82(8) . . . . ? 
Au25 Au9 Au19 Au23 37.01(7) . . . . ? 
Au5 Au9 Au19 Au23 -113.24(7) . . . . ? 
Au4 Au9 Au19 Au23 -112.52(7) . . . . ? 
Au16 Au9 Au19 Au23 -26.33(8) . . . . ? 
Au8 Au9 Au19 Au23 125.58(7) . . . . ? 
Au3 Au9 Au19 Au24 133.94(2) . . . . ? 
Au10 Au9 Au19 Au24 -94.93(3) . . . . ? 
Au17 Au9 Au19 Au24 16.60(4) . . . . ? 
Au25 Au9 Au19 Au24 -21.21(2) . . . . ? 
Au5 Au9 Au19 Au24 -171.46(3) . . . . ? 
Au4 Au9 Au19 Au24 -170.75(3) . . . . ? 
Au16 Au9 Au19 Au24 -84.55(3) . . . . ? 
Au8 Au9 Au19 Au24 67.35(3) . . . . ? 
Au3 Au9 Au19 Au4 -55.31(2) . . . . ? 
Au10 Au9 Au19 Au4 75.82(2) . . . . ? 
Au17 Au9 Au19 Au4 -172.66(3) . . . . ? 
Au25 Au9 Au19 Au4 149.53(3) . . . . ? 
Au5 Au9 Au19 Au4 -0.72(3) . . . . ? 
Au16 Au9 Au19 Au4 86.19(3) . . . . ? 
Au8 Au9 Au19 Au4 -121.90(3) . . . . ? 
Au3 Au9 Au19 Au25 155.16(2) . . . . ? 
Au10 Au9 Au19 Au25 -73.71(2) . . . . ? 
Au17 Au9 Au19 Au25 37.81(3) . . . . ? 
Au5 Au9 Au19 Au25 -150.25(4) . . . . ? 
Au4 Au9 Au19 Au25 -149.53(3) . . . . ? 
Au16 Au9 Au19 Au25 -63.34(3) . . . . ? 
Au8 Au9 Au19 Au25 88.57(2) . . . . ? 
Au3 Au9 Au19 Au10 -131.13(2) . . . . ? 
Au17 Au9 Au19 Au10 111.52(3) . . . . ? 
Au25 Au9 Au19 Au10 73.71(2) . . . . ? 
Au5 Au9 Au19 Au10 -76.54(3) . . . . ? 
Au4 Au9 Au19 Au10 -75.82(2) . . . . ? 
Au16 Au9 Au19 Au10 10.37(3) . . . . ? 
Au8 Au9 Au19 Au10 162.28(2) . . . . ? 
S2 Au7 Au19 Au8 -159.13(12) . . . . ? 
Au20 Au7 Au19 Au8 75.03(2) . . . . ? 
Au3 Au7 Au19 Au8 -69.148(19) . . . . ? 
Au22 Au7 Au19 Au8 77.70(3) . . . . ? 
Au6 Au7 Au19 Au8 -4.42(2) . . . . ? 
Au4 Au7 Au19 Au8 -113.78(2) . . . . ? 
S2 Au7 Au19 Au20 125.84(12) . . . . ? 
Au8 Au7 Au19 Au20 -75.03(2) . . . . ? 
Au3 Au7 Au19 Au20 -144.18(2) . . . . ? 
Au22 Au7 Au19 Au20 2.67(2) . . . . ? 
Au6 Au7 Au19 Au20 -79.45(3) . . . . ? 
Au4 Au7 Au19 Au20 171.19(2) . . . . ? 
S2 Au7 Au19 Au28 74.29(19) . . . . ? 
Au8 Au7 Au19 Au28 -126.58(18) . . . . ? 
Au20 Au7 Au19 Au28 -51.56(18) . . . . ? 
Au3 Au7 Au19 Au28 164.27(18) . . . . ? 
Au22 Au7 Au19 Au28 -48.89(19) . . . . ? 
Au6 Au7 Au19 Au28 -131.01(17) . . . . ? 
Au4 Au7 Au19 Au28 119.63(18) . . . . ? 
S2 Au7 Au19 Au9 -101.03(12) . . . . ? 
Au8 Au7 Au19 Au9 58.096(19) . . . . ? 
Au20 Au7 Au19 Au9 133.13(2) . . . . ? 
Au3 Au7 Au19 Au9 -11.05(2) . . . . ? 
Au22 Au7 Au19 Au9 135.80(2) . . . . ? 
Au6 Au7 Au19 Au9 53.67(3) . . . . ? 
Au4 Au7 Au19 Au9 -55.685(18) . . . . ? 
S2 Au7 Au19 Au18 8.36(12) . . . . ? 
Au8 Au7 Au19 Au18 167.49(3) . . . . ? 
Au20 Au7 Au19 Au18 -117.49(3) . . . . ? 
Au3 Au7 Au19 Au18 98.34(2) . . . . ? 
Au22 Au7 Au19 Au18 -114.81(3) . . . . ? 
Au6 Au7 Au19 Au18 163.06(2) . . . . ? 
Au4 Au7 Au19 Au18 53.70(2) . . . . ? 
S2 Au7 Au19 Au23 78.84(12) . . . . ? 
Au8 Au7 Au19 Au23 -122.03(3) . . . . ? 
Au20 Au7 Au19 Au23 -47.01(2) . . . . ? 
Au3 Au7 Au19 Au23 168.82(2) . . . . ? 
Au22 Au7 Au19 Au23 -44.34(3) . . . . ? 
Au6 Au7 Au19 Au23 -126.46(3) . . . . ? 
Au4 Au7 Au19 Au23 124.18(2) . . . . ? 
S2 Au7 Au19 Au24 146.60(12) . . . . ? 
Au8 Au7 Au19 Au24 -54.27(2) . . . . ? 
Au20 Au7 Au19 Au24 20.75(2) . . . . ? 
Au3 Au7 Au19 Au24 -123.42(2) . . . . ? 
Au22 Au7 Au19 Au24 23.43(3) . . . . ? 
Au6 Au7 Au19 Au24 -58.70(3) . . . . ? 
Au4 Au7 Au19 Au24 -168.06(3) . . . . ? 
S2 Au7 Au19 Au4 -45.35(12) . . . . ? 
Au8 Au7 Au19 Au4 113.78(2) . . . . ? 
Au20 Au7 Au19 Au4 -171.19(2) . . . . ? 
Au3 Au7 Au19 Au4 44.633(17) . . . . ? 
Au22 Au7 Au19 Au4 -168.52(2) . . . . ? 
Au6 Au7 Au19 Au4 109.36(3) . . . . ? 
S2 Au7 Au19 Au25 -141.71(12) . . . . ? 
Au8 Au7 Au19 Au25 17.42(3) . . . . ? 
Au20 Au7 Au19 Au25 92.45(3) . . . . ? 
Au3 Au7 Au19 Au25 -51.73(3) . . . . ? 
Au22 Au7 Au19 Au25 95.12(3) . . . . ? 
Au6 Au7 Au19 Au25 13.00(4) . . . . ? 
Au4 Au7 Au19 Au25 -96.36(3) . . . . ? 
S2 Au7 Au19 Au10 -60.84(12) . . . . ? 
Au8 Au7 Au19 Au10 98.28(3) . . . . ? 
Au20 Au7 Au19 Au10 173.31(3) . . . . ? 
Au3 Au7 Au19 Au10 29.13(3) . . . . ? 
Au22 Au7 Au19 Au10 175.98(2) . . . . ? 
Au6 Au7 Au19 Au10 93.86(3) . . . . ? 
Au4 Au7 Au19 Au10 -15.50(2) . . . . ? 
S6 Au18 Au19 Au8 41.10(14) . . . . ? 
Au33 Au18 Au19 Au8 -154.21(13) . . . . ? 
Au28 Au18 Au19 Au8 -119.39(14) . . . . ? 
Au10 Au18 Au19 Au8 -52.49(14) . . . . ? 
Au23 Au18 Au19 Au8 171.23(14) . . . . ? 
Au27 Au18 Au19 Au8 -89.43(14) . . . . ? 
Au4 Au18 Au19 Au8 15.65(13) . . . . ? 
S6 Au18 Au19 Au20 -98.53(8) . . . . ? 
Au33 Au18 Au19 Au20 66.16(4) . . . . ? 
Au28 Au18 Au19 Au20 100.98(3) . . . . ? 
Au10 Au18 Au19 Au20 167.88(3) . . . . ? 
Au23 Au18 Au19 Au20 31.60(3) . . . . ? 
Au27 Au18 Au19 Au20 130.94(3) . . . . ? 
Au4 Au18 Au19 Au20 -123.99(3) . . . . ? 
S6 Au18 Au19 Au28 160.49(8) . . . . ? 
Au33 Au18 Au19 Au28 -34.82(2) . . . . ? 
Au10 Au18 Au19 Au28 66.90(2) . . . . ? 
Au23 Au18 Au19 Au28 -69.38(2) . . . . ? 
Au27 Au18 Au19 Au28 29.96(2) . . . . ? 
Au4 Au18 Au19 Au28 135.03(2) . . . . ? 
S6 Au18 Au19 Au9 70.32(8) . . . . ? 
Au33 Au18 Au19 Au9 -124.99(3) . . . . ? 
Au28 Au18 Au19 Au9 -90.17(3) . . . . ? 
Au10 Au18 Au19 Au9 -23.27(2) . . . . ? 
Au23 Au18 Au19 Au9 -159.55(3) . . . . ? 
Au27 Au18 Au19 Au9 -60.21(3) . . . . ? 
Au4 Au18 Au19 Au9 44.86(2) . . . . ? 
S6 Au18 Au19 Au7 -28.30(8) . . . . ? 
Au33 Au18 Au19 Au7 136.39(3) . . . . ? 
Au28 Au18 Au19 Au7 171.21(3) . . . . ? 
Au10 Au18 Au19 Au7 -121.89(3) . . . . ? 
Au23 Au18 Au19 Au7 101.83(3) . . . . ? 
Au27 Au18 Au19 Au7 -158.83(2) . . . . ? 
Au4 Au18 Au19 Au7 -53.75(2) . . . . ? 
S6 Au18 Au19 Au23 -130.13(8) . . . . ? 
Au33 Au18 Au19 Au23 34.56(2) . . . . ? 
Au28 Au18 Au19 Au23 69.38(2) . . . . ? 
Au10 Au18 Au19 Au23 136.28(2) . . . . ? 
Au27 Au18 Au19 Au23 99.34(3) . . . . ? 
Au4 Au18 Au19 Au23 -155.58(2) . . . . ? 
S6 Au18 Au19 Au24 -170.73(8) . . . . ? 
Au33 Au18 Au19 Au24 -6.04(3) . . . . ? 
Au28 Au18 Au19 Au24 28.78(2) . . . . ? 
Au10 Au18 Au19 Au24 95.68(2) . . . . ? 
Au23 Au18 Au19 Au24 -40.61(2) . . . . ? 
Au27 Au18 Au19 Au24 58.74(3) . . . . ? 
Au4 Au18 Au19 Au24 163.81(3) . . . . ? 
S6 Au18 Au19 Au4 25.46(8) . . . . ? 
Au33 Au18 Au19 Au4 -169.86(2) . . . . ? 
Au28 Au18 Au19 Au4 -135.03(2) . . . . ? 
Au10 Au18 Au19 Au4 -68.135(19) . . . . ? 
Au23 Au18 Au19 Au4 155.58(2) . . . . ? 
Au27 Au18 Au19 Au4 -105.07(2) . . . . ? 
S6 Au18 Au19 Au25 128.60(8) . . . . ? 
Au33 Au18 Au19 Au25 -66.71(3) . . . . ? 
Au28 Au18 Au19 Au25 -31.89(2) . . . . ? 
Au10 Au18 Au19 Au25 35.01(2) . . . . ? 
Au23 Au18 Au19 Au25 -101.28(3) . . . . ? 
Au27 Au18 Au19 Au25 -1.93(3) . . . . ? 
Au4 Au18 Au19 Au25 103.14(2) . . . . ? 
S6 Au18 Au19 Au10 93.59(8) . . . . ? 
Au33 Au18 Au19 Au10 -101.72(3) . . . . ? 
Au28 Au18 Au19 Au10 -66.90(2) . . . . ? 
Au23 Au18 Au19 Au10 -136.28(2) . . . . ? 
Au27 Au18 Au19 Au10 -36.94(2) . . . . ? 
Au4 Au18 Au19 Au10 68.135(19) . . . . ? 
S6 Au4 Au19 Au8 157.19(9) . . . . ? 
Au5 Au4 Au19 Au8 -49.07(3) . . . . ? 
Au3 Au4 Au19 Au8 4.49(2) . . . . ? 
Au9 Au4 Au19 Au8 -49.74(2) . . . . ? 
Au1 Au4 Au19 Au8 58.55(3) . . . . ? 
Au10 Au4 Au19 Au8 -114.26(2) . . . . ? 
Au2 Au4 Au19 Au8 -112.94(15) . . . . ? 
Au7 Au4 Au19 Au8 52.314(19) . . . . ? 
Au18 Au4 Au19 Au8 -176.90(3) . . . . ? 
S6 Au4 Au19 Au20 95.22(9) . . . . ? 
Au5 Au4 Au19 Au20 -111.04(3) . . . . ? 
Au3 Au4 Au19 Au20 -57.48(3) . . . . ? 
Au9 Au4 Au19 Au20 -111.71(3) . . . . ? 
Au1 Au4 Au19 Au20 -3.42(3) . . . . ? 
Au10 Au4 Au19 Au20 -176.22(3) . . . . ? 
Au2 Au4 Au19 Au20 -174.91(14) . . . . ? 
Au7 Au4 Au19 Au20 -9.66(2) . . . . ? 
Au18 Au4 Au19 Au20 121.13(3) . . . . ? 
S6 Au4 Au19 Au28 -67.30(9) . . . . ? 
Au5 Au4 Au19 Au28 86.44(3) . . . . ? 
Au3 Au4 Au19 Au28 139.99(2) . . . . ? 
Au9 Au4 Au19 Au28 85.77(3) . . . . ? 
Au1 Au4 Au19 Au28 -165.94(2) . . . . ? 
Au10 Au4 Au19 Au28 21.252(19) . . . . ? 
Au2 Au4 Au19 Au28 22.57(16) . . . . ? 
Au7 Au4 Au19 Au28 -172.18(2) . . . . ? 
Au18 Au4 Au19 Au28 -41.40(2) . . . . ? 
S6 Au4 Au19 Au9 -153.07(9) . . . . ? 
Au5 Au4 Au19 Au9 0.67(3) . . . . ? 
Au3 Au4 Au19 Au9 54.22(2) . . . . ? 
Au1 Au4 Au19 Au9 108.29(3) . . . . ? 
Au10 Au4 Au19 Au9 -64.52(2) . . . . ? 
Au2 Au4 Au19 Au9 -63.21(15) . . . . ? 
Au7 Au4 Au19 Au9 102.05(2) . . . . ? 
Au18 Au4 Au19 Au9 -127.17(2) . . . . ? 
S6 Au4 Au19 Au7 104.88(9) . . . . ? 
Au5 Au4 Au19 Au7 -101.38(3) . . . . ? 
Au3 Au4 Au19 Au7 -47.827(19) . . . . ? 
Au9 Au4 Au19 Au7 -102.05(2) . . . . ? 
Au1 Au4 Au19 Au7 6.24(2) . . . . ? 
Au10 Au4 Au19 Au7 -166.569(19) . . . . ? 
Au2 Au4 Au19 Au7 -165.26(15) . . . . ? 
Au18 Au4 Au19 Au7 130.78(2) . . . . ? 
S6 Au4 Au19 Au18 -25.90(9) . . . . ? 
Au5 Au4 Au19 Au18 127.84(3) . . . . ? 
Au3 Au4 Au19 Au18 -178.61(2) . . . . ? 
Au9 Au4 Au19 Au18 127.17(2) . . . . ? 
Au1 Au4 Au19 Au18 -124.54(2) . . . . ? 
Au10 Au4 Au19 Au18 62.650(18) . . . . ? 
Au2 Au4 Au19 Au18 63.96(15) . . . . ? 
Au7 Au4 Au19 Au18 -130.78(2) . . . . ? 
S6 Au4 Au19 Au23 2.08(9) . . . . ? 
Au5 Au4 Au19 Au23 155.82(3) . . . . ? 
Au3 Au4 Au19 Au23 -150.62(3) . . . . ? 
Au9 Au4 Au19 Au23 155.15(4) . . . . ? 
Au1 Au4 Au19 Au23 -96.56(3) . . . . ? 
Au10 Au4 Au19 Au23 90.63(3) . . . . ? 
Au2 Au4 Au19 Au23 91.95(15) . . . . ? 
Au7 Au4 Au19 Au23 -102.80(3) . . . . ? 
Au18 Au4 Au19 Au23 27.99(3) . . . . ? 
S6 Au4 Au19 Au24 -117.90(9) . . . . ? 
Au5 Au4 Au19 Au24 35.84(10) . . . . ? 
Au3 Au4 Au19 Au24 89.40(9) . . . . ? 
Au9 Au4 Au19 Au24 35.17(9) . . . . ? 
Au1 Au4 Au19 Au24 143.47(9) . . . . ? 
Au10 Au4 Au19 Au24 -29.34(9) . . . . ? 
Au2 Au4 Au19 Au24 -28.0(2) . . . . ? 
Au7 Au4 Au19 Au24 137.22(9) . . . . ? 
Au18 Au4 Au19 Au24 -91.99(9) . . . . ? 
S6 Au4 Au19 Au25 -127.07(9) . . . . ? 
Au5 Au4 Au19 Au25 26.67(3) . . . . ? 
Au3 Au4 Au19 Au25 80.23(2) . . . . ? 
Au9 Au4 Au19 Au25 26.00(2) . . . . ? 
Au1 Au4 Au19 Au25 134.30(2) . . . . ? 
Au10 Au4 Au19 Au25 -38.51(2) . . . . ? 
Au2 Au4 Au19 Au25 -37.20(16) . . . . ? 
Au7 Au4 Au19 Au25 128.05(2) . . . . ? 
Au18 Au4 Au19 Au25 -101.16(2) . . . . ? 
S6 Au4 Au19 Au10 -88.55(9) . . . . ? 
Au5 Au4 Au19 Au10 65.19(3) . . . . ? 
Au3 Au4 Au19 Au10 118.74(2) . . . . ? 
Au9 Au4 Au19 Au10 64.52(2) . . . . ? 
Au1 Au4 Au19 Au10 172.81(2) . . . . ? 
Au2 Au4 Au19 Au10 1.31(15) . . . . ? 
Au7 Au4 Au19 Au10 166.569(19) . . . . ? 
Au18 Au4 Au19 Au10 -62.650(18) . . . . ? 
Au9 Au10 Au19 Au8 17.42(2) . . . . ? 
Au16 Au10 Au19 Au8 7.87(4) . . . . ? 
Au15 Au10 Au19 Au8 -85.37(18) . . . . ? 
Au28 Au10 Au19 Au8 -117.56(3) . . . . ? 
Au11 Au10 Au19 Au8 78.42(3) . . . . ? 
Au27 Au10 Au19 Au8 -150.85(2) . . . . ? 
Au18 Au10 Au19 Au8 169.99(3) . . . . ? 
Au26 Au10 Au19 Au8 -87.11(3) . . . . ? 
Au25 Au10 Au19 Au8 -50.03(2) . . . . ? 
Au4 Au10 Au19 Au8 86.11(3) . . . . ? 
Au9 Au10 Au19 Au20 95.00(12) . . . . ? 
Au16 Au10 Au19 Au20 85.45(13) . . . . ? 
Au15 Au10 Au19 Au20 -7.8(3) . . . . ? 
Au28 Au10 Au19 Au20 -39.98(12) . . . . ? 
Au11 Au10 Au19 Au20 156.00(11) . . . . ? 
Au27 Au10 Au19 Au20 -73.27(12) . . . . ? 
Au18 Au10 Au19 Au20 -112.43(13) . . . . ? 
Au26 Au10 Au19 Au20 -9.53(13) . . . . ? 
Au25 Au10 Au19 Au20 27.55(12) . . . . ? 
Au4 Au10 Au19 Au20 163.70(13) . . . . ? 
Au9 Au10 Au19 Au28 134.98(2) . . . . ? 
Au16 Au10 Au19 Au28 125.43(3) . . . . ? 
Au15 Au10 Au19 Au28 32.19(17) . . . . ? 
Au11 Au10 Au19 Au28 -164.02(3) . . . . ? 
Au27 Au10 Au19 Au28 -33.29(2) . . . . ? 
Au18 Au10 Au19 Au28 -72.45(2) . . . . ? 
Au26 Au10 Au19 Au28 30.449(19) . . . . ? 
Au25 Au10 Au19 Au28 67.531(19) . . . . ? 
Au4 Au10 Au19 Au28 -156.33(2) . . . . ? 
Au16 Au10 Au19 Au9 -9.55(2) . . . . ? 
Au15 Au10 Au19 Au9 -102.79(17) . . . . ? 
Au28 Au10 Au19 Au9 -134.98(2) . . . . ? 
Au11 Au10 Au19 Au9 61.00(3) . . . . ? 
Au27 Au10 Au19 Au9 -168.27(3) . . . . ? 
Au18 Au10 Au19 Au9 152.57(3) . . . . ? 
Au26 Au10 Au19 Au9 -104.53(2) . . . . ? 
Au25 Au10 Au19 Au9 -67.45(2) . . . . ? 
Au4 Au10 Au19 Au9 68.69(2) . . . . ? 
Au9 Au10 Au19 Au7 -52.05(3) . . . . ? 
Au16 Au10 Au19 Au7 -61.60(4) . . . . ? 
Au15 Au10 Au19 Au7 -154.84(16) . . . . ? 
Au28 Au10 Au19 Au7 172.97(3) . . . . ? 
Au11 Au10 Au19 Au7 8.95(4) . . . . ? 
Au27 Au10 Au19 Au7 139.68(3) . . . . ? 
Au18 Au10 Au19 Au7 100.52(3) . . . . ? 
Au26 Au10 Au19 Au7 -156.58(2) . . . . ? 
Au25 Au10 Au19 Au7 -119.50(3) . . . . ? 
Au4 Au10 Au19 Au7 16.65(2) . . . . ? 
Au9 Au10 Au19 Au18 -152.57(3) . . . . ? 
Au16 Au10 Au19 Au18 -162.12(3) . . . . ? 
Au15 Au10 Au19 Au18 104.64(17) . . . . ? 
Au28 Au10 Au19 Au18 72.45(2) . . . . ? 
Au11 Au10 Au19 Au18 -91.58(3) . . . . ? 
Au27 Au10 Au19 Au18 39.16(2) . . . . ? 
Au26 Au10 Au19 Au18 102.90(3) . . . . ? 
Au25 Au10 Au19 Au18 139.98(3) . . . . ? 
Au4 Au10 Au19 Au18 -83.88(2) . . . . ? 
Au9 Au10 Au19 Au23 167.02(3) . . . . ? 
Au16 Au10 Au19 Au23 157.47(2) . . . . ? 
Au15 Au10 Au19 Au23 64.23(18) . . . . ? 
Au28 Au10 Au19 Au23 32.04(2) . . . . ? 
Au11 Au10 Au19 Au23 -131.98(3) . . . . ? 
Au27 Au10 Au19 Au23 -1.25(3) . . . . ? 
Au18 Au10 Au19 Au23 -40.41(2) . . . . ? 
Au26 Au10 Au19 Au23 62.49(3) . . . . ? 
Au25 Au10 Au19 Au23 99.57(2) . . . . ? 
Au4 Au10 Au19 Au23 -124.29(2) . . . . ? 
Au9 Au10 Au19 Au24 103.64(2) . . . . ? 
Au16 Au10 Au19 Au24 94.09(3) . . . . ? 
Au15 Au10 Au19 Au24 0.85(18) . . . . ? 
Au28 Au10 Au19 Au24 -31.341(19) . . . . ? 
Au11 Au10 Au19 Au24 164.64(2) . . . . ? 
Au27 Au10 Au19 Au24 -64.63(3) . . . . ? 
Au18 Au10 Au19 Au24 -103.79(2) . . . . ? 
Au26 Au10 Au19 Au24 -0.89(2) . . . . ? 
Au25 Au10 Au19 Au24 36.190(18) . . . . ? 
Au4 Au10 Au19 Au24 172.33(2) . . . . ? 
Au9 Au10 Au19 Au4 -68.69(2) . . . . ? 
Au16 Au10 Au19 Au4 -78.24(3) . . . . ? 
Au15 Au10 Au19 Au4 -171.48(17) . . . . ? 
Au28 Au10 Au19 Au4 156.33(2) . . . . ? 
Au11 Au10 Au19 Au4 -7.70(2) . . . . ? 
Au27 Au10 Au19 Au4 123.04(2) . . . . ? 
Au18 Au10 Au19 Au4 83.88(2) . . . . ? 
Au26 Au10 Au19 Au4 -173.22(2) . . . . ? 
Au25 Au10 Au19 Au4 -136.14(2) . . . . ? 
Au9 Au10 Au19 Au25 67.45(2) . . . . ? 
Au16 Au10 Au19 Au25 57.90(3) . . . . ? 
Au15 Au10 Au19 Au25 -35.34(17) . . . . ? 
Au28 Au10 Au19 Au25 -67.531(19) . . . . ? 
Au11 Au10 Au19 Au25 128.45(3) . . . . ? 
Au27 Au10 Au19 Au25 -100.82(2) . . . . ? 
Au18 Au10 Au19 Au25 -139.98(3) . . . . ? 
Au26 Au10 Au19 Au25 -37.082(19) . . . . ? 
Au4 Au10 Au19 Au25 136.14(2) . . . . ? 
S2 Au7 Au20 S14 58.1(3) . . . . ? 
Au8 Au7 Au20 S14 -111.7(2) . . . . ? 
Au19 Au7 Au20 S14 179.6(2) . . . . ? 
Au3 Au7 Au20 S14 -127.1(2) . . . . ? 
Au22 Au7 Au20 S14 2.2(2) . . . . ? 
Au6 Au7 Au20 S14 -57.4(2) . . . . ? 
Au4 Au7 Au20 S14 171.3(2) . . . . ? 
S2 Au7 Au20 Au19 -121.50(13) . . . . ? 
Au8 Au7 Au20 Au19 68.65(2) . . . . ? 
Au3 Au7 Au20 Au19 53.23(3) . . . . ? 
Au22 Au7 Au20 Au19 -177.47(2) . . . . ? 
Au6 Au7 Au20 Au19 122.93(2) . . . . ? 
Au4 Au7 Au20 Au19 -8.362(19) . . . . ? 
S2 Au7 Au20 Au8 169.85(13) . . . . ? 
Au19 Au7 Au20 Au8 -68.65(2) . . . . ? 
Au3 Au7 Au20 Au8 -15.42(3) . . . . ? 
Au22 Au7 Au20 Au8 113.88(2) . . . . ? 
Au6 Au7 Au20 Au8 54.27(2) . . . . ? 
Au4 Au7 Au20 Au8 -77.01(2) . . . . ? 
S2 Au7 Au20 Au21 -15.73(13) . . . . ? 
Au8 Au7 Au20 Au21 174.42(2) . . . . ? 
Au19 Au7 Au20 Au21 105.76(2) . . . . ? 
Au3 Au7 Au20 Au21 159.00(3) . . . . ? 
Au22 Au7 Au20 Au21 -71.707(19) . . . . ? 
Au6 Au7 Au20 Au21 -131.31(2) . . . . ? 
Au4 Au7 Au20 Au21 97.40(2) . . . . ? 
S2 Au7 Au20 Au22 55.97(13) . . . . ? 
Au8 Au7 Au20 Au22 -113.88(2) . . . . ? 
Au19 Au7 Au20 Au22 177.47(2) . . . . ? 
Au3 Au7 Au20 Au22 -129.30(4) . . . . ? 
Au6 Au7 Au20 Au22 -59.603(19) . . . . ? 
Au4 Au7 Au20 Au22 169.11(2) . . . . ? 
S2 Au7 Au20 Au24 -141.43(13) . . . . ? 
Au8 Au7 Au20 Au24 48.72(2) . . . . ? 
Au19 Au7 Au20 Au24 -19.94(2) . . . . ? 
Au3 Au7 Au20 Au24 33.30(4) . . . . ? 
Au22 Au7 Au20 Au24 162.59(2) . . . . ? 
Au6 Au7 Au20 Au24 102.99(2) . . . . ? 
Au4 Au7 Au20 Au24 -28.30(3) . . . . ? 
S2 Au7 Au20 Au23 -83.11(13) . . . . ? 
Au8 Au7 Au20 Au23 107.04(2) . . . . ? 
Au19 Au7 Au20 Au23 38.389(18) . . . . ? 
Au3 Au7 Au20 Au23 91.62(3) . . . . ? 
Au22 Au7 Au20 Au23 -139.08(2) . . . . ? 
Au6 Au7 Au20 Au23 161.315(19) . . . . ? 
Au4 Au7 Au20 Au23 30.03(3) . . . . ? 
Au8 Au19 Au20 S14 111.97(13) . . . . ? 
Au28 Au19 Au20 S14 -6.98(13) . . . . ? 
Au9 Au19 Au20 S14 116.76(13) . . . . ? 
Au7 Au19 Au20 S14 -179.81(13) . . . . ? 
Au18 Au19 Au20 S14 -76.31(13) . . . . ? 
Au23 Au19 Au20 S14 -46.30(13) . . . . ? 
Au24 Au19 Au20 S14 19.99(13) . . . . ? 
Au4 Au19 Au20 S14 -169.17(13) . . . . ? 
Au25 Au19 Au20 S14 54.47(13) . . . . ? 
Au10 Au19 Au20 S14 29.23(14) . . . . ? 
Au8 Au19 Au20 Au7 -68.22(2) . . . . ? 
Au28 Au19 Au20 Au7 172.83(2) . . . . ? 
Au9 Au19 Au20 Au7 -63.44(3) . . . . ? 
Au18 Au19 Au20 Au7 103.49(3) . . . . ? 
Au23 Au19 Au20 Au7 133.51(2) . . . . ? 
Au24 Au19 Au20 Au7 -160.21(2) . . . . ? 
Au4 Au19 Au20 Au7 10.64(2) . . . . ? 
Au25 Au19 Au20 Au7 -125.73(2) . . . . ? 
Au10 Au19 Au20 Au7 -150.96(12) . . . . ? 
Au28 Au19 Au20 Au8 -118.95(3) . . . . ? 
Au9 Au19 Au20 Au8 4.78(3) . . . . ? 
Au7 Au19 Au20 Au8 68.22(2) . . . . ? 
Au18 Au19 Au20 Au8 171.71(4) . . . . ? 
Au23 Au19 Au20 Au8 -158.27(2) . . . . ? 
Au24 Au19 Au20 Au8 -91.99(2) . . . . ? 
Au4 Au19 Au20 Au8 78.86(3) . . . . ? 
Au25 Au19 Au20 Au8 -57.51(2) . . . . ? 
Au10 Au19 Au20 Au8 -82.74(12) . . . . ? 
Au8 Au19 Au20 Au21 -145.69(3) . . . . ? 
Au28 Au19 Au20 Au21 95.36(3) . . . . ? 
Au9 Au19 Au20 Au21 -140.91(3) . . . . ? 
Au7 Au19 Au20 Au21 -77.47(2) . . . . ? 
Au18 Au19 Au20 Au21 26.02(4) . . . . ? 
Au23 Au19 Au20 Au21 56.04(2) . . . . ? 
Au24 Au19 Au20 Au21 122.32(2) . . . . ? 
Au4 Au19 Au20 Au21 -66.83(3) . . . . ? 
Au25 Au19 Au20 Au21 156.80(2) . . . . ? 
Au10 Au19 Au20 Au21 131.57(12) . . . . ? 
Au8 Au19 Au20 Au22 -71.00(3) . . . . ? 
Au28 Au19 Au20 Au22 170.05(2) . . . . ? 
Au9 Au19 Au20 Au22 -66.22(4) . . . . ? 
Au7 Au19 Au20 Au22 -2.78(2) . . . . ? 
Au18 Au19 Au20 Au22 100.71(3) . . . . ? 
Au23 Au19 Au20 Au22 130.73(3) . . . . ? 
Au24 Au19 Au20 Au22 -162.98(3) . . . . ? 
Au4 Au19 Au20 Au22 7.86(4) . . . . ? 
Au25 Au19 Au20 Au22 -128.50(2) . . . . ? 
Au10 Au19 Au20 Au22 -153.74(11) . . . . ? 
Au8 Au19 Au20 Au24 91.99(2) . . . . ? 
Au28 Au19 Au20 Au24 -26.97(2) . . . . ? 
Au9 Au19 Au20 Au24 96.77(3) . . . . ? 
Au7 Au19 Au20 Au24 160.21(2) . . . . ? 
Au18 Au19 Au20 Au24 -96.30(3) . . . . ? 
Au23 Au19 Au20 Au24 -66.282(19) . . . . ? 
Au4 Au19 Au20 Au24 170.84(3) . . . . ? 
Au25 Au19 Au20 Au24 34.48(2) . . . . ? 
Au10 Au19 Au20 Au24 9.24(12) . . . . ? 
Au8 Au19 Au20 Au23 158.27(2) . . . . ? 
Au28 Au19 Au20 Au23 39.31(2) . . . . ? 
Au9 Au19 Au20 Au23 163.05(3) . . . . ? 
Au7 Au19 Au20 Au23 -133.51(2) . . . . ? 
Au18 Au19 Au20 Au23 -30.02(3) . . . . ? 
Au24 Au19 Au20 Au23 66.282(19) . . . . ? 
Au4 Au19 Au20 Au23 -122.87(3) . . . . ? 
Au25 Au19 Au20 Au23 100.76(3) . . . . ? 
Au10 Au19 Au20 Au23 75.53(12) . . . . ? 
S9 Au8 Au20 S14 -9.56(17) . . . . ? 
Au7 Au8 Au20 S14 156.11(12) . . . . ? 
Au19 Au8 Au20 S14 -130.06(12) . . . . ? 
Au9 Au8 Au20 S14 -134.34(12) . . . . ? 
Au6 Au8 Au20 S14 100.68(12) . . . . ? 
Au3 Au8 Au20 S14 167.06(12) . . . . ? 
S9 Au8 Au20 Au7 -165.67(13) . . . . ? 
Au19 Au8 Au20 Au7 73.83(2) . . . . ? 
Au9 Au8 Au20 Au7 69.54(3) . . . . ? 
Au6 Au8 Au20 Au7 -55.43(2) . . . . ? 
Au3 Au8 Au20 Au7 10.95(2) . . . . ? 
S9 Au8 Au20 Au19 120.50(13) . . . . ? 
Au7 Au8 Au20 Au19 -73.83(2) . . . . ? 
Au9 Au8 Au20 Au19 -4.29(3) . . . . ? 
Au6 Au8 Au20 Au19 -129.26(2) . . . . ? 
Au3 Au8 Au20 Au19 -62.88(3) . . . . ? 
S9 Au8 Au20 Au21 -174.78(13) . . . . ? 
Au7 Au8 Au20 Au21 -9.11(4) . . . . ? 
Au19 Au8 Au20 Au21 64.72(4) . . . . ? 
Au9 Au8 Au20 Au21 60.43(5) . . . . ? 
Au6 Au8 Au20 Au21 -64.54(4) . . . . ? 
Au3 Au8 Au20 Au21 1.84(5) . . . . ? 
S9 Au8 Au20 Au22 -110.29(13) . . . . ? 
Au7 Au8 Au20 Au22 55.38(2) . . . . ? 
Au19 Au8 Au20 Au22 129.21(2) . . . . ? 
Au9 Au8 Au20 Au22 124.93(3) . . . . ? 
Au6 Au8 Au20 Au22 -0.05(2) . . . . ? 
Au3 Au8 Au20 Au22 66.33(3) . . . . ? 
S9 Au8 Au20 Au24 56.49(13) . . . . ? 
Au7 Au8 Au20 Au24 -137.84(2) . . . . ? 
Au19 Au8 Au20 Au24 -64.01(2) . . . . ? 
Au9 Au8 Au20 Au24 -68.29(3) . . . . ? 
Au6 Au8 Au20 Au24 166.73(2) . . . . ? 
Au3 Au8 Au20 Au24 -126.89(2) . . . . ? 
S9 Au8 Au20 Au23 101.16(13) . . . . ? 
Au7 Au8 Au20 Au23 -93.17(3) . . . . ? 
Au19 Au8 Au20 Au23 -19.34(2) . . . . ? 
Au9 Au8 Au20 Au23 -23.62(3) . . . . ? 
Au6 Au8 Au20 Au23 -148.60(2) . . . . ? 
Au3 Au8 Au20 Au23 -82.22(3) . . . . ? 
S14 Au20 Au21 S11 68.83(13) . . . . ? 
Au7 Au20 Au21 S11 -130.66(9) . . . . ? 
Au19 Au20 Au21 S11 -71.20(9) . . . . ? 
Au8 Au20 Au21 S11 -122.90(9) . . . . ? 
Au22 Au20 Au21 S11 165.16(9) . . . . ? 
Au24 Au20 Au21 S11 -8.59(9) . . . . ? 
Au23 Au20 Au21 S11 -23.78(9) . . . . ? 
S14 Au20 Au21 S7 -102.16(12) . . . . ? 
Au7 Au20 Au21 S7 58.36(8) . . . . ? 
Au19 Au20 Au21 S7 117.82(8) . . . . ? 
Au8 Au20 Au21 S7 66.12(8) . . . . ? 
Au22 Au20 Au21 S7 -5.82(8) . . . . ? 
Au24 Au20 Au21 S7 -179.57(8) . . . . ? 
Au23 Au20 Au21 S7 165.23(8) . . . . ? 
S14 Au20 Au22 S8 -86.76(12) . . . . ? 
Au7 Au20 Au22 S8 92.49(9) . . . . ? 
Au19 Au20 Au22 S8 95.20(9) . . . . ? 
Au8 Au20 Au22 S8 41.34(9) . . . . ? 
Au21 Au20 Au22 S8 -174.34(9) . . . . ? 
Au24 Au20 Au22 S8 -13.87(9) . . . . ? 
Au23 Au20 Au22 S8 172.62(9) . . . . ? 
S14 Au20 Au22 S7 93.34(12) . . . . ? 
Au7 Au20 Au22 S7 -87.41(8) . . . . ? 
Au19 Au20 Au22 S7 -84.69(8) . . . . ? 
Au8 Au20 Au22 S7 -138.56(8) . . . . ? 
Au21 Au20 Au22 S7 5.76(8) . . . . ? 
Au24 Au20 Au22 S7 166.23(8) . . . . ? 
Au23 Au20 Au22 S7 -7.28(8) . . . . ? 
S14 Au20 Au22 Au7 -179.25(9) . . . . ? 
Au19 Au20 Au22 Au7 2.72(2) . . . . ? 
Au8 Au20 Au22 Au7 -51.146(19) . . . . ? 
Au21 Au20 Au22 Au7 93.17(2) . . . . ? 
Au24 Au20 Au22 Au7 -106.36(9) . . . . ? 
Au23 Au20 Au22 Au7 80.13(4) . . . . ? 
S2 Au7 Au22 S8 121.77(12) . . . . ? 
Au8 Au7 Au22 S8 -38.32(9) . . . . ? 
Au20 Au7 Au22 S8 -93.72(9) . . . . ? 
Au19 Au7 Au22 S8 -96.31(9) . . . . ? 
Au3 Au7 Au22 S8 31.41(9) . . . . ? 
Au6 Au7 Au22 S8 18.49(9) . . . . ? 
Au4 Au7 Au22 S8 174.56(14) . . . . ? 
S2 Au7 Au22 S7 -49.27(13) . . . . ? 
Au8 Au7 Au22 S7 150.64(9) . . . . ? 
Au20 Au7 Au22 S7 95.24(9) . . . . ? 
Au19 Au7 Au22 S7 92.65(9) . . . . ? 
Au3 Au7 Au22 S7 -139.63(9) . . . . ? 
Au6 Au7 Au22 S7 -152.56(9) . . . . ? 
Au4 Au7 Au22 S7 3.51(15) . . . . ? 
S2 Au7 Au22 Au20 -144.50(9) . . . . ? 
Au8 Au7 Au22 Au20 55.41(2) . . . . ? 
Au19 Au7 Au22 Au20 -2.59(2) . . . . ? 
Au3 Au7 Au22 Au20 125.14(4) . . . . ? 
Au6 Au7 Au22 Au20 112.21(2) . . . . ? 
Au4 Au7 Au22 Au20 -91.72(15) . . . . ? 
Au8 Au19 Au23 S11 -75.16(10) . . . . ? 
Au20 Au19 Au23 S11 -50.51(10) . . . . ? 
Au28 Au19 Au23 S11 170.69(10) . . . . ? 
Au9 Au19 Au23 S11 171.08(10) . . . . ? 
Au7 Au19 Au23 S11 -8.56(10) . . . . ? 
Au18 Au19 Au23 S11 102.65(10) . . . . ? 
Au24 Au19 Au23 S11 -122.11(10) . . . . ? 
Au4 Au19 Au23 S11 73.05(10) . . . . ? 
Au25 Au19 Au23 S11 -157.64(10) . . . . ? 
Au10 Au19 Au23 S11 140.22(10) . . . . ? 
Au8 Au19 Au23 Au28 114.15(3) . . . . ? 
Au20 Au19 Au23 Au28 138.80(2) . . . . ? 
Au9 Au19 Au23 Au28 0.39(7) . . . . ? 
Au7 Au19 Au23 Au28 -179.25(3) . . . . ? 
Au18 Au19 Au23 Au28 -68.04(2) . . . . ? 
Au24 Au19 Au23 Au28 67.20(2) . . . . ? 
Au4 Au19 Au23 Au28 -97.64(3) . . . . ? 
Au25 Au19 Au23 Au28 31.67(2) . . . . ? 
Au10 Au19 Au23 Au28 -30.47(2) . . . . ? 
Au8 Au19 Au23 Au33 149.77(3) . . . . ? 
Au20 Au19 Au23 Au33 174.42(2) . . . . ? 
Au28 Au19 Au23 Au33 35.62(2) . . . . ? 
Au9 Au19 Au23 Au33 36.01(8) . . . . ? 
Au7 Au19 Au23 Au33 -143.63(2) . . . . ? 
Au18 Au19 Au23 Au33 -32.42(2) . . . . ? 
Au24 Au19 Au23 Au33 102.82(3) . . . . ? 
Au4 Au19 Au23 Au33 -62.02(4) . . . . ? 
Au25 Au19 Au23 Au33 67.29(3) . . . . ? 
Au10 Au19 Au23 Au33 5.15(3) . . . . ? 
Au8 Au19 Au23 Au24 46.95(3) . . . . ? 
Au20 Au19 Au23 Au24 71.60(2) . . . . ? 
Au28 Au19 Au23 Au24 -67.20(2) . . . . ? 
Au9 Au19 Au23 Au24 -66.81(7) . . . . ? 
Au7 Au19 Au23 Au24 113.55(3) . . . . ? 
Au18 Au19 Au23 Au24 -135.24(2) . . . . ? 
Au4 Au19 Au23 Au24 -164.84(4) . . . . ? 
Au25 Au19 Au23 Au24 -35.53(2) . . . . ? 
Au10 Au19 Au23 Au24 -97.67(2) . . . . ? 
Au8 Au19 Au23 Au18 -177.81(4) . . . . ? 
Au20 Au19 Au23 Au18 -153.16(2) . . . . ? 
Au28 Au19 Au23 Au18 68.04(2) . . . . ? 
Au9 Au19 Au23 Au18 68.42(7) . . . . ? 
Au7 Au19 Au23 Au18 -111.21(3) . . . . ? 
Au24 Au19 Au23 Au18 135.24(2) . . . . ? 
Au4 Au19 Au23 Au18 -29.61(3) . . . . ? 
Au25 Au19 Au23 Au18 99.71(3) . . . . ? 
Au10 Au19 Au23 Au18 37.57(2) . . . . ? 
Au8 Au19 Au23 Au31 83.84(4) . . . . ? 
Au20 Au19 Au23 Au31 108.49(2) . . . . ? 
Au28 Au19 Au23 Au31 -30.31(2) . . . . ? 
Au9 Au19 Au23 Au31 -29.92(8) . . . . ? 
Au7 Au19 Au23 Au31 150.45(2) . . . . ? 
Au18 Au19 Au23 Au31 -98.34(3) . . . . ? 
Au24 Au19 Au23 Au31 36.89(2) . . . . ? 
Au4 Au19 Au23 Au31 -127.95(3) . . . . ? 
Au25 Au19 Au23 Au31 1.36(3) . . . . ? 
Au10 Au19 Au23 Au31 -60.78(3) . . . . ? 
Au8 Au19 Au23 Au29 15.01(4) . . . . ? 
Au20 Au19 Au23 Au29 39.66(2) . . . . ? 
Au28 Au19 Au23 Au29 -99.14(3) . . . . ? 
Au9 Au19 Au23 Au29 -98.76(7) . . . . ? 
Au7 Au19 Au23 Au29 81.61(3) . . . . ? 
Au18 Au19 Au23 Au29 -167.18(3) . . . . ? 
Au24 Au19 Au23 Au29 -31.94(2) . . . . ? 
Au4 Au19 Au23 Au29 163.21(3) . . . . ? 
Au25 Au19 Au23 Au29 -67.47(3) . . . . ? 
Au10 Au19 Au23 Au29 -129.61(2) . . . . ? 
Au8 Au19 Au23 Au20 -24.65(3) . . . . ? 
Au28 Au19 Au23 Au20 -138.80(2) . . . . ? 
Au9 Au19 Au23 Au20 -138.41(7) . . . . ? 
Au7 Au19 Au23 Au20 41.95(2) . . . . ? 
Au18 Au19 Au23 Au20 153.16(2) . . . . ? 
Au24 Au19 Au23 Au20 -71.60(2) . . . . ? 
Au4 Au19 Au23 Au20 123.56(4) . . . . ? 
Au25 Au19 Au23 Au20 -107.13(2) . . . . ? 
Au10 Au19 Au23 Au20 -169.27(3) . . . . ? 
S6 Au18 Au23 S11 -49.80(13) . . . . ? 
Au33 Au18 Au23 S11 99.13(9) . . . . ? 
Au28 Au18 Au23 S11 169.10(9) . . . . ? 
Au19 Au18 Au23 S11 -119.25(9) . . . . ? 
Au10 Au18 Au23 S11 -162.24(9) . . . . ? 
Au27 Au18 Au23 S11 136.90(9) . . . . ? 
Au4 Au18 Au23 S11 -97.13(9) . . . . ? 
S6 Au18 Au23 Au28 141.10(9) . . . . ? 
Au33 Au18 Au23 Au28 -69.97(2) . . . . ? 
Au19 Au18 Au23 Au28 71.65(2) . . . . ? 
Au10 Au18 Au23 Au28 28.65(2) . . . . ? 
Au27 Au18 Au23 Au28 -32.20(2) . . . . ? 
Au4 Au18 Au23 Au28 93.77(2) . . . . ? 
S6 Au18 Au23 Au19 69.46(9) . . . . ? 
Au33 Au18 Au23 Au19 -141.62(2) . . . . ? 
Au28 Au18 Au23 Au19 -71.65(2) . . . . ? 
Au10 Au18 Au23 Au19 -42.99(2) . . . . ? 
Au27 Au18 Au23 Au19 -103.85(2) . . . . ? 
Au4 Au18 Au23 Au19 22.13(2) . . . . ? 
S6 Au18 Au23 Au33 -148.92(9) . . . . ? 
Au28 Au18 Au23 Au33 69.97(2) . . . . ? 
Au19 Au18 Au23 Au33 141.62(2) . . . . ? 
Au10 Au18 Au23 Au33 98.63(3) . . . . ? 
Au27 Au18 Au23 Au33 37.774(19) . . . . ? 
Au4 Au18 Au23 Au33 163.75(2) . . . . ? 
S6 Au18 Au23 Au24 110.03(9) . . . . ? 
Au33 Au18 Au23 Au24 -101.05(2) . . . . ? 
Au28 Au18 Au23 Au24 -31.07(2) . . . . ? 
Au19 Au18 Au23 Au24 40.57(2) . . . . ? 
Au10 Au18 Au23 Au24 -2.42(3) . . . . ? 
Au27 Au18 Au23 Au24 -63.27(3) . . . . ? 
Au4 Au18 Au23 Au24 62.70(3) . . . . ? 
S6 Au18 Au23 Au31 171.17(9) . . . . ? 
Au33 Au18 Au23 Au31 -39.911(19) . . . . ? 
Au28 Au18 Au23 Au31 30.06(2) . . . . ? 
Au19 Au18 Au23 Au31 101.71(2) . . . . ? 
Au10 Au18 Au23 Au31 58.72(3) . . . . ? 
Au27 Au18 Au23 Au31 -2.14(2) . . . . ? 
Au4 Au18 Au23 Au31 123.84(2) . . . . ? 
S6 Au18 Au23 Au29 124.72(10) . . . . ? 
Au33 Au18 Au23 Au29 -86.36(10) . . . . ? 
Au28 Au18 Au23 Au29 -16.39(10) . . . . ? 
Au19 Au18 Au23 Au29 55.26(10) . . . . ? 
Au10 Au18 Au23 Au29 12.27(11) . . . . ? 
Au27 Au18 Au23 Au29 -48.59(11) . . . . ? 
Au4 Au18 Au23 Au29 77.39(11) . . . . ? 
S6 Au18 Au23 Au20 46.82(9) . . . . ? 
Au33 Au18 Au23 Au20 -164.26(2) . . . . ? 
Au28 Au18 Au23 Au20 -94.29(2) . . . . ? 
Au19 Au18 Au23 Au20 -22.64(2) . . . . ? 
Au10 Au18 Au23 Au20 -65.63(3) . . . . ? 
Au27 Au18 Au23 Au20 -126.49(2) . . . . ? 
Au4 Au18 Au23 Au20 -0.52(3) . . . . ? 
S14 Au20 Au23 S11 -65.97(12) . . . . ? 
Au7 Au20 Au23 S11 101.46(8) . . . . ? 
Au19 Au20 Au23 S11 142.44(8) . . . . ? 
Au8 Au20 Au23 S11 162.26(8) . . . . ? 
Au21 Au20 Au23 S11 22.76(8) . . . . ? 
Au22 Au20 Au23 S11 35.93(8) . . . . ? 
Au24 Au20 Au23 S11 -141.95(8) . . . . ? 
S14 Au20 Au23 Au28 116.04(9) . . . . ? 
Au7 Au20 Au23 Au28 -76.53(3) . . . . ? 
Au19 Au20 Au23 Au28 -35.55(2) . . . . ? 
Au8 Au20 Au23 Au28 -15.74(3) . . . . ? 
Au21 Au20 Au23 Au28 -155.24(2) . . . . ? 
Au22 Au20 Au23 Au28 -142.06(3) . . . . ? 
Au24 Au20 Au23 Au28 40.06(2) . . . . ? 
S14 Au20 Au23 Au19 151.59(9) . . . . ? 
Au7 Au20 Au23 Au19 -40.98(2) . . . . ? 
Au8 Au20 Au23 Au19 19.82(2) . . . . ? 
Au21 Au20 Au23 Au19 -119.68(2) . . . . ? 
Au22 Au20 Au23 Au19 -106.51(4) . . . . ? 
Au24 Au20 Au23 Au19 75.61(2) . . . . ? 
S14 Au20 Au23 Au33 136.48(9) . . . . ? 
Au7 Au20 Au23 Au33 -56.09(7) . . . . ? 
Au19 Au20 Au23 Au33 -15.12(6) . . . . ? 
Au8 Au20 Au23 Au33 4.70(8) . . . . ? 
Au21 Au20 Au23 Au33 -134.80(7) . . . . ? 
Au22 Au20 Au23 Au33 -121.62(6) . . . . ? 
Au24 Au20 Au23 Au33 60.50(7) . . . . ? 
S14 Au20 Au23 Au24 75.98(9) . . . . ? 
Au7 Au20 Au23 Au24 -116.59(2) . . . . ? 
Au19 Au20 Au23 Au24 -75.61(2) . . . . ? 
Au8 Au20 Au23 Au24 -55.79(2) . . . . ? 
Au21 Au20 Au23 Au24 164.70(2) . . . . ? 
Au22 Au20 Au23 Au24 177.88(4) . . . . ? 
S14 Au20 Au23 Au18 175.37(9) . . . . ? 
Au7 Au20 Au23 Au18 -17.20(3) . . . . ? 
Au19 Au20 Au23 Au18 23.78(2) . . . . ? 
Au8 Au20 Au23 Au18 43.60(3) . . . . ? 
Au21 Au20 Au23 Au18 -95.90(2) . . . . ? 
Au22 Au20 Au23 Au18 -82.73(4) . . . . ? 
Au24 Au20 Au23 Au18 99.39(2) . . . . ? 
S14 Au20 Au23 Au31 56.56(9) . . . . ? 
Au7 Au20 Au23 Au31 -136.00(2) . . . . ? 
Au19 Au20 Au23 Au31 -95.03(3) . . . . ? 
Au8 Au20 Au23 Au31 -75.21(3) . . . . ? 
Au21 Au20 Au23 Au31 145.29(2) . . . . ? 
Au22 Au20 Au23 Au31 158.47(3) . . . . ? 
Au24 Au20 Au23 Au31 -19.41(2) . . . . ? 
S14 Au20 Au23 Au29 10.40(9) . . . . ? 
Au7 Au20 Au23 Au29 177.83(2) . . . . ? 
Au19 Au20 Au23 Au29 -141.19(2) . . . . ? 
Au8 Au20 Au23 Au29 -121.37(2) . . . . ? 
Au21 Au20 Au23 Au29 99.123(19) . . . . ? 
Au22 Au20 Au23 Au29 112.30(4) . . . . ? 
Au24 Au20 Au23 Au29 -65.578(18) . . . . ? 
S11 Au23 Au24 S15 16.35(18) . . . . ? 
Au28 Au23 Au24 S15 -170.66(14) . . . . ? 
Au19 Au23 Au24 S15 -101.15(14) . . . . ? 
Au33 Au23 Au24 S15 160.79(14) . . . . ? 
Au18 Au23 Au24 S15 -139.83(14) . . . . ? 
Au31 Au23 Au24 S15 120.88(14) . . . . ? 
Au29 Au23 Au24 S15 44.37(14) . . . . ? 
Au20 Au23 Au24 S15 -38.46(14) . . . . ? 
S11 Au23 Au24 Au28 -172.99(11) . . . . ? 
Au19 Au23 Au24 Au28 69.51(2) . . . . ? 
Au33 Au23 Au24 Au28 -28.55(2) . . . . ? 
Au18 Au23 Au24 Au28 30.83(2) . . . . ? 
Au31 Au23 Au24 Au28 -68.46(2) . . . . ? 
Au29 Au23 Au24 Au28 -144.97(3) . . . . ? 
Au20 Au23 Au24 Au28 132.20(2) . . . . ? 
S11 Au23 Au24 Au31 -104.53(11) . . . . ? 
Au28 Au23 Au24 Au31 68.46(2) . . . . ? 
Au19 Au23 Au24 Au31 137.97(3) . . . . ? 
Au33 Au23 Au24 Au31 39.91(2) . . . . ? 
Au18 Au23 Au24 Au31 99.29(3) . . . . ? 
Au29 Au23 Au24 Au31 -76.51(2) . . . . ? 
Au20 Au23 Au24 Au31 -159.34(2) . . . . ? 
S11 Au23 Au24 Au25 155.81(11) . . . . ? 
Au28 Au23 Au24 Au25 -31.20(2) . . . . ? 
Au19 Au23 Au24 Au25 38.31(2) . . . . ? 
Au33 Au23 Au24 Au25 -59.75(3) . . . . ? 
Au18 Au23 Au24 Au25 -0.37(3) . . . . ? 
Au31 Au23 Au24 Au25 -99.66(3) . . . . ? 
Au29 Au23 Au24 Au25 -176.17(3) . . . . ? 
Au20 Au23 Au24 Au25 101.00(3) . . . . ? 
S11 Au23 Au24 Au32 -142.55(11) . . . . ? 
Au28 Au23 Au24 Au32 30.44(2) . . . . ? 
Au19 Au23 Au24 Au32 99.95(3) . . . . ? 
Au33 Au23 Au24 Au32 1.89(3) . . . . ? 
Au18 Au23 Au24 Au32 61.27(3) . . . . ? 
Au31 Au23 Au24 Au32 -38.02(2) . . . . ? 
Au29 Au23 Au24 Au32 -114.53(3) . . . . ? 
Au20 Au23 Au24 Au32 162.64(3) . . . . ? 
S11 Au23 Au24 Au19 117.50(11) . . . . ? 
Au28 Au23 Au24 Au19 -69.51(2) . . . . ? 
Au33 Au23 Au24 Au19 -98.06(3) . . . . ? 
Au18 Au23 Au24 Au19 -38.68(2) . . . . ? 
Au31 Au23 Au24 Au19 -137.97(3) . . . . ? 
Au29 Au23 Au24 Au19 145.52(3) . . . . ? 
Au20 Au23 Au24 Au19 62.69(2) . . . . ? 
S11 Au23 Au24 Au29 -28.02(11) . . . . ? 
Au28 Au23 Au24 Au29 144.97(3) . . . . ? 
Au19 Au23 Au24 Au29 -145.52(3) . . . . ? 
Au33 Au23 Au24 Au29 116.42(3) . . . . ? 
Au18 Au23 Au24 Au29 175.80(3) . . . . ? 
Au31 Au23 Au24 Au29 76.51(2) . . . . ? 
Au20 Au23 Au24 Au29 -82.83(2) . . . . ? 
S11 Au23 Au24 Au20 54.81(11) . . . . ? 
Au28 Au23 Au24 Au20 -132.20(2) . . . . ? 
Au19 Au23 Au24 Au20 -62.69(2) . . . . ? 
Au33 Au23 Au24 Au20 -160.75(2) . . . . ? 
Au18 Au23 Au24 Au20 -101.37(2) . . . . ? 
Au31 Au23 Au24 Au20 159.34(2) . . . . ? 
Au29 Au23 Au24 Au20 82.83(2) . . . . ? 
S11 Au23 Au24 Au30 168.71(12) . . . . ? 
Au28 Au23 Au24 Au30 -18.29(13) . . . . ? 
Au19 Au23 Au24 Au30 51.21(13) . . . . ? 
Au33 Au23 Au24 Au30 -46.85(14) . . . . ? 
Au18 Au23 Au24 Au30 12.53(14) . . . . ? 
Au31 Au23 Au24 Au30 -86.76(14) . . . . ? 
Au29 Au23 Au24 Au30 -163.27(14) . . . . ? 
Au20 Au23 Au24 Au30 113.90(14) . . . . ? 
Au8 Au19 Au24 S15 -6.85(9) . . . . ? 
Au20 Au19 Au24 S15 57.54(9) . . . . ? 
Au28 Au19 Au24 S15 -151.43(9) . . . . ? 
Au9 Au19 Au24 S15 -63.15(9) . . . . ? 
Au7 Au19 Au24 S15 37.91(9) . . . . ? 
Au18 Au19 Au24 S15 179.23(9) . . . . ? 
Au23 Au19 Au24 S15 137.32(9) . . . . ? 
Au4 Au19 Au24 S15 -94.23(10) . . . . ? 
Au25 Au19 Au24 S15 -83.86(9) . . . . ? 
Au10 Au19 Au24 S15 -120.71(9) . . . . ? 
Au8 Au19 Au24 Au28 144.58(2) . . . . ? 
Au20 Au19 Au24 Au28 -151.03(2) . . . . ? 
Au9 Au19 Au24 Au28 88.28(3) . . . . ? 
Au7 Au19 Au24 Au28 -170.66(3) . . . . ? 
Au18 Au19 Au24 Au28 -29.34(2) . . . . ? 
Au23 Au19 Au24 Au28 -71.25(2) . . . . ? 
Au4 Au19 Au24 Au28 57.19(9) . . . . ? 
Au25 Au19 Au24 Au28 67.57(2) . . . . ? 
Au10 Au19 Au24 Au28 30.714(18) . . . . ? 
Au8 Au19 Au24 Au31 177.09(2) . . . . ? 
Au20 Au19 Au24 Au31 -118.53(2) . . . . ? 
Au28 Au19 Au24 Au31 32.51(2) . . . . ? 
Au9 Au19 Au24 Au31 120.79(2) . . . . ? 
Au7 Au19 Au24 Au31 -138.16(2) . . . . ? 
Au18 Au19 Au24 Au31 3.17(3) . . . . ? 
Au23 Au19 Au24 Au31 -38.75(2) . . . . ? 
Au4 Au19 Au24 Au31 89.70(9) . . . . ? 
Au25 Au19 Au24 Au31 100.08(2) . . . . ? 
Au10 Au19 Au24 Au31 63.22(2) . . . . ? 
Au8 Au19 Au24 Au25 77.010(19) . . . . ? 
Au20 Au19 Au24 Au25 141.40(2) . . . . ? 
Au28 Au19 Au24 Au25 -67.57(2) . . . . ? 
Au9 Au19 Au24 Au25 20.71(2) . . . . ? 
Au7 Au19 Au24 Au25 121.77(3) . . . . ? 
Au18 Au19 Au24 Au25 -96.91(2) . . . . ? 
Au23 Au19 Au24 Au25 -138.82(2) . . . . ? 
Au4 Au19 Au24 Au25 -10.38(9) . . . . ? 
Au10 Au19 Au24 Au25 -36.856(19) . . . . ? 
Au8 Au19 Au24 Au23 -144.17(3) . . . . ? 
Au20 Au19 Au24 Au23 -79.78(2) . . . . ? 
Au28 Au19 Au24 Au23 71.25(2) . . . . ? 
Au9 Au19 Au24 Au23 159.54(3) . . . . ? 
Au7 Au19 Au24 Au23 -99.41(3) . . . . ? 
Au18 Au19 Au24 Au23 41.91(2) . . . . ? 
Au4 Au19 Au24 Au23 128.45(9) . . . . ? 
Au25 Au19 Au24 Au23 138.82(2) . . . . ? 
Au10 Au19 Au24 Au23 101.97(2) . . . . ? 
Au8 Au19 Au24 Au32 113.60(2) . . . . ? 
Au20 Au19 Au24 Au32 177.99(2) . . . . ? 
Au28 Au19 Au24 Au32 -30.978(19) . . . . ? 
Au9 Au19 Au24 Au32 57.30(3) . . . . ? 
Au7 Au19 Au24 Au32 158.36(2) . . . . ? 
Au18 Au19 Au24 Au32 -60.32(3) . . . . ? 
Au23 Au19 Au24 Au32 -102.23(2) . . . . ? 
Au4 Au19 Au24 Au32 26.21(10) . . . . ? 
Au25 Au19 Au24 Au32 36.592(19) . . . . ? 
Au10 Au19 Au24 Au32 -0.26(2) . . . . ? 
Au8 Au19 Au24 Au29 -110.89(2) . . . . ? 
Au20 Au19 Au24 Au29 -46.50(2) . . . . ? 
Au28 Au19 Au24 Au29 104.53(3) . . . . ? 
Au9 Au19 Au24 Au29 -167.19(2) . . . . ? 
Au7 Au19 Au24 Au29 -66.13(3) . . . . ? 
Au18 Au19 Au24 Au29 75.19(3) . . . . ? 
Au23 Au19 Au24 Au29 33.28(2) . . . . ? 
Au4 Au19 Au24 Au29 161.73(8) . . . . ? 
Au25 Au19 Au24 Au29 172.10(3) . . . . ? 
Au10 Au19 Au24 Au29 135.25(2) . . . . ? 
Au8 Au19 Au24 Au20 -64.387(19) . . . . ? 
Au28 Au19 Au24 Au20 151.03(2) . . . . ? 
Au9 Au19 Au24 Au20 -120.69(3) . . . . ? 
Au7 Au19 Au24 Au20 -19.63(2) . . . . ? 
Au18 Au19 Au24 Au20 121.69(2) . . . . ? 
Au23 Au19 Au24 Au20 79.78(2) . . . . ? 
Au4 Au19 Au24 Au20 -151.77(9) . . . . ? 
Au25 Au19 Au24 Au20 -141.40(2) . . . . ? 
Au10 Au19 Au24 Au20 -178.25(2) . . . . ? 
Au8 Au19 Au24 Au30 45.28(3) . . . . ? 
Au20 Au19 Au24 Au30 109.67(3) . . . . ? 
Au28 Au19 Au24 Au30 -99.30(3) . . . . ? 
Au9 Au19 Au24 Au30 -11.01(3) . . . . ? 
Au7 Au19 Au24 Au30 90.04(3) . . . . ? 
Au18 Au19 Au24 Au30 -128.64(2) . . . . ? 
Au23 Au19 Au24 Au30 -170.55(3) . . . . ? 
Au4 Au19 Au24 Au30 -42.10(10) . . . . ? 
Au25 Au19 Au24 Au30 -31.73(2) . . . . ? 
Au10 Au19 Au24 Au30 -68.58(3) . . . . ? 
S14 Au20 Au24 S15 58.77(12) . . . . ? 
Au7 Au20 Au24 S15 -114.44(8) . . . . ? 
Au19 Au20 Au24 S15 -134.43(8) . . . . ? 
Au8 Au20 Au24 S15 -73.50(8) . . . . ? 
Au21 Au20 Au24 S15 141.42(8) . . . . ? 
Au22 Au20 Au24 S15 -16.27(9) . . . . ? 
Au23 Au20 Au24 S15 158.67(8) . . . . ? 
S14 Au20 Au24 Au28 -141.42(9) . . . . ? 
Au7 Au20 Au24 Au28 45.37(3) . . . . ? 
Au19 Au20 Au24 Au28 25.38(2) . . . . ? 
Au8 Au20 Au24 Au28 86.31(2) . . . . ? 
Au21 Au20 Au24 Au28 -58.77(3) . . . . ? 
Au22 Au20 Au24 Au28 143.54(8) . . . . ? 
Au23 Au20 Au24 Au28 -41.52(2) . . . . ? 
S14 Au20 Au24 Au31 -77.85(9) . . . . ? 
Au7 Au20 Au24 Au31 108.94(3) . . . . ? 
Au19 Au20 Au24 Au31 88.95(3) . . . . ? 
Au8 Au20 Au24 Au31 149.88(3) . . . . ? 
Au21 Au20 Au24 Au31 4.80(4) . . . . ? 
Au22 Au20 Au24 Au31 -152.89(8) . . . . ? 
Au23 Au20 Au24 Au31 22.05(2) . . . . ? 
S14 Au20 Au24 Au25 157.47(9) . . . . ? 
Au7 Au20 Au24 Au25 -15.74(3) . . . . ? 
Au19 Au20 Au24 Au25 -35.73(2) . . . . ? 
Au8 Au20 Au24 Au25 25.19(2) . . . . ? 
Au21 Au20 Au24 Au25 -119.88(3) . . . . ? 
Au22 Au20 Au24 Au25 82.43(9) . . . . ? 
Au23 Au20 Au24 Au25 -102.63(2) . . . . ? 
S14 Au20 Au24 Au23 -99.90(9) . . . . ? 
Au7 Au20 Au24 Au23 86.89(3) . . . . ? 
Au19 Au20 Au24 Au23 66.90(2) . . . . ? 
Au8 Au20 Au24 Au23 127.83(2) . . . . ? 
Au21 Au20 Au24 Au23 -17.25(3) . . . . ? 
Au22 Au20 Au24 Au23 -174.94(9) . . . . ? 
S14 Au20 Au24 Au32 -173.32(9) . . . . ? 
Au7 Au20 Au24 Au32 13.47(8) . . . . ? 
Au19 Au20 Au24 Au32 -6.53(7) . . . . ? 
Au8 Au20 Au24 Au32 54.40(7) . . . . ? 
Au21 Au20 Au24 Au32 -90.67(7) . . . . ? 
Au22 Au20 Au24 Au32 111.63(10) . . . . ? 
Au23 Au20 Au24 Au32 -73.42(7) . . . . ? 
S14 Au20 Au24 Au19 -166.80(9) . . . . ? 
Au7 Au20 Au24 Au19 19.99(2) . . . . ? 
Au8 Au20 Au24 Au19 60.929(19) . . . . ? 
Au21 Au20 Au24 Au19 -84.15(3) . . . . ? 
Au22 Au20 Au24 Au19 118.16(9) . . . . ? 
Au23 Au20 Au24 Au19 -66.90(2) . . . . ? 
S14 Au20 Au24 Au29 -31.38(9) . . . . ? 
Au7 Au20 Au24 Au29 155.41(2) . . . . ? 
Au19 Au20 Au24 Au29 135.42(2) . . . . ? 
Au8 Au20 Au24 Au29 -163.65(2) . . . . ? 
Au21 Au20 Au24 Au29 51.27(3) . . . . ? 
Au22 Au20 Au24 Au29 -106.42(9) . . . . ? 
Au23 Au20 Au24 Au29 68.523(17) . . . . ? 
S14 Au20 Au24 Au30 91.66(9) . . . . ? 
Au7 Au20 Au24 Au30 -81.55(3) . . . . ? 
Au19 Au20 Au24 Au30 -101.54(3) . . . . ? 
Au8 Au20 Au24 Au30 -40.61(3) . . . . ? 
Au21 Au20 Au24 Au30 174.31(2) . . . . ? 
Au22 Au20 Au24 Au30 16.62(10) . . . . ? 
Au23 Au20 Au24 Au30 -168.44(3) . . . . ? 
Au3 Au9 Au25 Au28 -91.51(5) . . . . ? 
Au10 Au9 Au25 Au28 37.66(2) . . . . ? 
Au17 Au9 Au25 Au28 179.68(3) . . . . ? 
Au5 Au9 Au25 Au28 83.57(5) . . . . ? 
Au19 Au9 Au25 Au28 -37.79(2) . . . . ? 
Au4 Au9 Au25 Au28 -3.83(4) . . . . ? 
Au16 Au9 Au25 Au28 96.78(2) . . . . ? 
Au8 Au9 Au25 Au28 -98.03(2) . . . . ? 
Au3 Au9 Au25 Au32 -97.96(9) . . . . ? 
Au10 Au9 Au25 Au32 31.21(8) . . . . ? 
Au17 Au9 Au25 Au32 173.23(8) . . . . ? 
Au5 Au9 Au25 Au32 77.12(10) . . . . ? 
Au19 Au9 Au25 Au32 -44.24(8) . . . . ? 
Au4 Au9 Au25 Au32 -10.27(10) . . . . ? 
Au16 Au9 Au25 Au32 90.34(8) . . . . ? 
Au8 Au9 Au25 Au32 -104.48(8) . . . . ? 
Au3 Au9 Au25 Au17 88.81(4) . . . . ? 
Au10 Au9 Au25 Au17 -142.02(2) . . . . ? 
Au5 Au9 Au25 Au17 -96.11(5) . . . . ? 
Au19 Au9 Au25 Au17 142.53(2) . . . . ? 
Au4 Au9 Au25 Au17 176.49(3) . . . . ? 
Au16 Au9 Au25 Au17 -82.90(2) . . . . ? 
Au8 Au9 Au25 Au17 82.29(2) . . . . ? 
Au3 Au9 Au25 Au24 -31.73(5) . . . . ? 
Au10 Au9 Au25 Au24 97.44(2) . . . . ? 
Au17 Au9 Au25 Au24 -120.54(3) . . . . ? 
Au5 Au9 Au25 Au24 143.35(4) . . . . ? 
Au19 Au9 Au25 Au24 21.99(2) . . . . ? 
Au4 Au9 Au25 Au24 55.96(4) . . . . ? 
Au16 Au9 Au25 Au24 156.57(2) . . . . ? 
Au8 Au9 Au25 Au24 -38.25(2) . . . . ? 
Au3 Au9 Au25 Au26 -151.75(4) . . . . ? 
Au10 Au9 Au25 Au26 -22.57(2) . . . . ? 
Au17 Au9 Au25 Au26 119.45(2) . . . . ? 
Au5 Au9 Au25 Au26 23.34(5) . . . . ? 
Au19 Au9 Au25 Au26 -98.03(2) . . . . ? 
Au4 Au9 Au25 Au26 -64.06(3) . . . . ? 
Au16 Au9 Au25 Au26 36.55(2) . . . . ? 
Au8 Au9 Au25 Au26 -158.27(2) . . . . ? 
Au3 Au9 Au25 Au34 134.92(4) . . . . ? 
Au10 Au9 Au25 Au34 -95.90(3) . . . . ? 
Au17 Au9 Au25 Au34 46.12(3) . . . . ? 
Au5 Au9 Au25 Au34 -49.99(6) . . . . ? 
Au19 Au9 Au25 Au34 -171.35(3) . . . . ? 
Au4 Au9 Au25 Au34 -137.39(3) . . . . ? 
Au16 Au9 Au25 Au34 -36.78(3) . . . . ? 
Au8 Au9 Au25 Au34 128.40(3) . . . . ? 
Au3 Au9 Au25 Au10 -129.18(5) . . . . ? 
Au17 Au9 Au25 Au10 142.02(2) . . . . ? 
Au5 Au9 Au25 Au10 45.91(4) . . . . ? 
Au19 Au9 Au25 Au10 -75.452(19) . . . . ? 
Au4 Au9 Au25 Au10 -41.49(3) . . . . ? 
Au16 Au9 Au25 Au10 59.123(18) . . . . ? 
Au8 Au9 Au25 Au10 -135.69(2) . . . . ? 
Au3 Au9 Au25 Au19 -53.72(4) . . . . ? 
Au10 Au9 Au25 Au19 75.452(19) . . . . ? 
Au17 Au9 Au25 Au19 -142.53(2) . . . . ? 
Au5 Au9 Au25 Au19 121.36(5) . . . . ? 
Au4 Au9 Au25 Au19 33.96(3) . . . . ? 
Au16 Au9 Au25 Au19 134.57(2) . . . . ? 
Au8 Au9 Au25 Au19 -60.242(19) . . . . ? 
Au3 Au9 Au25 Au30 43.31(5) . . . . ? 
Au10 Au9 Au25 Au30 172.49(3) . . . . ? 
Au17 Au9 Au25 Au30 -45.49(3) . . . . ? 
Au5 Au9 Au25 Au30 -141.60(4) . . . . ? 
Au19 Au9 Au25 Au30 97.04(3) . . . . ? 
Au4 Au9 Au25 Au30 131.00(3) . . . . ? 
Au16 Au9 Au25 Au30 -128.39(3) . . . . ? 
Au8 Au9 Au25 Au30 36.80(3) . . . . ? 
S9 Au17 Au25 Au9 -94.77(8) . . . . ? 
S10 Au17 Au25 Au9 83.31(9) . . . . ? 
S9 Au17 Au25 Au28 -95.65(8) . . . . ? 
S10 Au17 Au25 Au28 82.42(9) . . . . ? 
Au9 Au17 Au25 Au28 -0.88(7) . . . . ? 
S9 Au17 Au25 Au32 88.79(8) . . . . ? 
S10 Au17 Au25 Au32 -93.13(9) . . . . ? 
Au9 Au17 Au25 Au32 -176.43(4) . . . . ? 
S9 Au17 Au25 Au24 0.79(8) . . . . ? 
S10 Au17 Au25 Au24 178.87(9) . . . . ? 
Au9 Au17 Au25 Au24 95.57(3) . . . . ? 
S9 Au17 Au25 Au26 172.35(8) . . . . ? 
S10 Au17 Au25 Au26 -9.58(9) . . . . ? 
Au9 Au17 Au25 Au26 -92.88(3) . . . . ? 
S9 Au17 Au25 Au34 122.51(8) . . . . ? 
S10 Au17 Au25 Au34 -59.41(9) . . . . ? 
Au9 Au17 Au25 Au34 -142.71(2) . . . . ? 
S9 Au17 Au25 Au10 -126.78(8) . . . . ? 
S10 Au17 Au25 Au10 51.29(9) . . . . ? 
Au9 Au17 Au25 Au10 -32.01(2) . . . . ? 
S9 Au17 Au25 Au19 -62.75(8) . . . . ? 
S10 Au17 Au25 Au19 115.33(9) . . . . ? 
Au9 Au17 Au25 Au19 32.02(2) . . . . ? 
S9 Au17 Au25 Au30 52.12(8) . . . . ? 
S10 Au17 Au25 Au30 -129.80(9) . . . . ? 
Au9 Au17 Au25 Au30 146.89(2) . . . . ? 
S15 Au24 Au25 Au9 100.29(9) . . . . ? 
Au28 Au24 Au25 Au9 -88.59(3) . . . . ? 
Au31 Au24 Au25 Au9 -123.38(3) . . . . ? 
Au23 Au24 Au25 Au9 -57.10(3) . . . . ? 
Au32 Au24 Au25 Au9 -159.56(3) . . . . ? 
Au19 Au24 Au25 Au9 -21.37(2) . . . . ? 
Au29 Au24 Au25 Au9 -81.15(19) . . . . ? 
Au20 Au24 Au25 Au9 10.74(3) . . . . ? 
Au30 Au24 Au25 Au9 125.69(3) . . . . ? 
S15 Au24 Au25 Au28 -171.12(9) . . . . ? 
Au31 Au24 Au25 Au28 -34.80(2) . . . . ? 
Au23 Au24 Au25 Au28 31.49(2) . . . . ? 
Au32 Au24 Au25 Au28 -70.97(2) . . . . ? 
Au19 Au24 Au25 Au28 67.22(2) . . . . ? 
Au29 Au24 Au25 Au28 7.44(18) . . . . ? 
Au20 Au24 Au25 Au28 99.33(2) . . . . ? 
Au30 Au24 Au25 Au28 -145.73(3) . . . . ? 
S15 Au24 Au25 Au32 -100.15(9) . . . . ? 
Au28 Au24 Au25 Au32 70.97(2) . . . . ? 
Au31 Au24 Au25 Au32 36.17(2) . . . . ? 
Au23 Au24 Au25 Au32 102.46(2) . . . . ? 
Au19 Au24 Au25 Au32 138.19(2) . . . . ? 
Au29 Au24 Au25 Au32 78.41(18) . . . . ? 
Au20 Au24 Au25 Au32 170.30(2) . . . . ? 
Au30 Au24 Au25 Au32 -74.757(19) . . . . ? 
S15 Au24 Au25 Au17 33.59(9) . . . . ? 
Au28 Au24 Au25 Au17 -155.29(3) . . . . ? 
Au31 Au24 Au25 Au17 169.91(3) . . . . ? 
Au23 Au24 Au25 Au17 -123.80(3) . . . . ? 
Au32 Au24 Au25 Au17 133.74(3) . . . . ? 
Au19 Au24 Au25 Au17 -88.07(3) . . . . ? 
Au29 Au24 Au25 Au17 -147.85(17) . . . . ? 
Au20 Au24 Au25 Au17 -55.96(3) . . . . ? 
Au30 Au24 Au25 Au17 58.98(3) . . . . ? 
S15 Au24 Au25 Au26 -139.10(9) . . . . ? 
Au28 Au24 Au25 Au26 32.02(2) . . . . ? 
Au31 Au24 Au25 Au26 -2.77(3) . . . . ? 
Au23 Au24 Au25 Au26 63.51(3) . . . . ? 
Au32 Au24 Au25 Au26 -38.95(2) . . . . ? 
Au19 Au24 Au25 Au26 99.24(2) . . . . ? 
Au29 Au24 Au25 Au26 39.46(19) . . . . ? 
Au20 Au24 Au25 Au26 131.35(2) . . . . ? 
Au30 Au24 Au25 Au26 -113.70(2) . . . . ? 
S15 Au24 Au25 Au34 -66.74(9) . . . . ? 
Au28 Au24 Au25 Au34 104.38(3) . . . . ? 
Au31 Au24 Au25 Au34 69.58(3) . . . . ? 
Au23 Au24 Au25 Au34 135.87(3) . . . . ? 
Au32 Au24 Au25 Au34 33.41(2) . . . . ? 
Au19 Au24 Au25 Au34 171.60(3) . . . . ? 
Au29 Au24 Au25 Au34 111.82(18) . . . . ? 
Au20 Au24 Au25 Au34 -156.29(2) . . . . ? 
Au30 Au24 Au25 Au34 -41.35(2) . . . . ? 
S15 Au24 Au25 Au10 160.19(9) . . . . ? 
Au28 Au24 Au25 Au10 -28.69(2) . . . . ? 
Au31 Au24 Au25 Au10 -63.48(3) . . . . ? 
Au23 Au24 Au25 Au10 2.80(3) . . . . ? 
Au32 Au24 Au25 Au10 -99.66(2) . . . . ? 
Au19 Au24 Au25 Au10 38.53(2) . . . . ? 
Au29 Au24 Au25 Au10 -21.25(19) . . . . ? 
Au20 Au24 Au25 Au10 70.64(3) . . . . ? 
Au30 Au24 Au25 Au10 -174.41(3) . . . . ? 
S15 Au24 Au25 Au19 121.66(9) . . . . ? 
Au28 Au24 Au25 Au19 -67.22(2) . . . . ? 
Au31 Au24 Au25 Au19 -102.02(2) . . . . ? 
Au23 Au24 Au25 Au19 -35.73(2) . . . . ? 
Au32 Au24 Au25 Au19 -138.19(2) . . . . ? 
Au29 Au24 Au25 Au19 -59.78(18) . . . . ? 
Au20 Au24 Au25 Au19 32.106(19) . . . . ? 
Au30 Au24 Au25 Au19 147.05(2) . . . . ? 
S15 Au24 Au25 Au30 -25.40(9) . . . . ? 
Au28 Au24 Au25 Au30 145.73(3) . . . . ? 
Au31 Au24 Au25 Au30 110.93(2) . . . . ? 
Au23 Au24 Au25 Au30 177.21(3) . . . . ? 
Au32 Au24 Au25 Au30 74.757(19) . . . . ? 
Au19 Au24 Au25 Au30 -147.05(2) . . . . ? 
Au29 Au24 Au25 Au30 153.16(19) . . . . ? 
Au20 Au24 Au25 Au30 -114.95(2) . . . . ? 
Au16 Au10 Au25 Au9 -63.09(2) . . . . ? 
Au15 Au10 Au25 Au9 -117.25(3) . . . . ? 
Au28 Au10 Au25 Au9 134.13(3) . . . . ? 
Au11 Au10 Au25 Au9 -48.27(4) . . . . ? 
Au27 Au10 Au25 Au9 167.87(3) . . . . ? 
Au18 Au10 Au25 Au9 100.79(3) . . . . ? 
Au26 Au10 Au25 Au9 -154.52(2) . . . . ? 
Au19 Au10 Au25 Au9 67.34(2) . . . . ? 
Au4 Au10 Au25 Au9 30.216(19) . . . . ? 
Au9 Au10 Au25 Au28 -134.13(3) . . . . ? 
Au16 Au10 Au25 Au28 162.78(3) . . . . ? 
Au15 Au10 Au25 Au28 108.62(3) . . . . ? 
Au11 Au10 Au25 Au28 177.60(4) . . . . ? 
Au27 Au10 Au25 Au28 33.74(2) . . . . ? 
Au18 Au10 Au25 Au28 -33.34(2) . . . . ? 
Au26 Au10 Au25 Au28 71.34(2) . . . . ? 
Au19 Au10 Au25 Au28 -66.79(2) . . . . ? 
Au4 Au10 Au25 Au28 -103.92(2) . . . . ? 
Au9 Au10 Au25 Au32 -169.56(3) . . . . ? 
Au16 Au10 Au25 Au32 127.35(2) . . . . ? 
Au15 Au10 Au25 Au32 73.19(3) . . . . ? 
Au28 Au10 Au25 Au32 -35.43(2) . . . . ? 
Au11 Au10 Au25 Au32 142.17(3) . . . . ? 
Au27 Au10 Au25 Au32 -1.69(3) . . . . ? 
Au18 Au10 Au25 Au32 -68.77(3) . . . . ? 
Au26 Au10 Au25 Au32 35.92(2) . . . . ? 
Au19 Au10 Au25 Au32 -102.22(2) . . . . ? 
Au4 Au10 Au25 Au32 -139.34(2) . . . . ? 
Au9 Au10 Au25 Au17 33.11(2) . . . . ? 
Au16 Au10 Au25 Au17 -29.98(3) . . . . ? 
Au15 Au10 Au25 Au17 -84.14(3) . . . . ? 
Au28 Au10 Au25 Au17 167.24(3) . . . . ? 
Au11 Au10 Au25 Au17 -15.16(5) . . . . ? 
Au27 Au10 Au25 Au17 -159.02(2) . . . . ? 
Au18 Au10 Au25 Au17 133.90(2) . . . . ? 
Au26 Au10 Au25 Au17 -121.41(3) . . . . ? 
Au19 Au10 Au25 Au17 100.45(2) . . . . ? 
Au4 Au10 Au25 Au17 63.33(3) . . . . ? 
Au9 Au10 Au25 Au24 -104.96(3) . . . . ? 
Au16 Au10 Au25 Au24 -168.05(3) . . . . ? 
Au15 Au10 Au25 Au24 137.79(3) . . . . ? 
Au28 Au10 Au25 Au24 29.17(2) . . . . ? 
Au11 Au10 Au25 Au24 -153.23(3) . . . . ? 
Au27 Au10 Au25 Au24 62.91(3) . . . . ? 
Au18 Au10 Au25 Au24 -4.17(3) . . . . ? 
Au26 Au10 Au25 Au24 100.52(3) . . . . ? 
Au19 Au10 Au25 Au24 -37.62(2) . . . . ? 
Au4 Au10 Au25 Au24 -74.74(3) . . . . ? 
Au9 Au10 Au25 Au26 154.52(2) . . . . ? 
Au16 Au10 Au25 Au26 91.44(2) . . . . ? 
Au15 Au10 Au25 Au26 37.27(2) . . . . ? 
Au28 Au10 Au25 Au26 -71.34(2) . . . . ? 
Au11 Au10 Au25 Au26 106.26(4) . . . . ? 
Au27 Au10 Au25 Au26 -37.60(2) . . . . ? 
Au18 Au10 Au25 Au26 -104.68(3) . . . . ? 
Au19 Au10 Au25 Au26 -138.13(2) . . . . ? 
Au4 Au10 Au25 Au26 -175.26(2) . . . . ? 
Au9 Au10 Au25 Au34 117.24(2) . . . . ? 
Au16 Au10 Au25 Au34 54.15(3) . . . . ? 
Au15 Au10 Au25 Au34 -0.01(3) . . . . ? 
Au28 Au10 Au25 Au34 -108.63(3) . . . . ? 
Au11 Au10 Au25 Au34 68.97(4) . . . . ? 
Au27 Au10 Au25 Au34 -74.89(3) . . . . ? 
Au18 Au10 Au25 Au34 -141.97(2) . . . . ? 
Au26 Au10 Au25 Au34 -37.29(2) . . . . ? 
Au19 Au10 Au25 Au34 -175.42(3) . . . . ? 
Au4 Au10 Au25 Au34 147.46(2) . . . . ? 
Au9 Au10 Au25 Au19 -67.34(2) . . . . ? 
Au16 Au10 Au25 Au19 -130.43(2) . . . . ? 
Au15 Au10 Au25 Au19 175.40(3) . . . . ? 
Au28 Au10 Au25 Au19 66.79(2) . . . . ? 
Au11 Au10 Au25 Au19 -115.61(4) . . . . ? 
Au27 Au10 Au25 Au19 100.53(2) . . . . ? 
Au18 Au10 Au25 Au19 33.45(2) . . . . ? 
Au26 Au10 Au25 Au19 138.13(2) . . . . ? 
Au4 Au10 Au25 Au19 -37.126(18) . . . . ? 
Au9 Au10 Au25 Au30 -139.82(17) . . . . ? 
Au16 Au10 Au25 Au30 157.09(17) . . . . ? 
Au15 Au10 Au25 Au30 102.93(16) . . . . ? 
Au28 Au10 Au25 Au30 -5.68(17) . . . . ? 
Au11 Au10 Au25 Au30 171.92(15) . . . . ? 
Au27 Au10 Au25 Au30 28.06(18) . . . . ? 
Au18 Au10 Au25 Au30 -39.02(18) . . . . ? 
Au26 Au10 Au25 Au30 65.66(17) . . . . ? 
Au19 Au10 Au25 Au30 -72.47(17) . . . . ? 
Au4 Au10 Au25 Au30 -109.60(17) . . . . ? 
Au8 Au19 Au25 Au9 67.60(2) . . . . ? 
Au20 Au19 Au25 Au9 118.93(3) . . . . ? 
Au28 Au19 Au25 Au9 -133.69(3) . . . . ? 
Au7 Au19 Au25 Au9 52.15(3) . . . . ? 
Au18 Au19 Au25 Au9 -100.52(3) . . . . ? 
Au23 Au19 Au25 Au9 -166.97(3) . . . . ? 
Au24 Au19 Au25 Au9 156.19(3) . . . . ? 
Au4 Au19 Au25 Au9 -26.65(2) . . . . ? 
Au10 Au19 Au25 Au9 -66.29(2) . . . . ? 
Au8 Au19 Au25 Au28 -158.71(2) . . . . ? 
Au20 Au19 Au25 Au28 -107.38(3) . . . . ? 
Au9 Au19 Au25 Au28 133.69(3) . . . . ? 
Au7 Au19 Au25 Au28 -174.16(4) . . . . ? 
Au18 Au19 Au25 Au28 33.17(2) . . . . ? 
Au23 Au19 Au25 Au28 -33.28(2) . . . . ? 
Au24 Au19 Au25 Au28 -70.12(2) . . . . ? 
Au4 Au19 Au25 Au28 107.04(3) . . . . ? 
Au10 Au19 Au25 Au28 67.40(2) . . . . ? 
Au8 Au19 Au25 Au32 -126.65(2) . . . . ? 
Au20 Au19 Au25 Au32 -75.32(3) . . . . ? 
Au28 Au19 Au25 Au32 32.05(2) . . . . ? 
Au9 Au19 Au25 Au32 165.75(3) . . . . ? 
Au7 Au19 Au25 Au32 -142.10(3) . . . . ? 
Au18 Au19 Au25 Au32 65.22(3) . . . . ? 
Au23 Au19 Au25 Au32 -1.22(3) . . . . ? 
Au24 Au19 Au25 Au32 -38.06(2) . . . . ? 
Au4 Au19 Au25 Au32 139.09(2) . . . . ? 
Au10 Au19 Au25 Au32 99.45(2) . . . . ? 
Au8 Au19 Au25 Au17 34.77(2) . . . . ? 
Au20 Au19 Au25 Au17 86.10(3) . . . . ? 
Au28 Au19 Au25 Au17 -166.52(3) . . . . ? 
Au9 Au19 Au25 Au17 -32.83(2) . . . . ? 
Au7 Au19 Au25 Au17 19.32(4) . . . . ? 
Au18 Au19 Au25 Au17 -133.35(2) . . . . ? 
Au23 Au19 Au25 Au17 160.20(2) . . . . ? 
Au24 Au19 Au25 Au17 123.36(3) . . . . ? 
Au4 Au19 Au25 Au17 -59.49(3) . . . . ? 
Au10 Au19 Au25 Au17 -99.13(2) . . . . ? 
Au8 Au19 Au25 Au24 -88.59(2) . . . . ? 
Au20 Au19 Au25 Au24 -37.26(2) . . . . ? 
Au28 Au19 Au25 Au24 70.12(2) . . . . ? 
Au9 Au19 Au25 Au24 -156.19(3) . . . . ? 
Au7 Au19 Au25 Au24 -104.04(3) . . . . ? 
Au18 Au19 Au25 Au24 103.29(3) . . . . ? 
Au23 Au19 Au25 Au24 36.84(2) . . . . ? 
Au4 Au19 Au25 Au24 177.16(3) . . . . ? 
Au10 Au19 Au25 Au24 137.52(2) . . . . ? 
Au8 Au19 Au25 Au26 169.89(2) . . . . ? 
Au20 Au19 Au25 Au26 -138.78(2) . . . . ? 
Au28 Au19 Au25 Au26 -31.40(2) . . . . ? 
Au9 Au19 Au25 Au26 102.29(3) . . . . ? 
Au7 Au19 Au25 Au26 154.44(3) . . . . ? 
Au18 Au19 Au25 Au26 1.77(3) . . . . ? 
Au23 Au19 Au25 Au26 -64.68(3) . . . . ? 
Au24 Au19 Au25 Au26 -101.52(2) . . . . ? 
Au4 Au19 Au25 Au26 75.64(3) . . . . ? 
Au10 Au19 Au25 Au26 36.00(2) . . . . ? 
Au8 Au19 Au25 Au34 169.47(19) . . . . ? 
Au20 Au19 Au25 Au34 -139.20(18) . . . . ? 
Au28 Au19 Au25 Au34 -31.82(19) . . . . ? 
Au9 Au19 Au25 Au34 101.87(19) . . . . ? 
Au7 Au19 Au25 Au34 154.02(18) . . . . ? 
Au18 Au19 Au25 Au34 1.3(2) . . . . ? 
Au23 Au19 Au25 Au34 -65.1(2) . . . . ? 
Au24 Au19 Au25 Au34 -101.94(19) . . . . ? 
Au4 Au19 Au25 Au34 75.21(19) . . . . ? 
Au10 Au19 Au25 Au34 35.57(19) . . . . ? 
Au8 Au19 Au25 Au10 133.90(2) . . . . ? 
Au20 Au19 Au25 Au10 -174.77(3) . . . . ? 
Au28 Au19 Au25 Au10 -67.40(2) . . . . ? 
Au9 Au19 Au25 Au10 66.29(2) . . . . ? 
Au7 Au19 Au25 Au10 118.45(3) . . . . ? 
Au18 Au19 Au25 Au10 -34.23(2) . . . . ? 
Au23 Au19 Au25 Au10 -100.67(2) . . . . ? 
Au24 Au19 Au25 Au10 -137.52(2) . . . . ? 
Au4 Au19 Au25 Au10 39.64(2) . . . . ? 
Au8 Au19 Au25 Au30 -55.49(2) . . . . ? 
Au20 Au19 Au25 Au30 -4.16(3) . . . . ? 
Au28 Au19 Au25 Au30 103.22(3) . . . . ? 
Au9 Au19 Au25 Au30 -123.09(3) . . . . ? 
Au7 Au19 Au25 Au30 -70.94(4) . . . . ? 
Au18 Au19 Au25 Au30 136.39(2) . . . . ? 
Au23 Au19 Au25 Au30 69.94(3) . . . . ? 
Au24 Au19 Au25 Au30 33.10(2) . . . . ? 
Au4 Au19 Au25 Au30 -149.75(2) . . . . ? 
Au10 Au19 Au25 Au30 170.62(3) . . . . ? 
Au9 Au10 Au26 S20 60.32(9) . . . . ? 
Au16 Au10 Au26 S20 2.12(9) . . . . ? 
Au15 Au10 Au26 S20 -59.75(9) . . . . ? 
Au28 Au10 Au26 S20 149.15(9) . . . . ? 
Au11 Au10 Au26 S20 -46.62(9) . . . . ? 
Au27 Au10 Au26 S20 -138.96(9) . . . . ? 
Au18 Au10 Au26 S20 179.16(9) . . . . ? 
Au25 Au10 Au26 S20 82.89(9) . . . . ? 
Au19 Au10 Au26 S20 120.01(9) . . . . ? 
Au4 Au10 Au26 S20 99.36(9) . . . . ? 
Au9 Au10 Au26 Au28 -88.83(3) . . . . ? 
Au16 Au10 Au26 Au28 -147.03(2) . . . . ? 
Au15 Au10 Au26 Au28 151.10(2) . . . . ? 
Au11 Au10 Au26 Au28 164.23(3) . . . . ? 
Au27 Au10 Au26 Au28 71.89(2) . . . . ? 
Au18 Au10 Au26 Au28 30.02(2) . . . . ? 
Au25 Au10 Au26 Au28 -66.255(19) . . . . ? 
Au19 Au10 Au26 Au28 -29.139(18) . . . . ? 
Au4 Au10 Au26 Au28 -49.78(7) . . . . ? 
Au9 Au10 Au26 Au27 -160.72(3) . . . . ? 
Au16 Au10 Au26 Au27 141.08(2) . . . . ? 
Au15 Au10 Au26 Au27 79.21(2) . . . . ? 
Au28 Au10 Au26 Au27 -71.89(2) . . . . ? 
Au11 Au10 Au26 Au27 92.34(3) . . . . ? 
Au18 Au10 Au26 Au27 -41.88(2) . . . . ? 
Au25 Au10 Au26 Au27 -138.15(2) . . . . ? 
Au19 Au10 Au26 Au27 -101.03(2) . . . . ? 
Au4 Au10 Au26 Au27 -121.68(8) . . . . ? 
Au9 Au10 Au26 Au35 -121.23(2) . . . . ? 
Au16 Au10 Au26 Au35 -179.43(2) . . . . ? 
Au15 Au10 Au26 Au35 118.70(3) . . . . ? 
Au28 Au10 Au26 Au35 -32.40(2) . . . . ? 
Au11 Au10 Au26 Au35 131.83(3) . . . . ? 
Au27 Au10 Au26 Au35 39.49(2) . . . . ? 
Au18 Au10 Au26 Au35 -2.39(3) . . . . ? 
Au25 Au10 Au26 Au35 -98.66(2) . . . . ? 
Au19 Au10 Au26 Au35 -61.54(3) . . . . ? 
Au4 Au10 Au26 Au35 -82.19(8) . . . . ? 
Au9 Au10 Au26 Au32 -57.96(3) . . . . ? 
Au16 Au10 Au26 Au32 -116.16(2) . . . . ? 
Au15 Au10 Au26 Au32 -178.03(2) . . . . ? 
Au28 Au10 Au26 Au32 30.87(2) . . . . ? 
Au11 Au10 Au26 Au32 -164.90(2) . . . . ? 
Au27 Au10 Au26 Au32 102.76(2) . . . . ? 
Au18 Au10 Au26 Au32 60.89(3) . . . . ? 
Au25 Au10 Au26 Au32 -35.384(19) . . . . ? 
Au19 Au10 Au26 Au32 1.73(2) . . . . ? 
Au4 Au10 Au26 Au32 -18.91(8) . . . . ? 
Au9 Au10 Au26 Au25 -22.58(2) . . . . ? 
Au16 Au10 Au26 Au25 -80.77(2) . . . . ? 
Au15 Au10 Au26 Au25 -142.64(2) . . . . ? 
Au28 Au10 Au26 Au25 66.255(19) . . . . ? 
Au11 Au10 Au26 Au25 -129.52(3) . . . . ? 
Au27 Au10 Au26 Au25 138.15(2) . . . . ? 
Au18 Au10 Au26 Au25 96.27(2) . . . . ? 
Au19 Au10 Au26 Au25 37.115(18) . . . . ? 
Au4 Au10 Au26 Au25 16.47(7) . . . . ? 
Au9 Au10 Au26 Au36 165.48(2) . . . . ? 
Au16 Au10 Au26 Au36 107.28(2) . . . . ? 
Au15 Au10 Au26 Au36 45.41(2) . . . . ? 
Au28 Au10 Au26 Au36 -105.69(2) . . . . ? 
Au11 Au10 Au26 Au36 58.54(3) . . . . ? 
Au27 Au10 Au26 Au36 -33.80(2) . . . . ? 
Au18 Au10 Au26 Au36 -75.67(3) . . . . ? 
Au25 Au10 Au26 Au36 -171.95(2) . . . . ? 
Au19 Au10 Au26 Au36 -134.83(2) . . . . ? 
Au4 Au10 Au26 Au36 -155.47(7) . . . . ? 
Au9 Au10 Au26 Au15 120.07(3) . . . . ? 
Au16 Au10 Au26 Au15 61.87(2) . . . . ? 
Au28 Au10 Au26 Au15 -151.10(2) . . . . ? 
Au11 Au10 Au26 Au15 13.13(2) . . . . ? 
Au27 Au10 Au26 Au15 -79.21(2) . . . . ? 
Au18 Au10 Au26 Au15 -121.09(3) . . . . ? 
Au25 Au10 Au26 Au15 142.64(2) . . . . ? 
Au19 Au10 Au26 Au15 179.76(2) . . . . ? 
Au4 Au10 Au26 Au15 159.11(8) . . . . ? 
Au9 Au10 Au26 Au34 11.12(3) . . . . ? 
Au16 Au10 Au26 Au34 -47.07(2) . . . . ? 
Au15 Au10 Au26 Au34 -108.94(2) . . . . ? 
Au28 Au10 Au26 Au34 99.95(2) . . . . ? 
Au11 Au10 Au26 Au34 -95.82(3) . . . . ? 
Au27 Au10 Au26 Au34 171.85(3) . . . . ? 
Au18 Au10 Au26 Au34 129.97(2) . . . . ? 
Au25 Au10 Au26 Au34 33.70(2) . . . . ? 
Au19 Au10 Au26 Au34 70.81(2) . . . . ? 
Au4 Au10 Au26 Au34 50.17(8) . . . . ? 
Au9 Au25 Au26 S20 -93.27(8) . . . . ? 
Au28 Au25 Au26 S20 176.23(8) . . . . ? 
Au32 Au25 Au26 S20 104.88(8) . . . . ? 
Au17 Au25 Au26 S20 -28.51(8) . . . . ? 
Au24 Au25 Au26 S20 144.36(8) . . . . ? 
Au34 Au25 Au26 S20 26.75(8) . . . . ? 
Au10 Au25 Au26 S20 -115.47(8) . . . . ? 
Au19 Au25 Au26 S20 -153.19(8) . . . . ? 
Au30 Au25 Au26 S20 73.72(8) . . . . ? 
Au9 Au25 Au26 Au28 90.50(2) . . . . ? 
Au32 Au25 Au26 Au28 -71.35(2) . . . . ? 
Au17 Au25 Au26 Au28 155.25(3) . . . . ? 
Au24 Au25 Au26 Au28 -31.87(2) . . . . ? 
Au34 Au25 Au26 Au28 -149.49(2) . . . . ? 
Au10 Au25 Au26 Au28 68.29(2) . . . . ? 
Au19 Au25 Au26 Au28 30.57(2) . . . . ? 
Au30 Au25 Au26 Au28 -102.51(3) . . . . ? 
Au9 Au25 Au26 Au27 58.98(3) . . . . ? 
Au28 Au25 Au26 Au27 -31.52(2) . . . . ? 
Au32 Au25 Au26 Au27 -102.87(2) . . . . ? 
Au17 Au25 Au26 Au27 123.73(3) . . . . ? 
Au24 Au25 Au26 Au27 -63.39(3) . . . . ? 
Au34 Au25 Au26 Au27 178.99(2) . . . . ? 
Au10 Au25 Au26 Au27 36.77(2) . . . . ? 
Au19 Au25 Au26 Au27 -0.95(3) . . . . ? 
Au30 Au25 Au26 Au27 -134.03(2) . . . . ? 
Au9 Au25 Au26 Au35 125.60(2) . . . . ? 
Au28 Au25 Au26 Au35 35.10(2) . . . . ? 
Au32 Au25 Au26 Au35 -36.26(2) . . . . ? 
Au17 Au25 Au26 Au35 -169.65(2) . . . . ? 
Au24 Au25 Au26 Au35 3.23(3) . . . . ? 
Au34 Au25 Au26 Au35 -114.39(2) . . . . ? 
Au10 Au25 Au26 Au35 103.39(2) . . . . ? 
Au19 Au25 Au26 Au35 65.67(3) . . . . ? 
Au30 Au25 Au26 Au35 -67.41(3) . . . . ? 
Au9 Au25 Au26 Au10 22.210(19) . . . . ? 
Au28 Au25 Au26 Au10 -68.29(2) . . . . ? 
Au32 Au25 Au26 Au10 -139.64(2) . . . . ? 
Au17 Au25 Au26 Au10 86.96(3) . . . . ? 
Au24 Au25 Au26 Au10 -100.16(2) . . . . ? 
Au34 Au25 Au26 Au10 142.22(2) . . . . ? 
Au19 Au25 Au26 Au10 -37.72(2) . . . . ? 
Au30 Au25 Au26 Au10 -170.80(2) . . . . ? 
Au9 Au25 Au26 Au32 161.85(2) . . . . ? 
Au28 Au25 Au26 Au32 71.35(2) . . . . ? 
Au17 Au25 Au26 Au32 -133.40(3) . . . . ? 
Au24 Au25 Au26 Au32 39.48(2) . . . . ? 
Au34 Au25 Au26 Au32 -78.135(19) . . . . ? 
Au10 Au25 Au26 Au32 139.64(2) . . . . ? 
Au19 Au25 Au26 Au32 101.92(2) . . . . ? 
Au30 Au25 Au26 Au32 -31.16(2) . . . . ? 
Au9 Au25 Au26 Au36 80.60(17) . . . . ? 
Au28 Au25 Au26 Au36 -9.90(16) . . . . ? 
Au32 Au25 Au26 Au36 -81.25(16) . . . . ? 
Au17 Au25 Au26 Au36 145.35(15) . . . . ? 
Au24 Au25 Au26 Au36 -41.77(17) . . . . ? 
Au34 Au25 Au26 Au36 -159.39(17) . . . . ? 
Au10 Au25 Au26 Au36 58.39(16) . . . . ? 
Au19 Au25 Au26 Au36 20.67(17) . . . . ? 
Au30 Au25 Au26 Au36 -112.41(16) . . . . ? 
Au9 Au25 Au26 Au15 -9.72(3) . . . . ? 
Au28 Au25 Au26 Au15 -100.22(2) . . . . ? 
Au32 Au25 Au26 Au15 -171.57(2) . . . . ? 
Au17 Au25 Au26 Au15 55.03(3) . . . . ? 
Au24 Au25 Au26 Au15 -132.09(2) . . . . ? 
Au34 Au25 Au26 Au15 110.29(2) . . . . ? 
Au10 Au25 Au26 Au15 -31.929(18) . . . . ? 
Au19 Au25 Au26 Au15 -69.65(2) . . . . ? 
Au30 Au25 Au26 Au15 157.27(2) . . . . ? 
Au9 Au25 Au26 Au34 -120.01(2) . . . . ? 
Au28 Au25 Au26 Au34 149.49(2) . . . . ? 
Au32 Au25 Au26 Au34 78.135(19) . . . . ? 
Au17 Au25 Au26 Au34 -55.26(3) . . . . ? 
Au24 Au25 Au26 Au34 117.62(2) . . . . ? 
Au10 Au25 Au26 Au34 -142.22(2) . . . . ? 
Au19 Au25 Au26 Au34 -179.94(2) . . . . ? 
Au30 Au25 Au26 Au34 46.98(2) . . . . ? 
S21 Au15 Au26 S20 -64.00(12) . . . . ? 
Au11 Au15 Au26 S20 114.83(9) . . . . ? 
Au10 Au15 Au26 S20 127.83(9) . . . . ? 
Au16 Au15 Au26 S20 69.35(9) . . . . ? 
Au13 Au15 Au26 S20 3.63(11) . . . . ? 
Au14 Au15 Au26 S20 -147.95(9) . . . . ? 
Au27 Au15 Au26 S20 -164.67(9) . . . . ? 
S21 Au15 Au26 Au28 142.42(9) . . . . ? 
Au11 Au15 Au26 Au28 -38.75(3) . . . . ? 
Au10 Au15 Au26 Au28 -25.75(2) . . . . ? 
Au16 Au15 Au26 Au28 -84.23(2) . . . . ? 
Au13 Au15 Au26 Au28 -149.94(10) . . . . ? 
Au14 Au15 Au26 Au28 58.47(3) . . . . ? 
Au27 Au15 Au26 Au28 41.75(2) . . . . ? 
S21 Au15 Au26 Au27 100.67(9) . . . . ? 
Au11 Au15 Au26 Au27 -80.50(3) . . . . ? 
Au10 Au15 Au26 Au27 -67.50(2) . . . . ? 
Au16 Au15 Au26 Au27 -125.98(2) . . . . ? 
Au13 Au15 Au26 Au27 168.30(11) . . . . ? 
Au14 Au15 Au26 Au27 16.72(3) . . . . ? 
S21 Au15 Au26 Au35 77.62(9) . . . . ? 
Au11 Au15 Au26 Au35 -103.55(3) . . . . ? 
Au10 Au15 Au26 Au35 -90.55(3) . . . . ? 
Au16 Au15 Au26 Au35 -149.03(3) . . . . ? 
Au13 Au15 Au26 Au35 145.25(9) . . . . ? 
Au14 Au15 Au26 Au35 -6.33(4) . . . . ? 
Au27 Au15 Au26 Au35 -23.05(3) . . . . ? 
S21 Au15 Au26 Au10 168.17(9) . . . . ? 
Au11 Au15 Au26 Au10 -13.00(2) . . . . ? 
Au16 Au15 Au26 Au10 -58.480(19) . . . . ? 
Au13 Au15 Au26 Au10 -124.20(11) . . . . ? 
Au14 Au15 Au26 Au10 84.22(3) . . . . ? 
Au27 Au15 Au26 Au10 67.50(2) . . . . ? 
S21 Au15 Au26 Au32 175.22(9) . . . . ? 
Au11 Au15 Au26 Au32 -5.95(9) . . . . ? 
Au10 Au15 Au26 Au32 7.05(8) . . . . ? 
Au16 Au15 Au26 Au32 -51.43(8) . . . . ? 
Au13 Au15 Au26 Au32 -117.15(11) . . . . ? 
Au14 Au15 Au26 Au32 91.27(8) . . . . ? 
Au27 Au15 Au26 Au32 74.55(8) . . . . ? 
S21 Au15 Au26 Au25 -156.94(9) . . . . ? 
Au11 Au15 Au26 Au25 21.90(3) . . . . ? 
Au10 Au15 Au26 Au25 34.897(19) . . . . ? 
Au16 Au15 Au26 Au25 -23.58(2) . . . . ? 
Au13 Au15 Au26 Au25 -89.30(11) . . . . ? 
Au14 Au15 Au26 Au25 119.12(3) . . . . ? 
Au27 Au15 Au26 Au25 102.40(2) . . . . ? 
S21 Au15 Au26 Au36 32.33(9) . . . . ? 
Au11 Au15 Au26 Au36 -148.84(2) . . . . ? 
Au10 Au15 Au26 Au36 -135.84(2) . . . . ? 
Au16 Au15 Au26 Au36 165.68(2) . . . . ? 
Au13 Au15 Au26 Au36 99.96(10) . . . . ? 
Au14 Au15 Au26 Au36 -51.62(3) . . . . ? 
Au27 Au15 Au26 Au36 -68.342(19) . . . . ? 
S21 Au15 Au26 Au34 -94.08(9) . . . . ? 
Au11 Au15 Au26 Au34 84.76(3) . . . . ? 
Au10 Au15 Au26 Au34 97.75(3) . . . . ? 
Au16 Au15 Au26 Au34 39.27(3) . . . . ? 
Au13 Au15 Au26 Au34 -26.44(12) . . . . ? 
Au14 Au15 Au26 Au34 -178.03(2) . . . . ? 
Au27 Au15 Au26 Au34 165.25(3) . . . . ? 
Au9 Au10 Au27 S16 -150.42(11) . . . . ? 
Au16 Au10 Au27 S16 85.32(11) . . . . ? 
Au15 Au10 Au27 S16 67.56(11) . . . . ? 
Au28 Au10 Au27 S16 -150.70(11) . . . . ? 
Au11 Au10 Au27 S16 22.24(11) . . . . ? 
Au18 Au10 Au27 S16 -83.96(11) . . . . ? 
Au26 Au10 Au27 S16 140.26(11) . . . . ? 
Au25 Au10 Au27 S16 177.48(11) . . . . ? 
Au19 Au10 Au27 S16 -119.49(11) . . . . ? 
Au4 Au10 Au27 S16 -57.24(11) . . . . ? 
Au9 Au10 Au27 Au28 0.28(8) . . . . ? 
Au16 Au10 Au27 Au28 -123.98(3) . . . . ? 
Au15 Au10 Au27 Au28 -141.74(2) . . . . ? 
Au11 Au10 Au27 Au28 172.93(3) . . . . ? 
Au18 Au10 Au27 Au28 66.74(2) . . . . ? 
Au26 Au10 Au27 Au28 -69.04(2) . . . . ? 
Au25 Au10 Au27 Au28 -31.82(2) . . . . ? 
Au19 Au10 Au27 Au28 31.21(2) . . . . ? 
Au4 Au10 Au27 Au28 93.46(3) . . . . ? 
Au9 Au10 Au27 Au26 69.32(8) . . . . ? 
Au16 Au10 Au27 Au26 -54.94(3) . . . . ? 
Au15 Au10 Au27 Au26 -72.70(2) . . . . ? 
Au28 Au10 Au27 Au26 69.04(2) . . . . ? 
Au11 Au10 Au27 Au26 -118.02(3) . . . . ? 
Au18 Au10 Au27 Au26 135.78(2) . . . . ? 
Au25 Au10 Au27 Au26 37.22(2) . . . . ? 
Au19 Au10 Au27 Au26 100.25(2) . . . . ? 
Au4 Au10 Au27 Au26 162.50(3) . . . . ? 
Au9 Au10 Au27 Au33 -34.10(8) . . . . ? 
Au16 Au10 Au27 Au33 -158.36(3) . . . . ? 
Au15 Au10 Au27 Au33 -176.13(2) . . . . ? 
Au28 Au10 Au27 Au33 -34.38(2) . . . . ? 
Au11 Au10 Au27 Au33 138.55(2) . . . . ? 
Au18 Au10 Au27 Au33 32.35(2) . . . . ? 
Au26 Au10 Au27 Au33 -103.42(2) . . . . ? 
Au25 Au10 Au27 Au33 -66.20(3) . . . . ? 
Au19 Au10 Au27 Au33 -3.18(3) . . . . ? 
Au4 Au10 Au27 Au33 59.08(3) . . . . ? 
Au9 Au10 Au27 Au18 -66.45(8) . . . . ? 
Au16 Au10 Au27 Au18 169.28(3) . . . . ? 
Au15 Au10 Au27 Au18 151.52(2) . . . . ? 
Au28 Au10 Au27 Au18 -66.74(2) . . . . ? 
Au11 Au10 Au27 Au18 106.20(2) . . . . ? 
Au26 Au10 Au27 Au18 -135.78(2) . . . . ? 
Au25 Au10 Au27 Au18 -98.55(2) . . . . ? 
Au19 Au10 Au27 Au18 -35.53(2) . . . . ? 
Au4 Au10 Au27 Au18 26.73(3) . . . . ? 
Au9 Au10 Au27 Au35 32.23(9) . . . . ? 
Au16 Au10 Au27 Au35 -92.04(3) . . . . ? 
Au15 Au10 Au27 Au35 -109.80(2) . . . . ? 
Au28 Au10 Au27 Au35 31.95(2) . . . . ? 
Au11 Au10 Au27 Au35 -155.12(2) . . . . ? 
Au18 Au10 Au27 Au35 98.68(2) . . . . ? 
Au26 Au10 Au27 Au35 -37.10(2) . . . . ? 
Au25 Au10 Au27 Au35 0.13(3) . . . . ? 
Au19 Au10 Au27 Au35 63.15(3) . . . . ? 
Au4 Au10 Au27 Au35 125.41(3) . . . . ? 
Au9 Au10 Au27 Au36 102.32(8) . . . . ? 
Au16 Au10 Au27 Au36 -21.94(4) . . . . ? 
Au15 Au10 Au27 Au36 -39.71(2) . . . . ? 
Au28 Au10 Au27 Au36 102.04(2) . . . . ? 
Au11 Au10 Au27 Au36 -85.03(3) . . . . ? 
Au18 Au10 Au27 Au36 168.78(3) . . . . ? 
Au26 Au10 Au27 Au36 33.00(2) . . . . ? 
Au25 Au10 Au27 Au36 70.22(3) . . . . ? 
Au19 Au10 Au27 Au36 133.25(2) . . . . ? 
Au4 Au10 Au27 Au36 -164.50(2) . . . . ? 
Au9 Au10 Au27 Au15 142.03(8) . . . . ? 
Au16 Au10 Au27 Au15 17.76(3) . . . . ? 
Au28 Au10 Au27 Au15 141.74(2) . . . . ? 
Au11 Au10 Au27 Au15 -45.32(2) . . . . ? 
Au18 Au10 Au27 Au15 -151.52(2) . . . . ? 
Au26 Au10 Au27 Au15 72.70(2) . . . . ? 
Au25 Au10 Au27 Au15 109.93(2) . . . . ? 
Au19 Au10 Au27 Au15 172.95(3) . . . . ? 
Au4 Au10 Au27 Au15 -124.79(3) . . . . ? 
S20 Au26 Au27 S16 -27.0(2) . . . . ? 
Au28 Au26 Au27 S16 173.75(15) . . . . ? 
Au35 Au26 Au27 S16 105.55(15) . . . . ? 
Au10 Au26 Au27 S16 -116.83(15) . . . . ? 
Au32 Au26 Au27 S16 142.72(15) . . . . ? 
Au25 Au26 Au27 S16 -155.76(15) . . . . ? 
Au36 Au26 Au27 S16 27.85(15) . . . . ? 
Au15 Au26 Au27 S16 -53.11(15) . . . . ? 
Au34 Au26 Au27 S16 -152.04(15) . . . . ? 
S20 Au26 Au27 Au10 89.84(15) . . . . ? 
Au28 Au26 Au27 Au10 -69.42(2) . . . . ? 
Au35 Au26 Au27 Au10 -137.63(3) . . . . ? 
Au32 Au26 Au27 Au10 -100.46(3) . . . . ? 
Au25 Au26 Au27 Au10 -38.94(2) . . . . ? 
Au36 Au26 Au27 Au10 144.68(2) . . . . ? 
Au15 Au26 Au27 Au10 63.72(2) . . . . ? 
Au34 Au26 Au27 Au10 -35.22(10) . . . . ? 
S20 Au26 Au27 Au28 159.26(15) . . . . ? 
Au35 Au26 Au27 Au28 -68.20(2) . . . . ? 
Au10 Au26 Au27 Au28 69.42(2) . . . . ? 
Au32 Au26 Au27 Au28 -31.03(2) . . . . ? 
Au25 Au26 Au27 Au28 30.49(2) . . . . ? 
Au36 Au26 Au27 Au28 -145.90(2) . . . . ? 
Au15 Au26 Au27 Au28 133.14(2) . . . . ? 
Au34 Au26 Au27 Au28 34.21(10) . . . . ? 
S20 Au26 Au27 Au33 -172.77(15) . . . . ? 
Au28 Au26 Au27 Au33 27.97(2) . . . . ? 
Au35 Au26 Au27 Au33 -40.23(2) . . . . ? 
Au10 Au26 Au27 Au33 97.39(3) . . . . ? 
Au32 Au26 Au27 Au33 -3.06(3) . . . . ? 
Au25 Au26 Au27 Au33 58.46(3) . . . . ? 
Au36 Au26 Au27 Au33 -117.93(3) . . . . ? 
Au15 Au26 Au27 Au33 161.11(3) . . . . ? 
Au34 Au26 Au27 Au33 62.18(11) . . . . ? 
S20 Au26 Au27 Au18 128.59(15) . . . . ? 
Au28 Au26 Au27 Au18 -30.67(2) . . . . ? 
Au35 Au26 Au27 Au18 -98.88(2) . . . . ? 
Au10 Au26 Au27 Au18 38.75(2) . . . . ? 
Au32 Au26 Au27 Au18 -61.71(3) . . . . ? 
Au25 Au26 Au27 Au18 -0.19(3) . . . . ? 
Au36 Au26 Au27 Au18 -176.57(2) . . . . ? 
Au15 Au26 Au27 Au18 102.47(2) . . . . ? 
Au34 Au26 Au27 Au18 3.53(11) . . . . ? 
S20 Au26 Au27 Au35 -132.53(15) . . . . ? 
Au28 Au26 Au27 Au35 68.20(2) . . . . ? 
Au10 Au26 Au27 Au35 137.63(3) . . . . ? 
Au32 Au26 Au27 Au35 37.17(2) . . . . ? 
Au25 Au26 Au27 Au35 98.69(3) . . . . ? 
Au36 Au26 Au27 Au35 -77.70(2) . . . . ? 
Au15 Au26 Au27 Au35 -158.66(3) . . . . ? 
Au34 Au26 Au27 Au35 102.41(11) . . . . ? 
S20 Au26 Au27 Au36 -54.84(15) . . . . ? 
Au28 Au26 Au27 Au36 145.90(2) . . . . ? 
Au35 Au26 Au27 Au36 77.70(2) . . . . ? 
Au10 Au26 Au27 Au36 -144.68(2) . . . . ? 
Au32 Au26 Au27 Au36 114.87(3) . . . . ? 
Au25 Au26 Au27 Au36 176.39(3) . . . . ? 
Au15 Au26 Au27 Au36 -80.96(2) . . . . ? 
Au34 Au26 Au27 Au36 -179.90(11) . . . . ? 
S20 Au26 Au27 Au15 26.12(15) . . . . ? 
Au28 Au26 Au27 Au15 -133.14(2) . . . . ? 
Au35 Au26 Au27 Au15 158.66(3) . . . . ? 
Au10 Au26 Au27 Au15 -63.72(2) . . . . ? 
Au32 Au26 Au27 Au15 -164.18(3) . . . . ? 
Au25 Au26 Au27 Au15 -102.65(3) . . . . ? 
Au36 Au26 Au27 Au15 80.96(2) . . . . ? 
Au34 Au26 Au27 Au15 -98.94(11) . . . . ? 
S6 Au18 Au27 S16 56.60(12) . . . . ? 
Au33 Au18 Au27 S16 -92.58(8) . . . . ? 
Au28 Au18 Au27 S16 -162.20(8) . . . . ? 
Au19 Au18 Au27 S16 167.49(8) . . . . ? 
Au10 Au18 Au27 S16 126.21(8) . . . . ? 
Au23 Au18 Au27 S16 -130.12(8) . . . . ? 
Au4 Au18 Au27 S16 104.74(8) . . . . ? 
S6 Au18 Au27 Au10 -69.61(9) . . . . ? 
Au33 Au18 Au27 Au10 141.21(2) . . . . ? 
Au28 Au18 Au27 Au10 71.59(2) . . . . ? 
Au19 Au18 Au27 Au10 41.28(2) . . . . ? 
Au23 Au18 Au27 Au10 103.66(2) . . . . ? 
Au4 Au18 Au27 Au10 -21.47(2) . . . . ? 
S6 Au18 Au27 Au28 -141.20(9) . . . . ? 
Au33 Au18 Au27 Au28 69.62(2) . . . . ? 
Au19 Au18 Au27 Au28 -30.31(2) . . . . ? 
Au10 Au18 Au27 Au28 -71.59(2) . . . . ? 
Au23 Au18 Au27 Au28 32.077(19) . . . . ? 
Au4 Au18 Au27 Au28 -93.06(2) . . . . ? 
S6 Au18 Au27 Au26 -109.50(9) . . . . ? 
Au33 Au18 Au27 Au26 101.33(2) . . . . ? 
Au28 Au18 Au27 Au26 31.71(2) . . . . ? 
Au19 Au18 Au27 Au26 1.39(3) . . . . ? 
Au10 Au18 Au27 Au26 -39.88(2) . . . . ? 
Au23 Au18 Au27 Au26 63.78(3) . . . . ? 
Au4 Au18 Au27 Au26 -61.35(3) . . . . ? 
S6 Au18 Au27 Au33 149.18(9) . . . . ? 
Au28 Au18 Au27 Au33 -69.62(2) . . . . ? 
Au19 Au18 Au27 Au33 -99.93(3) . . . . ? 
Au10 Au18 Au27 Au33 -141.21(2) . . . . ? 
Au23 Au18 Au27 Au33 -37.545(19) . . . . ? 
Au4 Au18 Au27 Au33 -162.68(2) . . . . ? 
S6 Au18 Au27 Au35 -170.83(9) . . . . ? 
Au33 Au18 Au27 Au35 39.999(19) . . . . ? 
Au28 Au18 Au27 Au35 -29.623(19) . . . . ? 
Au19 Au18 Au27 Au35 -59.93(3) . . . . ? 
Au10 Au18 Au27 Au35 -101.21(2) . . . . ? 
Au23 Au18 Au27 Au35 2.45(2) . . . . ? 
Au4 Au18 Au27 Au35 -122.68(2) . . . . ? 
S6 Au18 Au27 Au36 -122.90(10) . . . . ? 
Au33 Au18 Au27 Au36 87.92(10) . . . . ? 
Au28 Au18 Au27 Au36 18.30(10) . . . . ? 
Au19 Au18 Au27 Au36 -12.01(11) . . . . ? 
Au10 Au18 Au27 Au36 -53.29(10) . . . . ? 
Au23 Au18 Au27 Au36 50.38(11) . . . . ? 
Au4 Au18 Au27 Au36 -74.76(11) . . . . ? 
S6 Au18 Au27 Au15 -45.21(9) . . . . ? 
Au33 Au18 Au27 Au15 165.62(2) . . . . ? 
Au28 Au18 Au27 Au15 96.00(2) . . . . ? 
Au19 Au18 Au27 Au15 65.68(3) . . . . ? 
Au10 Au18 Au27 Au15 24.41(2) . . . . ? 
Au23 Au18 Au27 Au15 128.07(2) . . . . ? 
Au4 Au18 Au27 Au15 2.94(3) . . . . ? 
S21 Au15 Au27 S16 77.34(13) . . . . ? 
Au11 Au15 Au27 S16 -88.02(9) . . . . ? 
Au10 Au15 Au27 S16 -133.03(9) . . . . ? 
Au16 Au15 Au27 S16 -147.04(9) . . . . ? 
Au13 Au15 Au27 S16 -22.37(9) . . . . ? 
Au26 Au15 Au27 S16 153.06(9) . . . . ? 
Au14 Au15 Au27 S16 -10.91(9) . . . . ? 
S21 Au15 Au27 Au10 -149.63(9) . . . . ? 
Au11 Au15 Au27 Au10 45.02(2) . . . . ? 
Au16 Au15 Au27 Au10 -14.00(2) . . . . ? 
Au13 Au15 Au27 Au10 110.66(4) . . . . ? 
Au26 Au15 Au27 Au10 -73.91(2) . . . . ? 
Au14 Au15 Au27 Au10 122.12(2) . . . . ? 
S21 Au15 Au27 Au28 -116.14(9) . . . . ? 
Au11 Au15 Au27 Au28 78.50(3) . . . . ? 
Au10 Au15 Au27 Au28 33.48(2) . . . . ? 
Au16 Au15 Au27 Au28 19.48(3) . . . . ? 
Au13 Au15 Au27 Au28 144.14(4) . . . . ? 
Au26 Au15 Au27 Au28 -40.43(2) . . . . ? 
Au14 Au15 Au27 Au28 155.60(3) . . . . ? 
S21 Au15 Au27 Au26 -75.72(9) . . . . ? 
Au11 Au15 Au27 Au26 118.93(2) . . . . ? 
Au10 Au15 Au27 Au26 73.91(2) . . . . ? 
Au16 Au15 Au27 Au26 59.91(3) . . . . ? 
Au13 Au15 Au27 Au26 -175.43(4) . . . . ? 
Au14 Au15 Au27 Au26 -163.97(3) . . . . ? 
S21 Au15 Au27 Au33 -138.70(9) . . . . ? 
Au11 Au15 Au27 Au33 55.95(7) . . . . ? 
Au10 Au15 Au27 Au33 10.93(7) . . . . ? 
Au16 Au15 Au27 Au33 -3.07(8) . . . . ? 
Au13 Au15 Au27 Au33 121.59(7) . . . . ? 
Au26 Au15 Au27 Au33 -62.98(7) . . . . ? 
Au14 Au15 Au27 Au33 133.05(7) . . . . ? 
S21 Au15 Au27 Au18 -175.24(9) . . . . ? 
Au11 Au15 Au27 Au18 19.41(3) . . . . ? 
Au10 Au15 Au27 Au18 -25.61(2) . . . . ? 
Au16 Au15 Au27 Au18 -39.61(3) . . . . ? 
Au13 Au15 Au27 Au18 85.05(4) . . . . ? 
Au26 Au15 Au27 Au18 -99.52(2) . . . . ? 
Au14 Au15 Au27 Au18 96.51(2) . . . . ? 
S21 Au15 Au27 Au35 -55.52(9) . . . . ? 
Au11 Au15 Au27 Au35 139.13(2) . . . . ? 
Au10 Au15 Au27 Au35 94.11(3) . . . . ? 
Au16 Au15 Au27 Au35 80.11(3) . . . . ? 
Au13 Au15 Au27 Au35 -155.23(3) . . . . ? 
Au26 Au15 Au27 Au35 20.20(2) . . . . ? 
Au14 Au15 Au27 Au35 -143.77(3) . . . . ? 
S21 Au15 Au27 Au36 -8.80(9) . . . . ? 
Au11 Au15 Au27 Au36 -174.16(2) . . . . ? 
Au10 Au15 Au27 Au36 140.82(2) . . . . ? 
Au16 Au15 Au27 Au36 126.82(2) . . . . ? 
Au13 Au15 Au27 Au36 -108.52(4) . . . . ? 
Au26 Au15 Au27 Au36 66.91(2) . . . . ? 
Au14 Au15 Au27 Au36 -97.06(2) . . . . ? 
S6 Au18 Au28 Au33 -179.24(17) . . . . ? 
Au19 Au18 Au28 Au33 -140.85(2) . . . . ? 
Au10 Au18 Au28 Au33 139.66(3) . . . . ? 
Au23 Au18 Au28 Au33 -71.64(2) . . . . ? 
Au27 Au18 Au28 Au33 72.15(2) . . . . ? 
Au4 Au18 Au28 Au33 -178.90(3) . . . . ? 
S6 Au18 Au28 Au25 1.10(17) . . . . ? 
Au33 Au18 Au28 Au25 -179.66(3) . . . . ? 
Au19 Au18 Au28 Au25 39.49(3) . . . . ? 
Au10 Au18 Au28 Au25 -40.00(3) . . . . ? 
Au23 Au18 Au28 Au25 108.70(3) . . . . ? 
Au27 Au18 Au28 Au25 -107.51(3) . . . . ? 
Au4 Au18 Au28 Au25 1.45(3) . . . . ? 
S6 Au18 Au28 Au24 -71.60(17) . . . . ? 
Au33 Au18 Au28 Au24 107.64(3) . . . . ? 
Au19 Au18 Au28 Au24 -33.22(2) . . . . ? 
Au10 Au18 Au28 Au24 -112.71(3) . . . . ? 
Au23 Au18 Au28 Au24 35.99(2) . . . . ? 
Au27 Au18 Au28 Au24 179.79(3) . . . . ? 
Au4 Au18 Au28 Au24 -71.26(3) . . . . ? 
S6 Au18 Au28 Au19 -38.38(17) . . . . ? 
Au33 Au18 Au28 Au19 140.85(2) . . . . ? 
Au10 Au18 Au28 Au19 -79.49(2) . . . . ? 
Au23 Au18 Au28 Au19 69.21(2) . . . . ? 
Au27 Au18 Au28 Au19 -146.99(2) . . . . ? 
Au4 Au18 Au28 Au19 -38.04(2) . . . . ? 
S6 Au18 Au28 Au10 41.10(17) . . . . ? 
Au33 Au18 Au28 Au10 -139.66(3) . . . . ? 
Au19 Au18 Au28 Au10 79.49(2) . . . . ? 
Au23 Au18 Au28 Au10 148.70(2) . . . . ? 
Au27 Au18 Au28 Au10 -67.51(2) . . . . ? 
Au4 Au18 Au28 Au10 41.45(2) . . . . ? 
S6 Au18 Au28 Au31 -144.58(17) . . . . ? 
Au33 Au18 Au28 Au31 34.66(3) . . . . ? 
Au19 Au18 Au28 Au31 -106.20(3) . . . . ? 
Au10 Au18 Au28 Au31 174.31(3) . . . . ? 
Au23 Au18 Au28 Au31 -36.98(3) . . . . ? 
Au27 Au18 Au28 Au31 106.81(3) . . . . ? 
Au4 Au18 Au28 Au31 -144.24(3) . . . . ? 
S6 Au18 Au28 Au23 -107.60(17) . . . . ? 
Au33 Au18 Au28 Au23 71.64(2) . . . . ? 
Au19 Au18 Au28 Au23 -69.21(2) . . . . ? 
Au10 Au18 Au28 Au23 -148.70(2) . . . . ? 
Au27 Au18 Au28 Au23 143.79(2) . . . . ? 
Au4 Au18 Au28 Au23 -107.26(2) . . . . ? 
S6 Au18 Au28 Au32 35.8(7) . . . . ? 
Au33 Au18 Au28 Au32 -145.0(7) . . . . ? 
Au19 Au18 Au28 Au32 74.1(7) . . . . ? 
Au10 Au18 Au28 Au32 -5.3(7) . . . . ? 
Au23 Au18 Au28 Au32 143.4(7) . . . . ? 
Au27 Au18 Au28 Au32 -72.8(7) . . . . ? 
Au4 Au18 Au28 Au32 36.1(7) . . . . ? 
S6 Au18 Au28 Au35 144.38(17) . . . . ? 
Au33 Au18 Au28 Au35 -36.38(3) . . . . ? 
Au19 Au18 Au28 Au35 -177.24(3) . . . . ? 
Au10 Au18 Au28 Au35 103.27(3) . . . . ? 
Au23 Au18 Au28 Au35 -108.02(3) . . . . ? 
Au27 Au18 Au28 Au35 35.77(2) . . . . ? 
Au4 Au18 Au28 Au35 144.72(2) . . . . ? 
S6 Au18 Au28 Au26 73.93(17) . . . . ? 
Au33 Au18 Au28 Au26 -106.83(3) . . . . ? 
Au19 Au18 Au28 Au26 112.31(3) . . . . ? 
Au10 Au18 Au28 Au26 32.82(2) . . . . ? 
Au23 Au18 Au28 Au26 -178.48(3) . . . . ? 
Au27 Au18 Au28 Au26 -34.68(2) . . . . ? 
Au4 Au18 Au28 Au26 74.27(3) . . . . ? 
S6 Au18 Au28 Au27 108.61(17) . . . . ? 
Au33 Au18 Au28 Au27 -72.15(2) . . . . ? 
Au19 Au18 Au28 Au27 146.99(2) . . . . ? 
Au10 Au18 Au28 Au27 67.51(2) . . . . ? 
Au23 Au18 Au28 Au27 -143.79(2) . . . . ? 
Au4 Au18 Au28 Au27 108.95(2) . . . . ? 
Au9 Au25 Au28 Au33 -5.6(6) . . . . ? 
Au32 Au25 Au28 Au33 171.9(6) . . . . ? 
Au17 Au25 Au28 Au33 -4.9(7) . . . . ? 
Au24 Au25 Au28 Au33 -115.4(6) . . . . ? 
Au26 Au25 Au28 Au33 100.8(6) . . . . ? 
Au34 Au25 Au28 Au33 132.1(6) . . . . ? 
Au10 Au25 Au28 Au33 31.6(6) . . . . ? 
Au19 Au25 Au28 Au33 -43.5(6) . . . . ? 
Au30 Au25 Au28 Au33 -149.4(6) . . . . ? 
Au9 Au25 Au28 Au18 0.88(3) . . . . ? 
Au32 Au25 Au28 Au18 178.40(3) . . . . ? 
Au17 Au25 Au28 Au18 1.65(9) . . . . ? 
Au24 Au25 Au28 Au18 -108.86(3) . . . . ? 
Au26 Au25 Au28 Au18 107.27(3) . . . . ? 
Au34 Au25 Au28 Au18 138.66(3) . . . . ? 
Au10 Au25 Au28 Au18 38.12(3) . . . . ? 
Au19 Au25 Au28 Au18 -37.03(2) . . . . ? 
Au30 Au25 Au28 Au18 -142.84(3) . . . . ? 
Au9 Au25 Au28 Au24 109.74(3) . . . . ? 
Au32 Au25 Au28 Au24 -72.74(2) . . . . ? 
Au17 Au25 Au28 Au24 110.51(8) . . . . ? 
Au26 Au25 Au28 Au24 -143.87(2) . . . . ? 
Au34 Au25 Au28 Au24 -112.48(3) . . . . ? 
Au10 Au25 Au28 Au24 146.98(3) . . . . ? 
Au19 Au25 Au28 Au24 71.83(2) . . . . ? 
Au30 Au25 Au28 Au24 -33.98(2) . . . . ? 
Au9 Au25 Au28 Au19 37.91(2) . . . . ? 
Au32 Au25 Au28 Au19 -144.57(2) . . . . ? 
Au17 Au25 Au28 Au19 38.68(8) . . . . ? 
Au24 Au25 Au28 Au19 -71.83(2) . . . . ? 
Au26 Au25 Au28 Au19 144.30(2) . . . . ? 
Au34 Au25 Au28 Au19 175.69(3) . . . . ? 
Au10 Au25 Au28 Au19 75.15(2) . . . . ? 
Au30 Au25 Au28 Au19 -105.81(3) . . . . ? 
Au9 Au25 Au28 Au10 -37.24(2) . . . . ? 
Au32 Au25 Au28 Au10 140.28(3) . . . . ? 
Au17 Au25 Au28 Au10 -36.47(8) . . . . ? 
Au24 Au25 Au28 Au10 -146.98(3) . . . . ? 
Au26 Au25 Au28 Au10 69.15(2) . . . . ? 
Au34 Au25 Au28 Au10 100.54(3) . . . . ? 
Au19 Au25 Au28 Au10 -75.15(2) . . . . ? 
Au30 Au25 Au28 Au10 179.04(3) . . . . ? 
Au9 Au25 Au28 Au31 148.37(3) . . . . ? 
Au32 Au25 Au28 Au31 -34.11(3) . . . . ? 
Au17 Au25 Au28 Au31 149.14(7) . . . . ? 
Au24 Au25 Au28 Au31 38.63(2) . . . . ? 
Au26 Au25 Au28 Au31 -105.24(3) . . . . ? 
Au34 Au25 Au28 Au31 -73.85(3) . . . . ? 
Au10 Au25 Au28 Au31 -174.39(3) . . . . ? 
Au19 Au25 Au28 Au31 110.46(3) . . . . ? 
Au30 Au25 Au28 Au31 4.65(4) . . . . ? 
Au9 Au25 Au28 Au23 74.30(3) . . . . ? 
Au32 Au25 Au28 Au23 -108.18(3) . . . . ? 
Au17 Au25 Au28 Au23 75.07(8) . . . . ? 
Au24 Au25 Au28 Au23 -35.44(2) . . . . ? 
Au26 Au25 Au28 Au23 -179.31(3) . . . . ? 
Au34 Au25 Au28 Au23 -147.91(3) . . . . ? 
Au10 Au25 Au28 Au23 111.54(3) . . . . ? 
Au19 Au25 Au28 Au23 36.39(2) . . . . ? 
Au30 Au25 Au28 Au23 -69.42(3) . . . . ? 
Au9 Au25 Au28 Au32 -177.52(3) . . . . ? 
Au17 Au25 Au28 Au32 -176.75(8) . . . . ? 
Au24 Au25 Au28 Au32 72.74(2) . . . . ? 
Au26 Au25 Au28 Au32 -71.13(2) . . . . ? 
Au34 Au25 Au28 Au32 -39.74(2) . . . . ? 
Au10 Au25 Au28 Au32 -140.28(3) . . . . ? 
Au19 Au25 Au28 Au32 144.57(2) . . . . ? 
Au30 Au25 Au28 Au32 38.76(2) . . . . ? 
Au9 Au25 Au28 Au35 -144.52(2) . . . . ? 
Au32 Au25 Au28 Au35 33.00(2) . . . . ? 
Au17 Au25 Au28 Au35 -143.75(7) . . . . ? 
Au24 Au25 Au28 Au35 105.74(3) . . . . ? 
Au26 Au25 Au28 Au35 -38.13(2) . . . . ? 
Au34 Au25 Au28 Au35 -6.74(4) . . . . ? 
Au10 Au25 Au28 Au35 -107.28(3) . . . . ? 
Au19 Au25 Au28 Au35 177.57(3) . . . . ? 
Au30 Au25 Au28 Au35 71.76(3) . . . . ? 
Au9 Au25 Au28 Au26 -106.39(2) . . . . ? 
Au32 Au25 Au28 Au26 71.13(2) . . . . ? 
Au17 Au25 Au28 Au26 -105.62(8) . . . . ? 
Au24 Au25 Au28 Au26 143.87(2) . . . . ? 
Au34 Au25 Au28 Au26 31.39(2) . . . . ? 
Au10 Au25 Au28 Au26 -69.15(2) . . . . ? 
Au19 Au25 Au28 Au26 -144.30(2) . . . . ? 
Au30 Au25 Au28 Au26 109.89(3) . . . . ? 
Au9 Au25 Au28 Au27 -72.63(3) . . . . ? 
Au32 Au25 Au28 Au27 104.89(3) . . . . ? 
Au17 Au25 Au28 Au27 -71.86(8) . . . . ? 
Au24 Au25 Au28 Au27 177.63(3) . . . . ? 
Au26 Au25 Au28 Au27 33.76(2) . . . . ? 
Au34 Au25 Au28 Au27 65.15(3) . . . . ? 
Au10 Au25 Au28 Au27 -35.39(2) . . . . ? 
Au19 Au25 Au28 Au27 -110.54(3) . . . . ? 
Au30 Au25 Au28 Au27 143.65(3) . . . . ? 
S15 Au24 Au28 Au33 -160.8(2) . . . . ? 
Au31 Au24 Au28 Au33 -42.31(3) . . . . ? 
Au25 Au24 Au28 Au33 177.33(3) . . . . ? 
Au23 Au24 Au28 Au33 32.65(3) . . . . ? 
Au32 Au24 Au28 Au33 -113.61(3) . . . . ? 
Au19 Au24 Au28 Au33 101.05(3) . . . . ? 
Au29 Au24 Au28 Au33 -1.48(4) . . . . ? 
Au20 Au24 Au28 Au33 76.78(3) . . . . ? 
Au30 Au24 Au28 Au33 -151.01(3) . . . . ? 
S15 Au24 Au28 Au18 130.2(2) . . . . ? 
Au31 Au24 Au28 Au18 -111.32(3) . . . . ? 
Au25 Au24 Au28 Au18 108.32(3) . . . . ? 
Au23 Au24 Au28 Au18 -36.37(2) . . . . ? 
Au32 Au24 Au28 Au18 177.38(3) . . . . ? 
Au19 Au24 Au28 Au18 32.04(2) . . . . ? 
Au29 Au24 Au28 Au18 -70.49(3) . . . . ? 
Au20 Au24 Au28 Au18 7.77(3) . . . . ? 
Au30 Au24 Au28 Au18 139.98(2) . . . . ? 
S15 Au24 Au28 Au25 21.9(2) . . . . ? 
Au31 Au24 Au28 Au25 140.36(2) . . . . ? 
Au23 Au24 Au28 Au25 -144.68(3) . . . . ? 
Au32 Au24 Au28 Au25 69.06(2) . . . . ? 
Au19 Au24 Au28 Au25 -76.28(2) . . . . ? 
Au29 Au24 Au28 Au25 -178.81(3) . . . . ? 
Au20 Au24 Au28 Au25 -100.55(2) . . . . ? 
Au30 Au24 Au28 Au25 31.66(2) . . . . ? 
S15 Au24 Au28 Au19 98.2(2) . . . . ? 
Au31 Au24 Au28 Au19 -143.36(2) . . . . ? 
Au25 Au24 Au28 Au19 76.28(2) . . . . ? 
Au23 Au24 Au28 Au19 -68.401(19) . . . . ? 
Au32 Au24 Au28 Au19 145.34(2) . . . . ? 
Au29 Au24 Au28 Au19 -102.53(3) . . . . ? 
Au20 Au24 Au28 Au19 -24.268(18) . . . . ? 
Au30 Au24 Au28 Au19 107.94(2) . . . . ? 
S15 Au24 Au28 Au10 57.8(2) . . . . ? 
Au31 Au24 Au28 Au10 176.26(3) . . . . ? 
Au25 Au24 Au28 Au10 35.90(3) . . . . ? 
Au23 Au24 Au28 Au10 -108.79(3) . . . . ? 
Au32 Au24 Au28 Au10 104.96(3) . . . . ? 
Au19 Au24 Au28 Au10 -40.38(2) . . . . ? 
Au29 Au24 Au28 Au10 -142.91(3) . . . . ? 
Au20 Au24 Au28 Au10 -64.65(3) . . . . ? 
Au30 Au24 Au28 Au10 67.56(3) . . . . ? 
S15 Au24 Au28 Au31 -118.5(2) . . . . ? 
Au25 Au24 Au28 Au31 -140.36(2) . . . . ? 
Au23 Au24 Au28 Au31 74.96(2) . . . . ? 
Au32 Au24 Au28 Au31 -71.30(2) . . . . ? 
Au19 Au24 Au28 Au31 143.36(2) . . . . ? 
Au29 Au24 Au28 Au31 40.83(2) . . . . ? 
Au20 Au24 Au28 Au31 119.09(2) . . . . ? 
Au30 Au24 Au28 Au31 -108.70(2) . . . . ? 
S15 Au24 Au28 Au23 166.6(2) . . . . ? 
Au31 Au24 Au28 Au23 -74.96(2) . . . . ? 
Au25 Au24 Au28 Au23 144.68(3) . . . . ? 
Au32 Au24 Au28 Au23 -146.26(2) . . . . ? 
Au19 Au24 Au28 Au23 68.401(19) . . . . ? 
Au29 Au24 Au28 Au23 -34.13(2) . . . . ? 
Au20 Au24 Au28 Au23 44.13(2) . . . . ? 
Au30 Au24 Au28 Au23 176.35(3) . . . . ? 
S15 Au24 Au28 Au32 -47.2(2) . . . . ? 
Au31 Au24 Au28 Au32 71.30(2) . . . . ? 
Au25 Au24 Au28 Au32 -69.06(2) . . . . ? 
Au23 Au24 Au28 Au32 146.26(2) . . . . ? 
Au19 Au24 Au28 Au32 -145.34(2) . . . . ? 
Au29 Au24 Au28 Au32 112.13(3) . . . . ? 
Au20 Au24 Au28 Au32 -169.61(2) . . . . ? 
Au30 Au24 Au28 Au32 -37.40(2) . . . . ? 
S15 Au24 Au28 Au35 -83.7(2) . . . . ? 
Au31 Au24 Au28 Au35 34.74(2) . . . . ? 
Au25 Au24 Au28 Au35 -105.62(3) . . . . ? 
Au23 Au24 Au28 Au35 109.70(2) . . . . ? 
Au32 Au24 Au28 Au35 -36.56(2) . . . . ? 
Au19 Au24 Au28 Au35 178.10(2) . . . . ? 
Au29 Au24 Au28 Au35 75.57(3) . . . . ? 
Au20 Au24 Au28 Au35 153.83(2) . . . . ? 
Au30 Au24 Au28 Au35 -73.96(3) . . . . ? 
S15 Au24 Au28 Au26 -14.8(2) . . . . ? 
Au31 Au24 Au28 Au26 103.66(3) . . . . ? 
Au25 Au24 Au28 Au26 -36.70(3) . . . . ? 
Au23 Au24 Au28 Au26 178.62(3) . . . . ? 
Au32 Au24 Au28 Au26 32.36(2) . . . . ? 
Au19 Au24 Au28 Au26 -112.98(3) . . . . ? 
Au29 Au24 Au28 Au26 144.49(3) . . . . ? 
Au20 Au24 Au28 Au26 -137.25(2) . . . . ? 
Au30 Au24 Au28 Au26 -5.04(3) . . . . ? 
S15 Au24 Au28 Au27 -54.8(7) . . . . ? 
Au31 Au24 Au28 Au27 63.7(7) . . . . ? 
Au25 Au24 Au28 Au27 -76.7(7) . . . . ? 
Au23 Au24 Au28 Au27 138.6(7) . . . . ? 
Au32 Au24 Au28 Au27 -7.7(7) . . . . ? 
Au19 Au24 Au28 Au27 -153.0(7) . . . . ? 
Au29 Au24 Au28 Au27 104.5(7) . . . . ? 
Au20 Au24 Au28 Au27 -177(43) . . . . ? 
Au30 Au24 Au28 Au27 -45.0(7) . . . . ? 
Au8 Au19 Au28 Au33 -156.41(3) . . . . ? 
Au20 Au19 Au28 Au33 -82.49(3) . . . . ? 
Au9 Au19 Au28 Au33 140.90(2) . . . . ? 
Au7 Au19 Au28 Au33 -34.36(19) . . . . ? 
Au18 Au19 Au28 Au33 35.88(2) . . . . ? 
Au23 Au19 Au28 Au33 -39.24(2) . . . . ? 
Au24 Au19 Au28 Au33 -111.55(3) . . . . ? 
Au4 Au19 Au28 Au33 82.40(3) . . . . ? 
Au25 Au19 Au28 Au33 178.07(3) . . . . ? 
Au10 Au19 Au28 Au33 105.02(3) . . . . ? 
Au8 Au19 Au28 Au18 167.71(3) . . . . ? 
Au20 Au19 Au28 Au18 -118.37(3) . . . . ? 
Au9 Au19 Au28 Au18 105.02(2) . . . . ? 
Au7 Au19 Au28 Au18 -70.24(18) . . . . ? 
Au23 Au19 Au28 Au18 -75.123(19) . . . . ? 
Au24 Au19 Au28 Au18 -147.43(2) . . . . ? 
Au4 Au19 Au28 Au18 46.51(2) . . . . ? 
Au25 Au19 Au28 Au18 142.19(2) . . . . ? 
Au10 Au19 Au28 Au18 69.142(19) . . . . ? 
Au8 Au19 Au28 Au25 25.52(3) . . . . ? 
Au20 Au19 Au28 Au25 99.44(3) . . . . ? 
Au9 Au19 Au28 Au25 -37.17(2) . . . . ? 
Au7 Au19 Au28 Au25 147.57(18) . . . . ? 
Au18 Au19 Au28 Au25 -142.19(2) . . . . ? 
Au23 Au19 Au28 Au25 142.69(2) . . . . ? 
Au24 Au19 Au28 Au25 70.38(2) . . . . ? 
Au4 Au19 Au28 Au25 -95.68(2) . . . . ? 
Au10 Au19 Au28 Au25 -73.05(2) . . . . ? 
Au8 Au19 Au28 Au24 -44.86(3) . . . . ? 
Au20 Au19 Au28 Au24 29.06(2) . . . . ? 
Au9 Au19 Au28 Au24 -107.55(2) . . . . ? 
Au7 Au19 Au28 Au24 77.19(18) . . . . ? 
Au18 Au19 Au28 Au24 147.43(2) . . . . ? 
Au23 Au19 Au28 Au24 72.310(19) . . . . ? 
Au4 Au19 Au28 Au24 -166.05(2) . . . . ? 
Au25 Au19 Au28 Au24 -70.38(2) . . . . ? 
Au10 Au19 Au28 Au24 -143.42(2) . . . . ? 
Au8 Au19 Au28 Au10 98.56(3) . . . . ? 
Au20 Au19 Au28 Au10 172.48(2) . . . . ? 
Au9 Au19 Au28 Au10 35.87(2) . . . . ? 
Au7 Au19 Au28 Au10 -139.39(18) . . . . ? 
Au18 Au19 Au28 Au10 -69.142(19) . . . . ? 
Au23 Au19 Au28 Au10 -144.27(2) . . . . ? 
Au24 Au19 Au28 Au10 143.42(2) . . . . ? 
Au4 Au19 Au28 Au10 -22.63(2) . . . . ? 
Au25 Au19 Au28 Au10 73.05(2) . . . . ? 
Au8 Au19 Au28 Au31 -81.46(3) . . . . ? 
Au20 Au19 Au28 Au31 -7.54(3) . . . . ? 
Au9 Au19 Au28 Au31 -144.15(2) . . . . ? 
Au7 Au19 Au28 Au31 40.59(19) . . . . ? 
Au18 Au19 Au28 Au31 110.83(3) . . . . ? 
Au23 Au19 Au28 Au31 35.71(2) . . . . ? 
Au24 Au19 Au28 Au31 -36.60(2) . . . . ? 
Au4 Au19 Au28 Au31 157.35(2) . . . . ? 
Au25 Au19 Au28 Au31 -106.98(3) . . . . ? 
Au10 Au19 Au28 Au31 179.98(3) . . . . ? 
Au8 Au19 Au28 Au23 -117.17(3) . . . . ? 
Au20 Au19 Au28 Au23 -43.25(2) . . . . ? 
Au9 Au19 Au28 Au23 -179.86(2) . . . . ? 
Au7 Au19 Au28 Au23 4.88(18) . . . . ? 
Au18 Au19 Au28 Au23 75.123(19) . . . . ? 
Au24 Au19 Au28 Au23 -72.310(19) . . . . ? 
Au4 Au19 Au28 Au23 121.64(2) . . . . ? 
Au25 Au19 Au28 Au23 -142.69(2) . . . . ? 
Au10 Au19 Au28 Au23 144.27(2) . . . . ? 
Au8 Au19 Au28 Au32 -9.61(4) . . . . ? 
Au20 Au19 Au28 Au32 64.31(3) . . . . ? 
Au9 Au19 Au28 Au32 -72.30(3) . . . . ? 
Au7 Au19 Au28 Au32 112.44(18) . . . . ? 
Au18 Au19 Au28 Au32 -177.32(3) . . . . ? 
Au23 Au19 Au28 Au32 107.56(3) . . . . ? 
Au24 Au19 Au28 Au32 35.25(2) . . . . ? 
Au4 Au19 Au28 Au32 -130.80(2) . . . . ? 
Au25 Au19 Au28 Au32 -35.13(2) . . . . ? 
Au10 Au19 Au28 Au32 -108.17(3) . . . . ? 
Au8 Au19 Au28 Au35 -89.8(5) . . . . ? 
Au20 Au19 Au28 Au35 -15.9(6) . . . . ? 
Au9 Au19 Au28 Au35 -152.5(5) . . . . ? 
Au7 Au19 Au28 Au35 32.3(7) . . . . ? 
Au18 Au19 Au28 Au35 102.5(5) . . . . ? 
Au23 Au19 Au28 Au35 27.4(5) . . . . ? 
Au24 Au19 Au28 Au35 -44.9(5) . . . . ? 
Au4 Au19 Au28 Au35 149.0(5) . . . . ? 
Au25 Au19 Au28 Au35 -115.3(6) . . . . ? 
Au10 Au19 Au28 Au35 171.6(6) . . . . ? 
Au8 Au19 Au28 Au26 63.17(4) . . . . ? 
Au20 Au19 Au28 Au26 137.09(3) . . . . ? 
Au9 Au19 Au28 Au26 0.48(3) . . . . ? 
Au7 Au19 Au28 Au26 -174.78(17) . . . . ? 
Au18 Au19 Au28 Au26 -104.54(3) . . . . ? 
Au23 Au19 Au28 Au26 -179.66(3) . . . . ? 
Au24 Au19 Au28 Au26 108.03(3) . . . . ? 
Au4 Au19 Au28 Au26 -58.02(3) . . . . ? 
Au25 Au19 Au28 Au26 37.65(2) . . . . ? 
Au10 Au19 Au28 Au26 -35.39(2) . . . . ? 
Au8 Au19 Au28 Au27 134.02(3) . . . . ? 
Au20 Au19 Au28 Au27 -152.06(2) . . . . ? 
Au9 Au19 Au28 Au27 71.33(3) . . . . ? 
Au7 Au19 Au28 Au27 -103.93(18) . . . . ? 
Au18 Au19 Au28 Au27 -33.69(2) . . . . ? 
Au23 Au19 Au28 Au27 -108.81(2) . . . . ? 
Au24 Au19 Au28 Au27 178.88(3) . . . . ? 
Au4 Au19 Au28 Au27 12.83(3) . . . . ? 
Au25 Au19 Au28 Au27 108.50(3) . . . . ? 
Au10 Au19 Au28 Au27 35.46(2) . . . . ? 
Au9 Au10 Au28 Au33 -141.29(3) . . . . ? 
Au16 Au10 Au28 Au33 157.83(3) . . . . ? 
Au15 Au10 Au28 Au33 79.67(3) . . . . ? 
Au11 Au10 Au28 Au33 8.44(13) . . . . ? 
Au27 Au10 Au28 Au33 38.62(2) . . . . ? 
Au18 Au10 Au28 Au33 -37.01(2) . . . . ? 
Au26 Au10 Au28 Au33 109.55(3) . . . . ? 
Au25 Au10 Au28 Au33 -178.53(3) . . . . ? 
Au19 Au10 Au28 Au33 -104.70(3) . . . . ? 
Au4 Au10 Au28 Au33 -83.66(3) . . . . ? 
Au9 Au10 Au28 Au18 -104.28(3) . . . . ? 
Au16 Au10 Au28 Au18 -165.16(4) . . . . ? 
Au15 Au10 Au28 Au18 116.68(3) . . . . ? 
Au11 Au10 Au28 Au18 45.45(12) . . . . ? 
Au27 Au10 Au28 Au18 75.63(2) . . . . ? 
Au26 Au10 Au28 Au18 146.56(2) . . . . ? 
Au25 Au10 Au28 Au18 -141.52(3) . . . . ? 
Au19 Au10 Au28 Au18 -67.69(2) . . . . ? 
Au4 Au10 Au28 Au18 -46.65(2) . . . . ? 
Au9 Au10 Au28 Au25 37.25(2) . . . . ? 
Au16 Au10 Au28 Au25 -23.63(4) . . . . ? 
Au15 Au10 Au28 Au25 -101.80(3) . . . . ? 
Au11 Au10 Au28 Au25 -173.02(12) . . . . ? 
Au27 Au10 Au28 Au25 -142.85(2) . . . . ? 
Au18 Au10 Au28 Au25 141.52(3) . . . . ? 
Au26 Au10 Au28 Au25 -71.92(2) . . . . ? 
Au19 Au10 Au28 Au25 73.83(2) . . . . ? 
Au4 Au10 Au28 Au25 94.87(2) . . . . ? 
Au9 Au10 Au28 Au24 2.44(3) . . . . ? 
Au16 Au10 Au28 Au24 -58.44(5) . . . . ? 
Au15 Au10 Au28 Au24 -136.61(3) . . . . ? 
Au11 Au10 Au28 Au24 152.17(11) . . . . ? 
Au27 Au10 Au28 Au24 -177.66(3) . . . . ? 
Au18 Au10 Au28 Au24 106.72(3) . . . . ? 
Au26 Au10 Au28 Au24 -106.73(3) . . . . ? 
Au25 Au10 Au28 Au24 -34.81(2) . . . . ? 
Au19 Au10 Au28 Au24 39.02(2) . . . . ? 
Au4 Au10 Au28 Au24 60.06(3) . . . . ? 
Au9 Au10 Au28 Au19 -36.58(2) . . . . ? 
Au16 Au10 Au28 Au19 -97.46(4) . . . . ? 
Au15 Au10 Au28 Au19 -175.63(2) . . . . ? 
Au11 Au10 Au28 Au19 113.15(12) . . . . ? 
Au27 Au10 Au28 Au19 143.32(2) . . . . ? 
Au18 Au10 Au28 Au19 67.69(2) . . . . ? 
Au26 Au10 Au28 Au19 -145.75(2) . . . . ? 
Au25 Au10 Au28 Au19 -73.83(2) . . . . ? 
Au4 Au10 Au28 Au19 21.042(19) . . . . ? 
Au9 Au10 Au28 Au31 143.6(2) . . . . ? 
Au16 Au10 Au28 Au31 82.8(3) . . . . ? 
Au15 Au10 Au28 Au31 4.6(3) . . . . ? 
Au11 Au10 Au28 Au31 -66.6(3) . . . . ? 
Au27 Au10 Au28 Au31 -36.5(2) . . . . ? 
Au18 Au10 Au28 Au31 -112.1(2) . . . . ? 
Au26 Au10 Au28 Au31 34.5(2) . . . . ? 
Au25 Au10 Au28 Au31 106.4(2) . . . . ? 
Au19 Au10 Au28 Au31 -180(64) . . . . ? 
Au4 Au10 Au28 Au31 -158.7(2) . . . . ? 
Au9 Au10 Au28 Au23 -72.04(3) . . . . ? 
Au16 Au10 Au28 Au23 -132.92(3) . . . . ? 
Au15 Au10 Au28 Au23 148.91(2) . . . . ? 
Au11 Au10 Au28 Au23 77.69(13) . . . . ? 
Au27 Au10 Au28 Au23 107.86(3) . . . . ? 
Au18 Au10 Au28 Au23 32.24(2) . . . . ? 
Au26 Au10 Au28 Au23 178.79(3) . . . . ? 
Au25 Au10 Au28 Au23 -109.29(3) . . . . ? 
Au19 Au10 Au28 Au23 -35.46(2) . . . . ? 
Au4 Au10 Au28 Au23 -14.42(3) . . . . ? 
Au9 Au10 Au28 Au32 75.47(3) . . . . ? 
Au16 Au10 Au28 Au32 14.59(5) . . . . ? 
Au15 Au10 Au28 Au32 -63.58(3) . . . . ? 
Au11 Au10 Au28 Au32 -134.80(11) . . . . ? 
Au27 Au10 Au28 Au32 -104.63(3) . . . . ? 
Au18 Au10 Au28 Au32 179.75(3) . . . . ? 
Au26 Au10 Au28 Au32 -33.70(2) . . . . ? 
Au25 Au10 Au28 Au32 38.22(2) . . . . ? 
Au19 Au10 Au28 Au32 112.05(3) . . . . ? 
Au4 Au10 Au28 Au32 133.09(2) . . . . ? 
Au9 Au10 Au28 Au35 143.81(2) . . . . ? 
Au16 Au10 Au28 Au35 82.93(4) . . . . ? 
Au15 Au10 Au28 Au35 4.76(3) . . . . ? 
Au11 Au10 Au28 Au35 -66.46(12) . . . . ? 
Au27 Au10 Au28 Au35 -36.29(2) . . . . ? 
Au18 Au10 Au28 Au35 -111.91(3) . . . . ? 
Au26 Au10 Au28 Au35 34.64(2) . . . . ? 
Au25 Au10 Au28 Au35 106.56(3) . . . . ? 
Au19 Au10 Au28 Au35 -179.61(2) . . . . ? 
Au4 Au10 Au28 Au35 -158.57(2) . . . . ? 
Au9 Au10 Au28 Au26 109.17(2) . . . . ? 
Au16 Au10 Au28 Au26 48.29(4) . . . . ? 
Au15 Au10 Au28 Au26 -29.88(2) . . . . ? 
Au11 Au10 Au28 Au26 -101.10(12) . . . . ? 
Au27 Au10 Au28 Au26 -70.93(2) . . . . ? 
Au18 Au10 Au28 Au26 -146.56(2) . . . . ? 
Au25 Au10 Au28 Au26 71.92(2) . . . . ? 
Au19 Au10 Au28 Au26 145.75(2) . . . . ? 
Au4 Au10 Au28 Au26 166.79(2) . . . . ? 
Au9 Au10 Au28 Au27 -179.91(3) . . . . ? 
Au16 Au10 Au28 Au27 119.21(4) . . . . ? 
Au15 Au10 Au28 Au27 41.05(2) . . . . ? 
Au11 Au10 Au28 Au27 -30.18(12) . . . . ? 
Au18 Au10 Au28 Au27 -75.63(2) . . . . ? 
Au26 Au10 Au28 Au27 70.93(2) . . . . ? 
Au25 Au10 Au28 Au27 142.85(2) . . . . ? 
Au19 Au10 Au28 Au27 -143.32(2) . . . . ? 
Au4 Au10 Au28 Au27 -122.28(2) . . . . ? 
S11 Au23 Au28 Au33 2.4(5) . . . . ? 
Au19 Au23 Au28 Au33 138.14(2) . . . . ? 
Au24 Au23 Au28 Au33 -147.36(3) . . . . ? 
Au18 Au23 Au28 Au33 68.38(2) . . . . ? 
Au31 Au23 Au28 Au33 -76.68(2) . . . . ? 
Au29 Au23 Au28 Au33 -115.87(3) . . . . ? 
Au20 Au23 Au28 Au33 171.42(2) . . . . ? 
S11 Au23 Au28 Au18 -65.9(5) . . . . ? 
Au19 Au23 Au28 Au18 69.76(2) . . . . ? 
Au33 Au23 Au28 Au18 -68.38(2) . . . . ? 
Au24 Au23 Au28 Au18 144.26(3) . . . . ? 
Au31 Au23 Au28 Au18 -145.06(2) . . . . ? 
Au29 Au23 Au28 Au18 175.75(3) . . . . ? 
Au20 Au23 Au28 Au18 103.04(2) . . . . ? 
S11 Au23 Au28 Au25 -174.6(5) . . . . ? 
Au19 Au23 Au28 Au25 -38.96(2) . . . . ? 
Au33 Au23 Au28 Au25 -177.09(3) . . . . ? 
Au24 Au23 Au28 Au25 35.55(2) . . . . ? 
Au18 Au23 Au28 Au25 -108.71(3) . . . . ? 
Au31 Au23 Au28 Au25 106.23(3) . . . . ? 
Au29 Au23 Au28 Au25 67.03(3) . . . . ? 
Au20 Au23 Au28 Au25 -5.68(3) . . . . ? 
S11 Au23 Au28 Au24 149.8(5) . . . . ? 
Au19 Au23 Au28 Au24 -74.51(2) . . . . ? 
Au33 Au23 Au28 Au24 147.36(3) . . . . ? 
Au18 Au23 Au28 Au24 -144.26(3) . . . . ? 
Au31 Au23 Au28 Au24 70.68(2) . . . . ? 
Au29 Au23 Au28 Au24 31.49(2) . . . . ? 
Au20 Au23 Au28 Au24 -41.23(2) . . . . ? 
S11 Au23 Au28 Au19 -135.7(5) . . . . ? 
Au33 Au23 Au28 Au19 -138.14(2) . . . . ? 
Au24 Au23 Au28 Au19 74.51(2) . . . . ? 
Au18 Au23 Au28 Au19 -69.76(2) . . . . ? 
Au31 Au23 Au28 Au19 145.18(2) . . . . ? 
Au29 Au23 Au28 Au19 105.99(2) . . . . ? 
Au20 Au23 Au28 Au19 33.28(2) . . . . ? 
S11 Au23 Au28 Au10 -97.5(5) . . . . ? 
Au19 Au23 Au28 Au10 38.22(2) . . . . ? 
Au33 Au23 Au28 Au10 -99.92(3) . . . . ? 
Au24 Au23 Au28 Au10 112.72(3) . . . . ? 
Au18 Au23 Au28 Au10 -31.54(2) . . . . ? 
Au31 Au23 Au28 Au10 -176.60(3) . . . . ? 
Au29 Au23 Au28 Au10 144.21(2) . . . . ? 
Au20 Au23 Au28 Au10 71.50(3) . . . . ? 
S11 Au23 Au28 Au31 79.1(5) . . . . ? 
Au19 Au23 Au28 Au31 -145.18(2) . . . . ? 
Au33 Au23 Au28 Au31 76.68(2) . . . . ? 
Au24 Au23 Au28 Au31 -70.68(2) . . . . ? 
Au18 Au23 Au28 Au31 145.06(2) . . . . ? 
Au29 Au23 Au28 Au31 -39.19(2) . . . . ? 
Au20 Au23 Au28 Au31 -111.90(2) . . . . ? 
S11 Au23 Au28 Au32 115.7(5) . . . . ? 
Au19 Au23 Au28 Au32 -108.59(3) . . . . ? 
Au33 Au23 Au28 Au32 113.28(3) . . . . ? 
Au24 Au23 Au28 Au32 -34.08(2) . . . . ? 
Au18 Au23 Au28 Au32 -178.34(3) . . . . ? 
Au31 Au23 Au28 Au32 36.59(2) . . . . ? 
Au29 Au23 Au28 Au32 -2.60(3) . . . . ? 
Au20 Au23 Au28 Au32 -75.31(3) . . . . ? 
S11 Au23 Au28 Au35 45.6(5) . . . . ? 
Au19 Au23 Au28 Au35 -178.73(3) . . . . ? 
Au33 Au23 Au28 Au35 43.14(2) . . . . ? 
Au24 Au23 Au28 Au35 -104.22(3) . . . . ? 
Au18 Au23 Au28 Au35 111.52(3) . . . . ? 
Au31 Au23 Au28 Au35 -33.54(2) . . . . ? 
Au29 Au23 Au28 Au35 -72.74(3) . . . . ? 
Au20 Au23 Au28 Au35 -145.45(2) . . . . ? 
S11 Au23 Au28 Au26 32.1(12) . . . . ? 
Au19 Au23 Au28 Au26 167.8(12) . . . . ? 
Au33 Au23 Au28 Au26 29.7(11) . . . . ? 
Au24 Au23 Au28 Au26 -117.7(12) . . . . ? 
Au18 Au23 Au28 Au26 98.0(12) . . . . ? 
Au31 Au23 Au28 Au26 -47.0(11) . . . . ? 
Au29 Au23 Au28 Au26 -86.2(12) . . . . ? 
Au20 Au23 Au28 Au26 -158.9(11) . . . . ? 
S11 Au23 Au28 Au27 -28.6(5) . . . . ? 
Au19 Au23 Au28 Au27 107.14(3) . . . . ? 
Au33 Au23 Au28 Au27 -30.99(3) . . . . ? 
Au24 Au23 Au28 Au27 -178.35(3) . . . . ? 
Au18 Au23 Au28 Au27 37.39(3) . . . . ? 
Au31 Au23 Au28 Au27 -107.68(3) . . . . ? 
Au29 Au23 Au28 Au27 -146.87(2) . . . . ? 
Au20 Au23 Au28 Au27 140.42(3) . . . . ? 
S20 Au26 Au28 Au33 174.81(18) . . . . ? 
Au27 Au26 Au28 Au33 -32.00(2) . . . . ? 
Au35 Au26 Au28 Au33 42.96(2) . . . . ? 
Au10 Au26 Au28 Au33 -100.83(3) . . . . ? 
Au32 Au26 Au28 Au33 113.65(3) . . . . ? 
Au25 Au26 Au28 Au33 -177.13(3) . . . . ? 
Au36 Au26 Au28 Au33 1.22(4) . . . . ? 
Au15 Au26 Au28 Au33 -76.00(3) . . . . ? 
Au34 Au26 Au28 Au33 155.85(2) . . . . ? 
S20 Au26 Au28 Au18 -117.12(18) . . . . ? 
Au27 Au26 Au28 Au18 36.06(2) . . . . ? 
Au35 Au26 Au28 Au18 111.03(3) . . . . ? 
Au10 Au26 Au28 Au18 -32.77(2) . . . . ? 
Au32 Au26 Au28 Au18 -178.28(3) . . . . ? 
Au25 Au26 Au28 Au18 -109.07(3) . . . . ? 
Au36 Au26 Au28 Au18 69.29(3) . . . . ? 
Au15 Au26 Au28 Au18 -7.94(3) . . . . ? 
Au34 Au26 Au28 Au18 -136.09(2) . . . . ? 
S20 Au26 Au28 Au25 -8.06(18) . . . . ? 
Au27 Au26 Au28 Au25 145.13(3) . . . . ? 
Au35 Au26 Au28 Au25 -139.91(2) . . . . ? 
Au10 Au26 Au28 Au25 76.30(2) . . . . ? 
Au32 Au26 Au28 Au25 -69.22(2) . . . . ? 
Au36 Au26 Au28 Au25 178.35(3) . . . . ? 
Au15 Au26 Au28 Au25 101.13(3) . . . . ? 
Au34 Au26 Au28 Au25 -27.02(2) . . . . ? 
S20 Au26 Au28 Au24 28.43(18) . . . . ? 
Au27 Au26 Au28 Au24 -178.39(3) . . . . ? 
Au35 Au26 Au28 Au24 -103.42(3) . . . . ? 
Au10 Au26 Au28 Au24 112.78(3) . . . . ? 
Au32 Au26 Au28 Au24 -32.73(2) . . . . ? 
Au25 Au26 Au28 Au24 36.48(3) . . . . ? 
Au36 Au26 Au28 Au24 -145.16(3) . . . . ? 
Au15 Au26 Au28 Au24 137.61(3) . . . . ? 
Au34 Au26 Au28 Au24 9.46(3) . . . . ? 
S20 Au26 Au28 Au19 -46.88(18) . . . . ? 
Au27 Au26 Au28 Au19 106.31(3) . . . . ? 
Au35 Au26 Au28 Au19 -178.73(3) . . . . ? 
Au10 Au26 Au28 Au19 37.48(3) . . . . ? 
Au32 Au26 Au28 Au19 -108.04(3) . . . . ? 
Au25 Au26 Au28 Au19 -38.82(2) . . . . ? 
Au36 Au26 Au28 Au19 139.53(3) . . . . ? 
Au15 Au26 Au28 Au19 62.31(3) . . . . ? 
Au34 Au26 Au28 Au19 -65.84(3) . . . . ? 
S20 Au26 Au28 Au10 -84.36(18) . . . . ? 
Au27 Au26 Au28 Au10 68.83(2) . . . . ? 
Au35 Au26 Au28 Au10 143.79(2) . . . . ? 
Au32 Au26 Au28 Au10 -145.52(2) . . . . ? 
Au25 Au26 Au28 Au10 -76.30(2) . . . . ? 
Au36 Au26 Au28 Au10 102.05(3) . . . . ? 
Au15 Au26 Au28 Au10 24.83(2) . . . . ? 
Au34 Au26 Au28 Au10 -103.32(2) . . . . ? 
S20 Au26 Au28 Au31 98.92(18) . . . . ? 
Au27 Au26 Au28 Au31 -107.89(3) . . . . ? 
Au35 Au26 Au28 Au31 -32.93(2) . . . . ? 
Au10 Au26 Au28 Au31 -176.72(3) . . . . ? 
Au32 Au26 Au28 Au31 37.76(2) . . . . ? 
Au25 Au26 Au28 Au31 106.98(3) . . . . ? 
Au36 Au26 Au28 Au31 -74.67(3) . . . . ? 
Au15 Au26 Au28 Au31 -151.89(2) . . . . ? 
Au34 Au26 Au28 Au31 79.96(3) . . . . ? 
S20 Au26 Au28 Au23 145.5(11) . . . . ? 
Au27 Au26 Au28 Au23 -61.3(11) . . . . ? 
Au35 Au26 Au28 Au23 13.6(11) . . . . ? 
Au10 Au26 Au28 Au23 -130.1(12) . . . . ? 
Au32 Au26 Au28 Au23 84.3(12) . . . . ? 
Au25 Au26 Au28 Au23 153.6(12) . . . . ? 
Au36 Au26 Au28 Au23 -28.1(12) . . . . ? 
Au15 Au26 Au28 Au23 -105.3(11) . . . . ? 
Au34 Au26 Au28 Au23 126.5(11) . . . . ? 
S20 Au26 Au28 Au32 61.16(18) . . . . ? 
Au27 Au26 Au28 Au32 -145.65(2) . . . . ? 
Au35 Au26 Au28 Au32 -70.69(2) . . . . ? 
Au10 Au26 Au28 Au32 145.52(2) . . . . ? 
Au25 Au26 Au28 Au32 69.22(2) . . . . ? 
Au36 Au26 Au28 Au32 -112.43(3) . . . . ? 
Au15 Au26 Au28 Au32 170.35(2) . . . . ? 
Au34 Au26 Au28 Au32 42.20(2) . . . . ? 
S20 Au26 Au28 Au35 131.85(18) . . . . ? 
Au27 Au26 Au28 Au35 -74.97(2) . . . . ? 
Au10 Au26 Au28 Au35 -143.79(2) . . . . ? 
Au32 Au26 Au28 Au35 70.69(2) . . . . ? 
Au25 Au26 Au28 Au35 139.91(2) . . . . ? 
Au36 Au26 Au28 Au35 -41.74(2) . . . . ? 
Au15 Au26 Au28 Au35 -118.96(2) . . . . ? 
Au34 Au26 Au28 Au35 112.89(2) . . . . ? 
S20 Au26 Au28 Au27 -153.18(18) . . . . ? 
Au35 Au26 Au28 Au27 74.97(2) . . . . ? 
Au10 Au26 Au28 Au27 -68.83(2) . . . . ? 
Au32 Au26 Au28 Au27 145.65(2) . . . . ? 
Au25 Au26 Au28 Au27 -145.13(3) . . . . ? 
Au36 Au26 Au28 Au27 33.22(2) . . . . ? 
Au15 Au26 Au28 Au27 -44.00(2) . . . . ? 
Au34 Au26 Au28 Au27 -172.15(3) . . . . ? 
S16 Au27 Au28 Au33 -23.9(2) . . . . ? 
Au10 Au27 Au28 Au33 -139.16(2) . . . . ? 
Au26 Au27 Au28 Au33 147.81(3) . . . . ? 
Au18 Au27 Au28 Au33 -68.03(2) . . . . ? 
Au35 Au27 Au28 Au33 77.64(2) . . . . ? 
Au36 Au27 Au28 Au33 116.30(3) . . . . ? 
Au15 Au27 Au28 Au33 -170.89(3) . . . . ? 
S16 Au27 Au28 Au18 44.1(2) . . . . ? 
Au10 Au27 Au28 Au18 -71.13(2) . . . . ? 
Au26 Au27 Au28 Au18 -144.16(2) . . . . ? 
Au33 Au27 Au28 Au18 68.03(2) . . . . ? 
Au35 Au27 Au28 Au18 145.67(2) . . . . ? 
Au36 Au27 Au28 Au18 -175.67(2) . . . . ? 
Au15 Au27 Au28 Au18 -102.86(2) . . . . ? 
S16 Au27 Au28 Au25 153.4(2) . . . . ? 
Au10 Au27 Au28 Au25 38.14(3) . . . . ? 
Au26 Au27 Au28 Au25 -34.90(3) . . . . ? 
Au33 Au27 Au28 Au25 177.30(3) . . . . ? 
Au18 Au27 Au28 Au25 109.27(3) . . . . ? 
Au35 Au27 Au28 Au25 -105.06(3) . . . . ? 
Au36 Au27 Au28 Au25 -66.41(3) . . . . ? 
Au15 Au27 Au28 Au25 6.41(3) . . . . ? 
S16 Au27 Au28 Au24 -130.9(6) . . . . ? 
Au10 Au27 Au28 Au24 113.8(7) . . . . ? 
Au26 Au27 Au28 Au24 40.8(7) . . . . ? 
Au33 Au27 Au28 Au24 -107.0(7) . . . . ? 
Au18 Au27 Au28 Au24 -175(40) . . . . ? 
Au35 Au27 Au28 Au24 -29.4(7) . . . . ? 
Au36 Au27 Au28 Au24 9.3(7) . . . . ? 
Au15 Au27 Au28 Au24 82.1(7) . . . . ? 
S16 Au27 Au28 Au19 76.6(2) . . . . ? 
Au10 Au27 Au28 Au19 -38.69(2) . . . . ? 
Au26 Au27 Au28 Au19 -111.72(3) . . . . ? 
Au33 Au27 Au28 Au19 100.47(3) . . . . ? 
Au18 Au27 Au28 Au19 32.44(2) . . . . ? 
Au35 Au27 Au28 Au19 178.11(3) . . . . ? 
Au36 Au27 Au28 Au19 -143.23(2) . . . . ? 
Au15 Au27 Au28 Au19 -70.42(3) . . . . ? 
S16 Au27 Au28 Au10 115.3(2) . . . . ? 
Au26 Au27 Au28 Au10 -73.03(2) . . . . ? 
Au33 Au27 Au28 Au10 139.16(2) . . . . ? 
Au18 Au27 Au28 Au10 71.13(2) . . . . ? 
Au35 Au27 Au28 Au10 -143.20(2) . . . . ? 
Au36 Au27 Au28 Au10 -104.55(2) . . . . ? 
Au15 Au27 Au28 Au10 -31.73(2) . . . . ? 
S16 Au27 Au28 Au31 -68.3(2) . . . . ? 
Au10 Au27 Au28 Au31 176.48(3) . . . . ? 
Au26 Au27 Au28 Au31 103.45(3) . . . . ? 
Au33 Au27 Au28 Au31 -44.36(2) . . . . ? 
Au18 Au27 Au28 Au31 -112.39(3) . . . . ? 
Au35 Au27 Au28 Au31 33.28(2) . . . . ? 
Au36 Au27 Au28 Au31 71.94(3) . . . . ? 
Au15 Au27 Au28 Au31 144.75(2) . . . . ? 
S16 Au27 Au28 Au23 6.9(2) . . . . ? 
Au10 Au27 Au28 Au23 -108.35(3) . . . . ? 
Au26 Au27 Au28 Au23 178.62(3) . . . . ? 
Au33 Au27 Au28 Au23 30.81(3) . . . . ? 
Au18 Au27 Au28 Au23 -37.22(2) . . . . ? 
Au35 Au27 Au28 Au23 108.45(3) . . . . ? 
Au36 Au27 Au28 Au23 147.11(2) . . . . ? 
Au15 Au27 Au28 Au23 -140.08(2) . . . . ? 
S16 Au27 Au28 Au32 -138.5(2) . . . . ? 
Au10 Au27 Au28 Au32 106.29(3) . . . . ? 
Au26 Au27 Au28 Au32 33.26(2) . . . . ? 
Au33 Au27 Au28 Au32 -114.55(3) . . . . ? 
Au18 Au27 Au28 Au32 177.42(3) . . . . ? 
Au35 Au27 Au28 Au32 -36.91(2) . . . . ? 
Au36 Au27 Au28 Au32 1.75(3) . . . . ? 
Au15 Au27 Au28 Au32 74.56(3) . . . . ? 
S16 Au27 Au28 Au35 -101.5(2) . . . . ? 
Au10 Au27 Au28 Au35 143.20(2) . . . . ? 
Au26 Au27 Au28 Au35 70.167(19) . . . . ? 
Au33 Au27 Au28 Au35 -77.64(2) . . . . ? 
Au18 Au27 Au28 Au35 -145.67(2) . . . . ? 
Au36 Au27 Au28 Au35 38.66(2) . . . . ? 
Au15 Au27 Au28 Au35 111.47(2) . . . . ? 
S16 Au27 Au28 Au26 -171.7(2) . . . . ? 
Au10 Au27 Au28 Au26 73.03(2) . . . . ? 
Au33 Au27 Au28 Au26 -147.81(3) . . . . ? 
Au18 Au27 Au28 Au26 144.16(2) . . . . ? 
Au35 Au27 Au28 Au26 -70.167(19) . . . . ? 
Au36 Au27 Au28 Au26 -31.51(2) . . . . ? 
Au15 Au27 Au28 Au26 41.30(2) . . . . ? 
S15 Au24 Au29 S14 -55.28(13) . . . . ? 
Au28 Au24 Au29 S14 133.02(9) . . . . ? 
Au31 Au24 Au29 S14 170.46(9) . . . . ? 
Au25 Au24 Au29 S14 126.14(18) . . . . ? 
Au23 Au24 Au29 S14 100.62(9) . . . . ? 
Au32 Au24 Au29 S14 -160.42(9) . . . . ? 
Au19 Au24 Au29 S14 69.65(9) . . . . ? 
Au20 Au24 Au29 S14 31.61(9) . . . . ? 
Au30 Au24 Au29 S14 -83.29(9) . . . . ? 
S15 Au24 Au29 S17 119.69(12) . . . . ? 
Au28 Au24 Au29 S17 -52.01(8) . . . . ? 
Au31 Au24 Au29 S17 -14.57(8) . . . . ? 
Au25 Au24 Au29 S17 -58.89(19) . . . . ? 
Au23 Au24 Au29 S17 -84.41(8) . . . . ? 
Au32 Au24 Au29 S17 14.55(8) . . . . ? 
Au19 Au24 Au29 S17 -115.38(8) . . . . ? 
Au20 Au24 Au29 S17 -153.43(8) . . . . ? 
Au30 Au24 Au29 S17 91.67(8) . . . . ? 
S15 Au24 Au29 Au23 -155.90(9) . . . . ? 
Au28 Au24 Au29 Au23 32.40(2) . . . . ? 
Au31 Au24 Au29 Au23 69.84(2) . . . . ? 
Au25 Au24 Au29 Au23 25.52(18) . . . . ? 
Au32 Au24 Au29 Au23 98.96(3) . . . . ? 
Au19 Au24 Au29 Au23 -30.97(2) . . . . ? 
Au20 Au24 Au29 Au23 -69.016(19) . . . . ? 
Au30 Au24 Au29 Au23 176.08(3) . . . . ? 
S15 Au24 Au29 Au31 134.26(9) . . . . ? 
Au28 Au24 Au29 Au31 -37.44(2) . . . . ? 
Au25 Au24 Au29 Au31 -44.32(18) . . . . ? 
Au23 Au24 Au29 Au31 -69.84(2) . . . . ? 
Au32 Au24 Au29 Au31 29.12(2) . . . . ? 
Au19 Au24 Au29 Au31 -100.81(3) . . . . ? 
Au20 Au24 Au29 Au31 -138.86(2) . . . . ? 
Au30 Au24 Au29 Au31 106.24(3) . . . . ? 
S11 Au23 Au29 S14 81.63(12) . . . . ? 
Au28 Au23 Au29 S14 -107.90(9) . . . . ? 
Au19 Au23 Au29 S14 -44.06(9) . . . . ? 
Au33 Au23 Au29 S14 -170.59(9) . . . . ? 
Au24 Au23 Au29 S14 -77.00(9) . . . . ? 
Au18 Au23 Au29 S14 -93.38(10) . . . . ? 
Au31 Au23 Au29 S14 -144.05(9) . . . . ? 
Au20 Au23 Au29 S14 -10.54(9) . . . . ? 
S11 Au23 Au29 S17 -101.02(12) . . . . ? 
Au28 Au23 Au29 S17 69.45(8) . . . . ? 
Au19 Au23 Au29 S17 133.29(8) . . . . ? 
Au33 Au23 Au29 S17 6.76(8) . . . . ? 
Au24 Au23 Au29 S17 100.35(8) . . . . ? 
Au18 Au23 Au29 S17 83.97(10) . . . . ? 
Au31 Au23 Au29 S17 33.30(8) . . . . ? 
Au20 Au23 Au29 S17 166.81(8) . . . . ? 
S11 Au23 Au29 Au24 158.63(9) . . . . ? 
Au28 Au23 Au29 Au24 -30.90(2) . . . . ? 
Au19 Au23 Au29 Au24 32.94(2) . . . . ? 
Au33 Au23 Au29 Au24 -93.59(3) . . . . ? 
Au18 Au23 Au29 Au24 -16.39(10) . . . . ? 
Au31 Au23 Au29 Au24 -67.048(19) . . . . ? 
Au20 Au23 Au29 Au24 66.461(19) . . . . ? 
S11 Au23 Au29 Au31 -134.32(9) . . . . ? 
Au28 Au23 Au29 Au31 36.15(2) . . . . ? 
Au19 Au23 Au29 Au31 99.99(3) . . . . ? 
Au33 Au23 Au29 Au31 -26.54(2) . . . . ? 
Au24 Au23 Au29 Au31 67.048(19) . . . . ? 
Au18 Au23 Au29 Au31 50.66(10) . . . . ? 
Au20 Au23 Au29 Au31 133.509(19) . . . . ? 
Au9 Au25 Au30 S15 -72.24(9) . . . . ? 
Au28 Au25 Au30 S15 57.80(9) . . . . ? 
Au32 Au25 Au30 S15 94.46(9) . . . . ? 
Au17 Au25 Au30 S15 -110.12(9) . . . . ? 
Au24 Au25 Au30 S15 26.10(9) . . . . ? 
Au26 Au25 Au30 S15 123.99(9) . . . . ? 
Au34 Au25 Au30 S15 169.37(9) . . . . ? 
Au10 Au25 Au30 S15 63.02(17) . . . . ? 
Au19 Au25 Au30 S15 -5.15(9) . . . . ? 
Au9 Au25 Au30 S18 109.70(8) . . . . ? 
Au28 Au25 Au30 S18 -120.26(8) . . . . ? 
Au32 Au25 Au30 S18 -83.60(8) . . . . ? 
Au17 Au25 Au30 S18 71.82(8) . . . . ? 
Au24 Au25 Au30 S18 -151.96(8) . . . . ? 
Au26 Au25 Au30 S18 -54.07(8) . . . . ? 
Au34 Au25 Au30 S18 -8.69(8) . . . . ? 
Au10 Au25 Au30 S18 -115.04(16) . . . . ? 
Au19 Au25 Au30 S18 176.79(8) . . . . ? 
Au9 Au25 Au30 Au32 -166.70(3) . . . . ? 
Au28 Au25 Au30 Au32 -36.66(2) . . . . ? 
Au17 Au25 Au30 Au32 155.42(2) . . . . ? 
Au24 Au25 Au30 Au32 -68.363(19) . . . . ? 
Au26 Au25 Au30 Au32 29.52(2) . . . . ? 
Au34 Au25 Au30 Au32 74.907(19) . . . . ? 
Au10 Au25 Au30 Au32 -31.44(16) . . . . ? 
Au19 Au25 Au30 Au32 -99.61(2) . . . . ? 
Au9 Au25 Au30 Au24 -98.34(3) . . . . ? 
Au28 Au25 Au30 Au24 31.70(2) . . . . ? 
Au32 Au25 Au30 Au24 68.363(19) . . . . ? 
Au17 Au25 Au30 Au24 -136.22(2) . . . . ? 
Au26 Au25 Au30 Au24 97.89(3) . . . . ? 
Au34 Au25 Au30 Au24 143.27(2) . . . . ? 
Au10 Au25 Au30 Au24 36.92(16) . . . . ? 
Au19 Au25 Au30 Au24 -31.25(2) . . . . ? 
Au28 Au24 Au30 S15 -174.45(12) . . . . ? 
Au31 Au24 Au30 S15 120.96(12) . . . . ? 
Au25 Au24 Au30 S15 -143.72(12) . . . . ? 
Au23 Au24 Au30 S15 -157.75(14) . . . . ? 
Au32 Au24 Au30 S15 149.81(12) . . . . ? 
Au19 Au24 Au30 S15 -111.17(12) . . . . ? 
Au29 Au24 Au30 S15 41.04(12) . . . . ? 
Au20 Au24 Au30 S15 -49.28(12) . . . . ? 
S15 Au24 Au30 S18 -169.63(17) . . . . ? 
Au28 Au24 Au30 S18 15.93(13) . . . . ? 
Au31 Au24 Au30 S18 -48.66(13) . . . . ? 
Au25 Au24 Au30 S18 46.66(13) . . . . ? 
Au23 Au24 Au30 S18 32.62(16) . . . . ? 
Au32 Au24 Au30 S18 -19.82(13) . . . . ? 
Au19 Au24 Au30 S18 79.21(13) . . . . ? 
Au29 Au24 Au30 S18 -128.59(13) . . . . ? 
Au20 Au24 Au30 S18 141.09(13) . . . . ? 
S15 Au24 Au30 Au25 143.72(12) . . . . ? 
Au28 Au24 Au30 Au25 -30.73(2) . . . . ? 
Au31 Au24 Au30 Au25 -95.32(3) . . . . ? 
Au23 Au24 Au30 Au25 -14.04(13) . . . . ? 
Au32 Au24 Au30 Au25 -66.48(2) . . . . ? 
Au19 Au24 Au30 Au25 32.55(2) . . . . ? 
Au29 Au24 Au30 Au25 -175.25(3) . . . . ? 
Au20 Au24 Au30 Au25 94.44(3) . . . . ? 
S15 Au24 Au30 Au32 -149.81(12) . . . . ? 
Au28 Au24 Au30 Au32 35.75(2) . . . . ? 
Au31 Au24 Au30 Au32 -28.84(2) . . . . ? 
Au25 Au24 Au30 Au32 66.48(2) . . . . ? 
Au23 Au24 Au30 Au32 52.44(13) . . . . ? 
Au19 Au24 Au30 Au32 99.02(3) . . . . ? 
Au29 Au24 Au30 Au32 -108.77(3) . . . . ? 
Au20 Au24 Au30 Au32 160.91(3) . . . . ? 
Au33 Au28 Au31 S17 84.12(16) . . . . ? 
Au18 Au28 Au31 S17 51.89(16) . . . . ? 
Au25 Au28 Au31 S17 -94.64(16) . . . . ? 
Au24 Au28 Au31 S17 -55.75(16) . . . . ? 
Au19 Au28 Au31 S17 -18.54(16) . . . . ? 
Au10 Au28 Au31 S17 161.2(2) . . . . ? 
Au23 Au28 Au31 S17 15.39(16) . . . . ? 
Au32 Au28 Au31 S17 -128.13(16) . . . . ? 
Au35 Au28 Au31 S17 161.05(16) . . . . ? 
Au26 Au28 Au31 S17 -165.71(16) . . . . ? 
Au27 Au28 Au31 S17 126.44(16) . . . . ? 
Au33 Au28 Au31 Au35 -76.93(2) . . . . ? 
Au18 Au28 Au31 Au35 -109.16(3) . . . . ? 
Au25 Au28 Au31 Au35 104.31(3) . . . . ? 
Au24 Au28 Au31 Au35 143.20(2) . . . . ? 
Au19 Au28 Au31 Au35 -179.59(3) . . . . ? 
Au10 Au28 Au31 Au35 0.2(2) . . . . ? 
Au23 Au28 Au31 Au35 -145.66(2) . . . . ? 
Au32 Au28 Au31 Au35 70.82(2) . . . . ? 
Au26 Au28 Au31 Au35 33.24(2) . . . . ? 
Au27 Au28 Au31 Au35 -34.62(2) . . . . ? 
Au33 Au28 Au31 Au24 139.88(2) . . . . ? 
Au18 Au28 Au31 Au24 107.64(3) . . . . ? 
Au25 Au28 Au31 Au24 -38.89(2) . . . . ? 
Au19 Au28 Au31 Au24 37.21(2) . . . . ? 
Au10 Au28 Au31 Au24 -143.0(3) . . . . ? 
Au23 Au28 Au31 Au24 71.14(2) . . . . ? 
Au32 Au28 Au31 Au24 -72.38(2) . . . . ? 
Au35 Au28 Au31 Au24 -143.20(2) . . . . ? 
Au26 Au28 Au31 Au24 -109.96(2) . . . . ? 
Au27 Au28 Au31 Au24 -177.81(3) . . . . ? 
Au33 Au28 Au31 Au32 -147.75(3) . . . . ? 
Au18 Au28 Au31 Au32 -179.98(3) . . . . ? 
Au25 Au28 Au31 Au32 33.49(2) . . . . ? 
Au24 Au28 Au31 Au32 72.38(2) . . . . ? 
Au19 Au28 Au31 Au32 109.59(3) . . . . ? 
Au10 Au28 Au31 Au32 -70.6(2) . . . . ? 
Au23 Au28 Au31 Au32 143.52(2) . . . . ? 
Au35 Au28 Au31 Au32 -70.82(2) . . . . ? 
Au26 Au28 Au31 Au32 -37.58(2) . . . . ? 
Au27 Au28 Au31 Au32 -105.44(3) . . . . ? 
Au33 Au28 Au31 Au23 68.732(19) . . . . ? 
Au18 Au28 Au31 Au23 36.49(3) . . . . ? 
Au25 Au28 Au31 Au23 -110.03(3) . . . . ? 
Au24 Au28 Au31 Au23 -71.14(2) . . . . ? 
Au19 Au28 Au31 Au23 -33.93(2) . . . . ? 
Au10 Au28 Au31 Au23 145.8(3) . . . . ? 
Au32 Au28 Au31 Au23 -143.52(2) . . . . ? 
Au35 Au28 Au31 Au23 145.66(2) . . . . ? 
Au26 Au28 Au31 Au23 178.90(3) . . . . ? 
Au27 Au28 Au31 Au23 111.04(3) . . . . ? 
Au18 Au28 Au31 Au33 -32.24(3) . . . . ? 
Au25 Au28 Au31 Au33 -178.76(3) . . . . ? 
Au24 Au28 Au31 Au33 -139.88(2) . . . . ? 
Au19 Au28 Au31 Au33 -102.66(3) . . . . ? 
Au10 Au28 Au31 Au33 77.1(2) . . . . ? 
Au23 Au28 Au31 Au33 -68.732(19) . . . . ? 
Au32 Au28 Au31 Au33 147.75(3) . . . . ? 
Au35 Au28 Au31 Au33 76.93(2) . . . . ? 
Au26 Au28 Au31 Au33 110.16(3) . . . . ? 
Au27 Au28 Au31 Au33 42.31(2) . . . . ? 
Au33 Au28 Au31 Au38 -37.09(2) . . . . ? 
Au18 Au28 Au31 Au38 -69.33(3) . . . . ? 
Au25 Au28 Au31 Au38 144.15(2) . . . . ? 
Au24 Au28 Au31 Au38 -176.97(2) . . . . ? 
Au19 Au28 Au31 Au38 -139.76(2) . . . . ? 
Au10 Au28 Au31 Au38 40.0(3) . . . . ? 
Au23 Au28 Au31 Au38 -105.82(2) . . . . ? 
Au32 Au28 Au31 Au38 110.65(2) . . . . ? 
Au35 Au28 Au31 Au38 39.834(19) . . . . ? 
Au26 Au28 Au31 Au38 73.07(3) . . . . ? 
Au27 Au28 Au31 Au38 5.22(3) . . . . ? 
Au33 Au28 Au31 Au37 -113.65(2) . . . . ? 
Au18 Au28 Au31 Au37 -145.89(3) . . . . ? 
Au25 Au28 Au31 Au37 67.58(3) . . . . ? 
Au24 Au28 Au31 Au37 106.47(2) . . . . ? 
Au19 Au28 Au31 Au37 143.68(2) . . . . ? 
Au10 Au28 Au31 Au37 -36.5(3) . . . . ? 
Au23 Au28 Au31 Au37 177.61(2) . . . . ? 
Au32 Au28 Au31 Au37 34.09(2) . . . . ? 
Au35 Au28 Au31 Au37 -36.73(2) . . . . ? 
Au26 Au28 Au31 Au37 -3.49(3) . . . . ? 
Au27 Au28 Au31 Au37 -71.34(3) . . . . ? 
Au33 Au28 Au31 Au29 105.07(2) . . . . ? 
Au18 Au28 Au31 Au29 72.84(3) . . . . ? 
Au25 Au28 Au31 Au29 -73.69(3) . . . . ? 
Au24 Au28 Au31 Au29 -34.802(18) . . . . ? 
Au19 Au28 Au31 Au29 2.41(3) . . . . ? 
Au10 Au28 Au31 Au29 -177.8(2) . . . . ? 
Au23 Au28 Au31 Au29 36.342(18) . . . . ? 
Au32 Au28 Au31 Au29 -107.18(2) . . . . ? 
Au35 Au28 Au31 Au29 -178.00(2) . . . . ? 
Au26 Au28 Au31 Au29 -144.76(2) . . . . ? 
Au27 Au28 Au31 Au29 147.38(2) . . . . ? 
S15 Au24 Au31 S17 -53.43(14) . . . . ? 
Au28 Au24 Au31 S17 154.34(9) . . . . ? 
Au25 Au24 Au31 S17 -171.22(9) . . . . ? 
Au23 Au24 Au31 S17 86.00(9) . . . . ? 
Au32 Au24 Au31 S17 -135.96(9) . . . . ? 
Au19 Au24 Au31 S17 122.26(9) . . . . ? 
Au29 Au24 Au31 S17 14.93(9) . . . . ? 
Au20 Au24 Au31 S17 63.70(9) . . . . ? 
Au30 Au24 Au31 S17 -106.19(9) . . . . ? 
S15 Au24 Au31 Au28 152.23(11) . . . . ? 
Au25 Au24 Au31 Au28 34.43(2) . . . . ? 
Au23 Au24 Au31 Au28 -68.34(2) . . . . ? 
Au32 Au24 Au31 Au28 69.70(2) . . . . ? 
Au19 Au24 Au31 Au28 -32.08(2) . . . . ? 
Au29 Au24 Au31 Au28 -139.41(2) . . . . ? 
Au20 Au24 Au31 Au28 -90.65(3) . . . . ? 
Au30 Au24 Au31 Au28 99.47(3) . . . . ? 
S15 Au24 Au31 Au35 119.05(11) . . . . ? 
Au28 Au24 Au31 Au35 -33.18(2) . . . . ? 
Au25 Au24 Au31 Au35 1.26(3) . . . . ? 
Au23 Au24 Au31 Au35 -101.52(2) . . . . ? 
Au32 Au24 Au31 Au35 36.52(2) . . . . ? 
Au19 Au24 Au31 Au35 -65.26(3) . . . . ? 
Au29 Au24 Au31 Au35 -172.59(2) . . . . ? 
Au20 Au24 Au31 Au35 -123.82(3) . . . . ? 
Au30 Au24 Au31 Au35 66.29(3) . . . . ? 
S15 Au24 Au31 Au32 82.53(11) . . . . ? 
Au28 Au24 Au31 Au32 -69.70(2) . . . . ? 
Au25 Au24 Au31 Au32 -35.27(2) . . . . ? 
Au23 Au24 Au31 Au32 -138.04(2) . . . . ? 
Au19 Au24 Au31 Au32 -101.78(2) . . . . ? 
Au29 Au24 Au31 Au32 150.89(2) . . . . ? 
Au20 Au24 Au31 Au32 -160.35(3) . . . . ? 
Au30 Au24 Au31 Au32 29.77(2) . . . . ? 
S15 Au24 Au31 Au23 -139.43(11) . . . . ? 
Au28 Au24 Au31 Au23 68.34(2) . . . . ? 
Au25 Au24 Au31 Au23 102.77(2) . . . . ? 
Au32 Au24 Au31 Au23 138.04(2) . . . . ? 
Au19 Au24 Au31 Au23 36.26(2) . . . . ? 
Au29 Au24 Au31 Au23 -71.069(19) . . . . ? 
Au20 Au24 Au31 Au23 -22.31(2) . . . . ? 
Au30 Au24 Au31 Au23 167.81(3) . . . . ? 
S15 Au24 Au31 Au33 -175.02(11) . . . . ? 
Au28 Au24 Au31 Au33 32.75(2) . . . . ? 
Au25 Au24 Au31 Au33 67.18(2) . . . . ? 
Au23 Au24 Au31 Au33 -35.592(19) . . . . ? 
Au32 Au24 Au31 Au33 102.45(2) . . . . ? 
Au19 Au24 Au31 Au33 0.67(3) . . . . ? 
Au29 Au24 Au31 Au33 -106.66(2) . . . . ? 
Au20 Au24 Au31 Au33 -57.90(3) . . . . ? 
Au30 Au24 Au31 Au33 132.22(2) . . . . ? 
S15 Au24 Au31 Au38 163.53(11) . . . . ? 
Au28 Au24 Au31 Au38 11.30(9) . . . . ? 
Au25 Au24 Au31 Au38 45.73(10) . . . . ? 
Au23 Au24 Au31 Au38 -57.04(9) . . . . ? 
Au32 Au24 Au31 Au38 81.00(9) . . . . ? 
Au19 Au24 Au31 Au38 -20.78(10) . . . . ? 
Au29 Au24 Au31 Au38 -128.11(9) . . . . ? 
Au20 Au24 Au31 Au38 -79.35(10) . . . . ? 
Au30 Au24 Au31 Au38 110.77(9) . . . . ? 
S15 Au24 Au31 Au37 50.90(11) . . . . ? 
Au28 Au24 Au31 Au37 -101.33(3) . . . . ? 
Au25 Au24 Au31 Au37 -66.89(3) . . . . ? 
Au23 Au24 Au31 Au37 -169.67(3) . . . . ? 
Au32 Au24 Au31 Au37 -31.63(2) . . . . ? 
Au19 Au24 Au31 Au37 -133.41(2) . . . . ? 
Au29 Au24 Au31 Au37 119.26(2) . . . . ? 
Au20 Au24 Au31 Au37 168.03(2) . . . . ? 
Au30 Au24 Au31 Au37 -1.86(3) . . . . ? 
S15 Au24 Au31 Au29 -68.36(11) . . . . ? 
Au28 Au24 Au31 Au29 139.41(2) . . . . ? 
Au25 Au24 Au31 Au29 173.84(2) . . . . ? 
Au23 Au24 Au31 Au29 71.069(19) . . . . ? 
Au32 Au24 Au31 Au29 -150.89(2) . . . . ? 
Au19 Au24 Au31 Au29 107.33(2) . . . . ? 
Au20 Au24 Au31 Au29 48.76(2) . . . . ? 
Au30 Au24 Au31 Au29 -121.12(3) . . . . ? 
S11 Au23 Au31 S17 19.83(12) . . . . ? 
Au28 Au23 Au31 S17 -172.18(8) . . . . ? 
Au19 Au23 Au31 S17 -141.04(8) . . . . ? 
Au33 Au23 Au31 S17 120.80(8) . . . . ? 
Au24 Au23 Au31 S17 -102.44(8) . . . . ? 
Au18 Au23 Au31 S17 157.71(8) . . . . ? 
Au29 Au23 Au31 S17 -33.85(8) . . . . ? 
Au20 Au23 Au31 S17 -82.66(8) . . . . ? 
S11 Au23 Au31 Au28 -167.99(9) . . . . ? 
Au19 Au23 Au31 Au28 31.14(2) . . . . ? 
Au33 Au23 Au31 Au28 -67.023(19) . . . . ? 
Au24 Au23 Au31 Au28 69.74(2) . . . . ? 
Au18 Au23 Au31 Au28 -30.108(19) . . . . ? 
Au29 Au23 Au31 Au28 138.33(2) . . . . ? 
Au20 Au23 Au31 Au28 89.51(2) . . . . ? 
S11 Au23 Au31 Au35 -136.89(9) . . . . ? 
Au28 Au23 Au31 Au35 31.10(2) . . . . ? 
Au19 Au23 Au31 Au35 62.24(3) . . . . ? 
Au33 Au23 Au31 Au35 -35.922(19) . . . . ? 
Au24 Au23 Au31 Au35 100.84(2) . . . . ? 
Au18 Au23 Au31 Au35 0.99(3) . . . . ? 
Au29 Au23 Au31 Au35 169.43(2) . . . . ? 
Au20 Au23 Au31 Au35 120.62(2) . . . . ? 
S11 Au23 Au31 Au24 122.27(9) . . . . ? 
Au28 Au23 Au31 Au24 -69.74(2) . . . . ? 
Au19 Au23 Au31 Au24 -38.60(2) . . . . ? 
Au33 Au23 Au31 Au24 -136.76(2) . . . . ? 
Au18 Au23 Au31 Au24 -99.85(2) . . . . ? 
Au29 Au23 Au31 Au24 68.587(19) . . . . ? 
Au20 Au23 Au31 Au24 19.78(2) . . . . ? 
S11 Au23 Au31 Au32 159.80(9) . . . . ? 
Au28 Au23 Au31 Au32 -32.21(2) . . . . ? 
Au19 Au23 Au31 Au32 -1.07(3) . . . . ? 
Au33 Au23 Au31 Au32 -99.23(2) . . . . ? 
Au24 Au23 Au31 Au32 37.53(2) . . . . ? 
Au18 Au23 Au31 Au32 -62.32(3) . . . . ? 
Au29 Au23 Au31 Au32 106.12(2) . . . . ? 
Au20 Au23 Au31 Au32 57.30(3) . . . . ? 
S11 Au23 Au31 Au33 -100.97(9) . . . . ? 
Au28 Au23 Au31 Au33 67.023(19) . . . . ? 
Au19 Au23 Au31 Au33 98.16(2) . . . . ? 
Au24 Au23 Au31 Au33 136.76(2) . . . . ? 
Au18 Au23 Au31 Au33 36.915(18) . . . . ? 
Au29 Au23 Au31 Au33 -154.65(2) . . . . ? 
Au20 Au23 Au31 Au33 156.54(3) . . . . ? 
S11 Au23 Au31 Au38 -71.26(9) . . . . ? 
Au28 Au23 Au31 Au38 96.74(2) . . . . ? 
Au19 Au23 Au31 Au38 127.88(2) . . . . ? 
Au33 Au23 Au31 Au38 29.71(2) . . . . ? 
Au24 Au23 Au31 Au38 166.48(3) . . . . ? 
Au18 Au23 Au31 Au38 66.63(3) . . . . ? 
Au29 Au23 Au31 Au38 -124.94(2) . . . . ? 
Au20 Au23 Au31 Au38 -173.75(2) . . . . ? 
S11 Au23 Au31 Au37 -179.62(11) . . . . ? 
Au28 Au23 Au31 Au37 -11.62(12) . . . . ? 
Au19 Au23 Au31 Au37 19.52(13) . . . . ? 
Au33 Au23 Au31 Au37 -78.65(12) . . . . ? 
Au24 Au23 Au31 Au37 58.11(12) . . . . ? 
Au18 Au23 Au31 Au37 -41.73(13) . . . . ? 
Au29 Au23 Au31 Au37 126.70(12) . . . . ? 
Au20 Au23 Au31 Au37 77.89(13) . . . . ? 
S11 Au23 Au31 Au29 53.68(9) . . . . ? 
Au28 Au23 Au31 Au29 -138.33(2) . . . . ? 
Au19 Au23 Au31 Au29 -107.18(2) . . . . ? 
Au33 Au23 Au31 Au29 154.65(2) . . . . ? 
Au24 Au23 Au31 Au29 -68.587(19) . . . . ? 
Au18 Au23 Au31 Au29 -168.43(2) . . . . ? 
Au20 Au23 Au31 Au29 -48.81(2) . . . . ? 
S14 Au29 Au31 S17 -173.23(17) . . . . ? 
Au24 Au29 Au31 S17 -159.70(11) . . . . ? 
Au23 Au29 Au31 S17 130.00(11) . . . . ? 
S14 Au29 Au31 Au28 21.37(13) . . . . ? 
S17 Au29 Au31 Au28 -165.40(11) . . . . ? 
Au24 Au29 Au31 Au28 34.902(19) . . . . ? 
Au23 Au29 Au31 Au28 -35.399(18) . . . . ? 
S14 Au29 Au31 Au35 14.67(13) . . . . ? 
S17 Au29 Au31 Au35 -172.10(11) . . . . ? 
Au24 Au29 Au31 Au35 28.20(8) . . . . ? 
Au23 Au29 Au31 Au35 -42.10(8) . . . . ? 
S14 Au29 Au31 Au24 -13.53(12) . . . . ? 
S17 Au29 Au31 Au24 159.70(11) . . . . ? 
Au23 Au29 Au31 Au24 -70.30(2) . . . . ? 
S14 Au29 Au31 Au32 -40.75(13) . . . . ? 
S17 Au29 Au31 Au32 132.48(11) . . . . ? 
Au24 Au29 Au31 Au32 -27.22(2) . . . . ? 
Au23 Au29 Au31 Au32 -97.52(2) . . . . ? 
S14 Au29 Au31 Au23 56.77(13) . . . . ? 
S17 Au29 Au31 Au23 -130.00(11) . . . . ? 
Au24 Au29 Au31 Au23 70.30(2) . . . . ? 
S14 Au29 Au31 Au33 79.06(13) . . . . ? 
S17 Au29 Au31 Au33 -107.71(11) . . . . ? 
Au24 Au29 Au31 Au33 92.59(2) . . . . ? 
Au23 Au29 Au31 Au33 22.290(18) . . . . ? 
S14 Au29 Au31 Au38 151.00(13) . . . . ? 
S17 Au29 Au31 Au38 -35.77(11) . . . . ? 
Au24 Au29 Au31 Au38 164.53(3) . . . . ? 
Au23 Au29 Au31 Au38 94.23(3) . . . . ? 
S14 Au29 Au31 Au37 -112.17(13) . . . . ? 
S17 Au29 Au31 Au37 61.07(11) . . . . ? 
Au24 Au29 Au31 Au37 -98.63(3) . . . . ? 
Au23 Au29 Au31 Au37 -168.93(3) . . . . ? 
Au33 Au28 Au32 S23 14.6(3) . . . . ? 
Au18 Au28 Au32 S23 158.8(6) . . . . ? 
Au25 Au28 Au32 S23 -165.8(3) . . . . ? 
Au24 Au28 Au32 S23 -92.7(3) . . . . ? 
Au19 Au28 Au32 S23 -128.4(3) . . . . ? 
Au10 Au28 Au32 S23 153.5(3) . . . . ? 
Au31 Au28 Au32 S23 -20.9(3) . . . . ? 
Au23 Au28 Au32 S23 -58.6(3) . . . . ? 
Au35 Au28 Au32 S23 48.8(3) . . . . ? 
Au26 Au28 Au32 S23 119.8(3) . . . . ? 
Au27 Au28 Au32 S23 87.0(3) . . . . ? 
Au33 Au28 Au32 Au25 -179.57(3) . . . . ? 
Au18 Au28 Au32 Au25 -35.4(7) . . . . ? 
Au24 Au28 Au32 Au25 73.15(2) . . . . ? 
Au19 Au28 Au32 Au25 37.45(2) . . . . ? 
Au10 Au28 Au32 Au25 -40.64(3) . . . . ? 
Au31 Au28 Au32 Au25 144.93(3) . . . . ? 
Au23 Au28 Au32 Au25 107.21(3) . . . . ? 
Au35 Au28 Au32 Au25 -145.31(2) . . . . ? 
Au26 Au28 Au32 Au25 -74.35(2) . . . . ? 
Au27 Au28 Au32 Au25 -107.17(3) . . . . ? 
Au33 Au28 Au32 Au35 -34.25(3) . . . . ? 
Au18 Au28 Au32 Au35 109.9(7) . . . . ? 
Au25 Au28 Au32 Au35 145.31(2) . . . . ? 
Au24 Au28 Au32 Au35 -141.54(2) . . . . ? 
Au19 Au28 Au32 Au35 -177.23(3) . . . . ? 
Au10 Au28 Au32 Au35 104.68(3) . . . . ? 
Au31 Au28 Au32 Au35 -69.76(2) . . . . ? 
Au23 Au28 Au32 Au35 -107.48(3) . . . . ? 
Au26 Au28 Au32 Au35 70.97(2) . . . . ? 
Au27 Au28 Au32 Au35 38.14(2) . . . . ? 
Au33 Au28 Au32 Au26 -105.22(3) . . . . ? 
Au18 Au28 Au32 Au26 38.9(7) . . . . ? 
Au25 Au28 Au32 Au26 74.35(2) . . . . ? 
Au24 Au28 Au32 Au26 147.49(2) . . . . ? 
Au19 Au28 Au32 Au26 111.80(3) . . . . ? 
Au10 Au28 Au32 Au26 33.71(2) . . . . ? 
Au31 Au28 Au32 Au26 -140.73(2) . . . . ? 
Au23 Au28 Au32 Au26 -178.44(3) . . . . ? 
Au35 Au28 Au32 Au26 -70.97(2) . . . . ? 
Au27 Au28 Au32 Au26 -32.83(2) . . . . ? 
Au33 Au28 Au32 Au31 35.51(3) . . . . ? 
Au18 Au28 Au32 Au31 180(100) . . . . ? 
Au25 Au28 Au32 Au31 -144.93(3) . . . . ? 
Au24 Au28 Au32 Au31 -71.78(2) . . . . ? 
Au19 Au28 Au32 Au31 -107.47(3) . . . . ? 
Au10 Au28 Au32 Au31 174.44(3) . . . . ? 
Au23 Au28 Au32 Au31 -37.72(2) . . . . ? 
Au35 Au28 Au32 Au31 69.76(2) . . . . ? 
Au26 Au28 Au32 Au31 140.73(2) . . . . ? 
Au27 Au28 Au32 Au31 107.90(3) . . . . ? 
Au33 Au28 Au32 Au24 107.29(3) . . . . ? 
Au18 Au28 Au32 Au24 -108.6(7) . . . . ? 
Au25 Au28 Au32 Au24 -73.15(2) . . . . ? 
Au19 Au28 Au32 Au24 -35.69(2) . . . . ? 
Au10 Au28 Au32 Au24 -113.78(3) . . . . ? 
Au31 Au28 Au32 Au24 71.78(2) . . . . ? 
Au23 Au28 Au32 Au24 34.06(2) . . . . ? 
Au35 Au28 Au32 Au24 141.54(2) . . . . ? 
Au26 Au28 Au32 Au24 -147.49(2) . . . . ? 
Au27 Au28 Au32 Au24 179.68(3) . . . . ? 
Au33 Au28 Au32 Au37 1.80(4) . . . . ? 
Au18 Au28 Au32 Au37 146.0(7) . . . . ? 
Au25 Au28 Au32 Au37 -178.63(3) . . . . ? 
Au24 Au28 Au32 Au37 -105.49(2) . . . . ? 
Au19 Au28 Au32 Au37 -141.18(2) . . . . ? 
Au10 Au28 Au32 Au37 140.73(3) . . . . ? 
Au31 Au28 Au32 Au37 -33.71(2) . . . . ? 
Au23 Au28 Au32 Au37 -71.42(3) . . . . ? 
Au35 Au28 Au32 Au37 36.05(2) . . . . ? 
Au26 Au28 Au32 Au37 107.02(3) . . . . ? 
Au27 Au28 Au32 Au37 74.19(3) . . . . ? 
Au33 Au28 Au32 Au30 144.55(3) . . . . ? 
Au18 Au28 Au32 Au30 -71.3(7) . . . . ? 
Au25 Au28 Au32 Au30 -35.89(2) . . . . ? 
Au24 Au28 Au32 Au30 37.26(2) . . . . ? 
Au19 Au28 Au32 Au30 1.57(3) . . . . ? 
Au10 Au28 Au32 Au30 -76.52(3) . . . . ? 
Au31 Au28 Au32 Au30 109.04(2) . . . . ? 
Au23 Au28 Au32 Au30 71.32(3) . . . . ? 
Au35 Au28 Au32 Au30 178.80(2) . . . . ? 
Au26 Au28 Au32 Au30 -110.23(2) . . . . ? 
Au27 Au28 Au32 Au30 -143.06(2) . . . . ? 
Au33 Au28 Au32 Au34 -146.42(3) . . . . ? 
Au18 Au28 Au32 Au34 -2.3(7) . . . . ? 
Au25 Au28 Au32 Au34 33.15(2) . . . . ? 
Au24 Au28 Au32 Au34 106.29(2) . . . . ? 
Au19 Au28 Au32 Au34 70.60(3) . . . . ? 
Au10 Au28 Au32 Au34 -7.49(3) . . . . ? 
Au31 Au28 Au32 Au34 178.07(3) . . . . ? 
Au23 Au28 Au32 Au34 140.35(2) . . . . ? 
Au35 Au28 Au32 Au34 -112.17(2) . . . . ? 
Au26 Au28 Au32 Au34 -41.20(2) . . . . ? 
Au27 Au28 Au32 Au34 -74.03(3) . . . . ? 
Au9 Au25 Au32 S23 179.64(14) . . . . ? 
Au28 Au25 Au32 S23 172.33(14) . . . . ? 
Au17 Au25 Au32 S23 -9.50(14) . . . . ? 
Au24 Au25 Au32 S23 104.55(14) . . . . ? 
Au26 Au25 Au32 S23 -118.95(14) . . . . ? 
Au34 Au25 Au32 S23 -45.33(14) . . . . ? 
Au10 Au25 Au32 S23 -153.68(14) . . . . ? 
Au19 Au25 Au32 S23 141.69(14) . . . . ? 
Au30 Au25 Au32 S23 31.13(14) . . . . ? 
Au9 Au25 Au32 Au28 7.31(8) . . . . ? 
Au17 Au25 Au32 Au28 178.17(4) . . . . ? 
Au24 Au25 Au32 Au28 -67.78(2) . . . . ? 
Au26 Au25 Au32 Au28 68.72(2) . . . . ? 
Au34 Au25 Au32 Au28 142.35(2) . . . . ? 
Au10 Au25 Au32 Au28 33.99(2) . . . . ? 
Au19 Au25 Au32 Au28 -30.63(2) . . . . ? 
Au30 Au25 Au32 Au28 -141.20(2) . . . . ? 
Au9 Au25 Au32 Au35 -24.05(9) . . . . ? 
Au28 Au25 Au32 Au35 -31.36(2) . . . . ? 
Au17 Au25 Au32 Au35 146.81(4) . . . . ? 
Au24 Au25 Au32 Au35 -99.14(2) . . . . ? 
Au26 Au25 Au32 Au35 37.36(2) . . . . ? 
Au34 Au25 Au32 Au35 110.99(2) . . . . ? 
Au10 Au25 Au32 Au35 2.63(3) . . . . ? 
Au19 Au25 Au32 Au35 -61.99(3) . . . . ? 
Au30 Au25 Au32 Au35 -172.56(2) . . . . ? 
Au9 Au25 Au32 Au26 -61.41(8) . . . . ? 
Au28 Au25 Au32 Au26 -68.72(2) . . . . ? 
Au17 Au25 Au32 Au26 109.45(4) . . . . ? 
Au24 Au25 Au32 Au26 -136.51(2) . . . . ? 
Au34 Au25 Au32 Au26 73.622(19) . . . . ? 
Au10 Au25 Au32 Au26 -34.73(2) . . . . ? 
Au19 Au25 Au32 Au26 -99.36(2) . . . . ? 
Au30 Au25 Au32 Au26 150.08(2) . . . . ? 
Au9 Au25 Au32 Au31 38.49(9) . . . . ? 
Au28 Au25 Au32 Au31 31.18(2) . . . . ? 
Au17 Au25 Au32 Au31 -150.65(4) . . . . ? 
Au24 Au25 Au32 Au31 -36.60(2) . . . . ? 
Au26 Au25 Au32 Au31 99.91(2) . . . . ? 
Au34 Au25 Au32 Au31 173.53(2) . . . . ? 
Au10 Au25 Au32 Au31 65.17(3) . . . . ? 
Au19 Au25 Au32 Au31 0.55(3) . . . . ? 
Au30 Au25 Au32 Au31 -110.01(2) . . . . ? 
Au9 Au25 Au32 Au24 75.09(8) . . . . ? 
Au28 Au25 Au32 Au24 67.78(2) . . . . ? 
Au17 Au25 Au32 Au24 -114.05(4) . . . . ? 
Au26 Au25 Au32 Au24 136.51(2) . . . . ? 
Au34 Au25 Au32 Au24 -149.87(2) . . . . ? 
Au10 Au25 Au32 Au24 101.77(2) . . . . ? 
Au19 Au25 Au32 Au24 37.15(2) . . . . ? 
Au30 Au25 Au32 Au24 -73.416(18) . . . . ? 
Au9 Au25 Au32 Au37 14.6(2) . . . . ? 
Au28 Au25 Au32 Au37 7.27(15) . . . . ? 
Au17 Au25 Au32 Au37 -174.56(13) . . . . ? 
Au24 Au25 Au32 Au37 -60.51(15) . . . . ? 
Au26 Au25 Au32 Au37 75.99(15) . . . . ? 
Au34 Au25 Au32 Au37 149.61(15) . . . . ? 
Au10 Au25 Au32 Au37 41.26(16) . . . . ? 
Au19 Au25 Au32 Au37 -23.37(16) . . . . ? 
Au30 Au25 Au32 Au37 -133.93(15) . . . . ? 
Au9 Au25 Au32 Au30 148.51(8) . . . . ? 
Au28 Au25 Au32 Au30 141.20(2) . . . . ? 
Au17 Au25 Au32 Au30 -40.63(4) . . . . ? 
Au24 Au25 Au32 Au30 73.416(18) . . . . ? 
Au26 Au25 Au32 Au30 -150.08(2) . . . . ? 
Au34 Au25 Au32 Au30 -76.457(17) . . . . ? 
Au10 Au25 Au32 Au30 175.19(2) . . . . ? 
Au19 Au25 Au32 Au30 110.56(2) . . . . ? 
Au9 Au25 Au32 Au34 -135.04(8) . . . . ? 
Au28 Au25 Au32 Au34 -142.35(2) . . . . ? 
Au17 Au25 Au32 Au34 35.82(4) . . . . ? 
Au24 Au25 Au32 Au34 149.87(2) . . . . ? 
Au26 Au25 Au32 Au34 -73.622(19) . . . . ? 
Au10 Au25 Au32 Au34 -108.36(2) . . . . ? 
Au19 Au25 Au32 Au34 -172.98(3) . . . . ? 
Au30 Au25 Au32 Au34 76.457(17) . . . . ? 
S20 Au26 Au32 S23 47.86(14) . . . . ? 
Au28 Au26 Au32 S23 -157.23(10) . . . . ? 
Au27 Au26 Au32 S23 -125.80(10) . . . . ? 
Au35 Au26 Au32 S23 -87.00(10) . . . . ? 
Au10 Au26 Au32 S23 172.03(10) . . . . ? 
Au25 Au26 Au32 S23 134.34(10) . . . . ? 
Au36 Au26 Au32 S23 -55.74(10) . . . . ? 
Au15 Au26 Au32 S23 165.88(10) . . . . ? 
Au34 Au26 Au32 S23 67.58(10) . . . . ? 
S20 Au26 Au32 Au28 -154.90(9) . . . . ? 
Au27 Au26 Au32 Au28 31.43(2) . . . . ? 
Au35 Au26 Au32 Au28 70.23(2) . . . . ? 
Au10 Au26 Au32 Au28 -30.74(2) . . . . ? 
Au25 Au26 Au32 Au28 -68.43(2) . . . . ? 
Au36 Au26 Au32 Au28 101.49(3) . . . . ? 
Au15 Au26 Au32 Au28 -36.89(8) . . . . ? 
Au34 Au26 Au32 Au28 -135.18(2) . . . . ? 
S20 Au26 Au32 Au25 -86.48(9) . . . . ? 
Au28 Au26 Au32 Au25 68.43(2) . . . . ? 
Au27 Au26 Au32 Au25 99.85(3) . . . . ? 
Au35 Au26 Au32 Au25 138.65(2) . . . . ? 
Au10 Au26 Au32 Au25 37.69(2) . . . . ? 
Au36 Au26 Au32 Au25 169.91(3) . . . . ? 
Au15 Au26 Au32 Au25 31.54(8) . . . . ? 
Au34 Au26 Au32 Au25 -66.758(18) . . . . ? 
S20 Au26 Au32 Au35 134.87(9) . . . . ? 
Au28 Au26 Au32 Au35 -70.23(2) . . . . ? 
Au27 Au26 Au32 Au35 -38.80(2) . . . . ? 
Au10 Au26 Au32 Au35 -100.97(2) . . . . ? 
Au25 Au26 Au32 Au35 -138.65(2) . . . . ? 
Au36 Au26 Au32 Au35 31.26(2) . . . . ? 
Au15 Au26 Au32 Au35 -107.12(8) . . . . ? 
Au34 Au26 Au32 Au35 154.59(2) . . . . ? 
S20 Au26 Au32 Au31 170.72(9) . . . . ? 
Au28 Au26 Au32 Au31 -34.38(2) . . . . ? 
Au27 Au26 Au32 Au31 -2.95(3) . . . . ? 
Au35 Au26 Au32 Au31 35.85(2) . . . . ? 
Au10 Au26 Au32 Au31 -65.12(3) . . . . ? 
Au25 Au26 Au32 Au31 -102.80(2) . . . . ? 
Au36 Au26 Au32 Au31 67.11(3) . . . . ? 
Au15 Au26 Au32 Au31 -71.26(8) . . . . ? 
Au34 Au26 Au32 Au31 -169.56(3) . . . . ? 
S20 Au26 Au32 Au24 -126.11(9) . . . . ? 
Au28 Au26 Au32 Au24 28.80(2) . . . . ? 
Au27 Au26 Au32 Au24 60.22(3) . . . . ? 
Au35 Au26 Au32 Au24 99.02(2) . . . . ? 
Au10 Au26 Au32 Au24 -1.94(3) . . . . ? 
Au25 Au26 Au32 Au24 -39.630(19) . . . . ? 
Au36 Au26 Au32 Au24 130.28(2) . . . . ? 
Au15 Au26 Au32 Au24 -8.09(9) . . . . ? 
Au34 Au26 Au32 Au24 -106.39(2) . . . . ? 
S20 Au26 Au32 Au37 104.36(9) . . . . ? 
Au28 Au26 Au32 Au37 -100.74(2) . . . . ? 
Au27 Au26 Au32 Au37 -69.31(3) . . . . ? 
Au35 Au26 Au32 Au37 -30.51(2) . . . . ? 
Au10 Au26 Au32 Au37 -131.48(2) . . . . ? 
Au25 Au26 Au32 Au37 -169.16(2) . . . . ? 
Au36 Au26 Au32 Au37 0.75(3) . . . . ? 
Au15 Au26 Au32 Au37 -137.62(7) . . . . ? 
Au34 Au26 Au32 Au37 124.08(2) . . . . ? 
S20 Au26 Au32 Au30 -56.97(9) . . . . ? 
Au28 Au26 Au32 Au30 97.93(3) . . . . ? 
Au27 Au26 Au32 Au30 129.36(2) . . . . ? 
Au35 Au26 Au32 Au30 168.16(3) . . . . ? 
Au10 Au26 Au32 Au30 67.19(3) . . . . ? 
Au25 Au26 Au32 Au30 29.51(2) . . . . ? 
Au36 Au26 Au32 Au30 -160.58(2) . . . . ? 
Au15 Au26 Au32 Au30 61.05(8) . . . . ? 
Au34 Au26 Au32 Au30 -37.25(2) . . . . ? 
S20 Au26 Au32 Au34 -19.72(9) . . . . ? 
Au28 Au26 Au32 Au34 135.18(2) . . . . ? 
Au27 Au26 Au32 Au34 166.61(3) . . . . ? 
Au35 Au26 Au32 Au34 -154.59(2) . . . . ? 
Au10 Au26 Au32 Au34 104.44(2) . . . . ? 
Au25 Au26 Au32 Au34 66.758(18) . . . . ? 
Au36 Au26 Au32 Au34 -123.33(3) . . . . ? 
Au15 Au26 Au32 Au34 98.30(8) . . . . ? 
S17 Au31 Au32 S23 -42.45(16) . . . . ? 
Au28 Au31 Au32 S23 172.74(9) . . . . ? 
Au35 Au31 Au32 S23 101.82(9) . . . . ? 
Au24 Au31 Au32 S23 -118.87(9) . . . . ? 
Au23 Au31 Au32 S23 -155.70(9) . . . . ? 
Au33 Au31 Au32 S23 145.57(9) . . . . ? 
Au38 Au31 Au32 S23 77.63(9) . . . . ? 
Au37 Au31 Au32 S23 28.66(9) . . . . ? 
Au29 Au31 Au32 S23 -92.44(9) . . . . ? 
S17 Au31 Au32 Au28 144.82(13) . . . . ? 
Au35 Au31 Au32 Au28 -70.92(2) . . . . ? 
Au24 Au31 Au32 Au28 68.40(2) . . . . ? 
Au23 Au31 Au32 Au28 31.57(2) . . . . ? 
Au33 Au31 Au32 Au28 -27.17(2) . . . . ? 
Au38 Au31 Au32 Au28 -95.11(3) . . . . ? 
Au37 Au31 Au32 Au28 -144.07(2) . . . . ? 
Au29 Au31 Au32 Au28 94.83(3) . . . . ? 
S17 Au31 Au32 Au25 113.53(13) . . . . ? 
Au28 Au31 Au32 Au25 -31.29(2) . . . . ? 
Au35 Au31 Au32 Au25 -102.21(3) . . . . ? 
Au24 Au31 Au32 Au25 37.11(2) . . . . ? 
Au23 Au31 Au32 Au25 0.28(3) . . . . ? 
Au33 Au31 Au32 Au25 -58.46(3) . . . . ? 
Au38 Au31 Au32 Au25 -126.40(3) . . . . ? 
Au37 Au31 Au32 Au25 -175.36(3) . . . . ? 
Au29 Au31 Au32 Au25 63.53(3) . . . . ? 
S17 Au31 Au32 Au35 -144.26(13) . . . . ? 
Au28 Au31 Au32 Au35 70.92(2) . . . . ? 
Au24 Au31 Au32 Au35 139.32(2) . . . . ? 
Au23 Au31 Au32 Au35 102.49(2) . . . . ? 
Au33 Au31 Au32 Au35 43.76(2) . . . . ? 
Au38 Au31 Au32 Au35 -24.19(2) . . . . ? 
Au37 Au31 Au32 Au35 -73.15(2) . . . . ? 
Au29 Au31 Au32 Au35 165.75(3) . . . . ? 
S17 Au31 Au32 Au26 179.40(13) . . . . ? 
Au28 Au31 Au32 Au26 34.58(2) . . . . ? 
Au35 Au31 Au32 Au26 -36.34(2) . . . . ? 
Au24 Au31 Au32 Au26 102.98(3) . . . . ? 
Au23 Au31 Au32 Au26 66.14(3) . . . . ? 
Au33 Au31 Au32 Au26 7.41(3) . . . . ? 
Au38 Au31 Au32 Au26 -60.53(3) . . . . ? 
Au37 Au31 Au32 Au26 -109.49(2) . . . . ? 
Au29 Au31 Au32 Au26 129.40(2) . . . . ? 
S17 Au31 Au32 Au24 76.42(13) . . . . ? 
Au28 Au31 Au32 Au24 -68.40(2) . . . . ? 
Au35 Au31 Au32 Au24 -139.32(2) . . . . ? 
Au23 Au31 Au32 Au24 -36.83(2) . . . . ? 
Au33 Au31 Au32 Au24 -95.56(3) . . . . ? 
Au38 Au31 Au32 Au24 -163.51(3) . . . . ? 
Au37 Au31 Au32 Au24 147.53(2) . . . . ? 
Au29 Au31 Au32 Au24 26.43(2) . . . . ? 
S17 Au31 Au32 Au37 -71.11(13) . . . . ? 
Au28 Au31 Au32 Au37 144.07(2) . . . . ? 
Au35 Au31 Au32 Au37 73.15(2) . . . . ? 
Au24 Au31 Au32 Au37 -147.53(2) . . . . ? 
Au23 Au31 Au32 Au37 175.64(2) . . . . ? 
Au33 Au31 Au32 Au37 116.91(2) . . . . ? 
Au38 Au31 Au32 Au37 48.96(2) . . . . ? 
Au29 Au31 Au32 Au37 -121.10(2) . . . . ? 
S17 Au31 Au32 Au30 46.57(13) . . . . ? 
Au28 Au31 Au32 Au30 -98.24(3) . . . . ? 
Au35 Au31 Au32 Au30 -169.17(3) . . . . ? 
Au24 Au31 Au32 Au30 -29.85(2) . . . . ? 
Au23 Au31 Au32 Au30 -66.68(3) . . . . ? 
Au33 Au31 Au32 Au30 -125.41(3) . . . . ? 
Au38 Au31 Au32 Au30 166.64(2) . . . . ? 
Au37 Au31 Au32 Au30 117.68(3) . . . . ? 
Au29 Au31 Au32 Au30 -3.42(3) . . . . ? 
S17 Au31 Au32 Au34 137.14(13) . . . . ? 
Au28 Au31 Au32 Au34 -7.68(10) . . . . ? 
Au35 Au31 Au32 Au34 -78.60(10) . . . . ? 
Au24 Au31 Au32 Au34 60.72(10) . . . . ? 
Au23 Au31 Au32 Au34 23.89(11) . . . . ? 
Au33 Au31 Au32 Au34 -34.84(11) . . . . ? 
Au38 Au31 Au32 Au34 -102.79(10) . . . . ? 
Au37 Au31 Au32 Au34 -151.75(10) . . . . ? 
Au29 Au31 Au32 Au34 87.15(10) . . . . ? 
S15 Au24 Au32 S23 -41.71(12) . . . . ? 
Au28 Au24 Au32 S23 156.22(9) . . . . ? 
Au31 Au24 Au32 S23 86.52(9) . . . . ? 
Au25 Au24 Au32 S23 -134.27(9) . . . . ? 
Au23 Au24 Au32 S23 125.81(9) . . . . ? 
Au19 Au24 Au32 S23 -173.20(9) . . . . ? 
Au29 Au24 Au32 S23 55.31(9) . . . . ? 
Au20 Au24 Au32 S23 -167.61(9) . . . . ? 
Au30 Au24 Au32 S23 -63.42(9) . . . . ? 
S15 Au24 Au32 Au28 162.07(8) . . . . ? 
Au31 Au24 Au32 Au28 -69.70(2) . . . . ? 
Au25 Au24 Au32 Au28 69.508(19) . . . . ? 
Au23 Au24 Au32 Au28 -30.41(2) . . . . ? 
Au19 Au24 Au32 Au28 30.578(19) . . . . ? 
Au29 Au24 Au32 Au28 -100.91(3) . . . . ? 
Au20 Au24 Au32 Au28 36.17(7) . . . . ? 
Au30 Au24 Au32 Au28 140.36(2) . . . . ? 
S15 Au24 Au32 Au25 92.56(8) . . . . ? 
Au28 Au24 Au32 Au25 -69.508(19) . . . . ? 
Au31 Au24 Au32 Au25 -139.21(2) . . . . ? 
Au23 Au24 Au32 Au25 -99.92(2) . . . . ? 
Au19 Au24 Au32 Au25 -38.93(2) . . . . ? 
Au29 Au24 Au32 Au25 -170.42(3) . . . . ? 
Au20 Au24 Au32 Au25 -33.33(7) . . . . ? 
Au30 Au24 Au32 Au25 70.853(18) . . . . ? 
S15 Au24 Au32 Au35 -163.87(8) . . . . ? 
Au28 Au24 Au32 Au35 34.06(2) . . . . ? 
Au31 Au24 Au32 Au35 -35.64(2) . . . . ? 
Au25 Au24 Au32 Au35 103.57(2) . . . . ? 
Au23 Au24 Au32 Au35 3.65(3) . . . . ? 
Au19 Au24 Au32 Au35 64.64(3) . . . . ? 
Au29 Au24 Au32 Au35 -66.85(3) . . . . ? 
Au20 Au24 Au32 Au35 70.23(8) . . . . ? 
Au30 Au24 Au32 Au35 174.42(2) . . . . ? 
S15 Au24 Au32 Au26 132.83(8) . . . . ? 
Au28 Au24 Au32 Au26 -29.24(2) . . . . ? 
Au31 Au24 Au32 Au26 -98.94(2) . . . . ? 
Au25 Au24 Au32 Au26 40.272(19) . . . . ? 
Au23 Au24 Au32 Au26 -59.65(3) . . . . ? 
Au19 Au24 Au32 Au26 1.34(3) . . . . ? 
Au29 Au24 Au32 Au26 -130.14(2) . . . . ? 
Au20 Au24 Au32 Au26 6.94(8) . . . . ? 
Au30 Au24 Au32 Au26 111.12(2) . . . . ? 
S15 Au24 Au32 Au31 -128.23(8) . . . . ? 
Au28 Au24 Au32 Au31 69.70(2) . . . . ? 
Au25 Au24 Au32 Au31 139.21(2) . . . . ? 
Au23 Au24 Au32 Au31 39.29(2) . . . . ? 
Au19 Au24 Au32 Au31 100.28(2) . . . . ? 
Au29 Au24 Au32 Au31 -31.21(2) . . . . ? 
Au20 Au24 Au32 Au31 105.87(7) . . . . ? 
Au30 Au24 Au32 Au31 -149.94(2) . . . . ? 
S15 Au24 Au32 Au37 -97.07(8) . . . . ? 
Au28 Au24 Au32 Au37 100.86(2) . . . . ? 
Au31 Au24 Au32 Au37 31.16(2) . . . . ? 
Au25 Au24 Au32 Au37 170.37(2) . . . . ? 
Au23 Au24 Au32 Au37 70.45(3) . . . . ? 
Au19 Au24 Au32 Au37 131.44(2) . . . . ? 
Au29 Au24 Au32 Au37 -0.05(3) . . . . ? 
Au20 Au24 Au32 Au37 137.03(7) . . . . ? 
Au30 Au24 Au32 Au37 -118.78(2) . . . . ? 
S15 Au24 Au32 Au30 21.71(8) . . . . ? 
Au28 Au24 Au32 Au30 -140.36(2) . . . . ? 
Au31 Au24 Au32 Au30 149.94(2) . . . . ? 
Au25 Au24 Au32 Au30 -70.853(18) . . . . ? 
Au23 Au24 Au32 Au30 -170.77(3) . . . . ? 
Au19 Au24 Au32 Au30 -109.78(2) . . . . ? 
Au29 Au24 Au32 Au30 118.73(3) . . . . ? 
Au20 Au24 Au32 Au30 -104.19(7) . . . . ? 
S15 Au24 Au32 Au34 64.89(8) . . . . ? 
Au28 Au24 Au32 Au34 -97.18(2) . . . . ? 
Au31 Au24 Au32 Au34 -166.88(2) . . . . ? 
Au25 Au24 Au32 Au34 -27.67(2) . . . . ? 
Au23 Au24 Au32 Au34 -127.59(2) . . . . ? 
Au19 Au24 Au32 Au34 -66.60(3) . . . . ? 
Au29 Au24 Au32 Au34 161.91(2) . . . . ? 
Au20 Au24 Au32 Au34 -61.00(8) . . . . ? 
Au30 Au24 Au32 Au34 43.18(2) . . . . ? 
S15 Au30 Au32 S23 107.56(12) . . . . ? 
S18 Au30 Au32 S23 -63.05(12) . . . . ? 
Au25 Au30 Au32 S23 -160.75(8) . . . . ? 
Au24 Au30 Au32 S23 129.57(8) . . . . ? 
S15 Au30 Au32 Au28 -56.97(9) . . . . ? 
S18 Au30 Au32 Au28 132.42(8) . . . . ? 
Au25 Au30 Au32 Au28 34.72(2) . . . . ? 
Au24 Au30 Au32 Au28 -34.96(2) . . . . ? 
S15 Au30 Au32 Au25 -91.69(9) . . . . ? 
S18 Au30 Au32 Au25 97.70(8) . . . . ? 
Au24 Au30 Au32 Au25 -69.68(2) . . . . ? 
S15 Au30 Au32 Au35 -51.49(13) . . . . ? 
S18 Au30 Au32 Au35 137.90(12) . . . . ? 
Au25 Au30 Au32 Au35 40.20(12) . . . . ? 
Au24 Au30 Au32 Au35 -29.48(12) . . . . ? 
S15 Au30 Au32 Au26 -121.39(9) . . . . ? 
S18 Au30 Au32 Au26 68.00(8) . . . . ? 
Au25 Au30 Au32 Au26 -29.70(2) . . . . ? 
Au24 Au30 Au32 Au26 -99.38(3) . . . . ? 
S15 Au30 Au32 Au31 6.75(9) . . . . ? 
S18 Au30 Au32 Au31 -163.86(8) . . . . ? 
Au25 Au30 Au32 Au31 98.44(3) . . . . ? 
Au24 Au30 Au32 Au31 28.76(2) . . . . ? 
S15 Au30 Au32 Au24 -22.01(9) . . . . ? 
S18 Au30 Au32 Au24 167.38(8) . . . . ? 
Au25 Au30 Au32 Au24 69.68(2) . . . . ? 
S15 Au30 Au32 Au37 79.40(9) . . . . ? 
S18 Au30 Au32 Au37 -91.21(8) . . . . ? 
Au25 Au30 Au32 Au37 171.09(3) . . . . ? 
Au24 Au30 Au32 Au37 101.42(3) . . . . ? 
S15 Au30 Au32 Au34 -157.89(9) . . . . ? 
S18 Au30 Au32 Au34 31.50(8) . . . . ? 
Au25 Au30 Au32 Au34 -66.205(18) . . . . ? 
Au24 Au30 Au32 Au34 -135.88(2) . . . . ? 
Au18 Au28 Au33 S19 168.17(17) . . . . ? 
Au25 Au28 Au33 S19 174.9(6) . . . . ? 
Au24 Au28 Au33 S19 60.68(17) . . . . ? 
Au19 Au28 Au33 S19 132.01(17) . . . . ? 
Au10 Au28 Au33 S19 -154.09(17) . . . . ? 
Au31 Au28 Au33 S19 20.36(17) . . . . ? 
Au23 Au28 Au33 S19 93.58(17) . . . . ? 
Au32 Au28 Au33 S19 -13.48(17) . . . . ? 
Au35 Au28 Au33 S19 -45.56(17) . . . . ? 
Au26 Au28 Au33 S19 -85.65(17) . . . . ? 
Au27 Au28 Au33 S19 -116.95(17) . . . . ? 
Au25 Au28 Au33 Au18 6.7(6) . . . . ? 
Au24 Au28 Au33 Au18 -107.49(3) . . . . ? 
Au19 Au28 Au33 Au18 -36.16(2) . . . . ? 
Au10 Au28 Au33 Au18 37.74(2) . . . . ? 
Au31 Au28 Au33 Au18 -147.82(3) . . . . ? 
Au23 Au28 Au33 Au18 -74.59(2) . . . . ? 
Au32 Au28 Au33 Au18 178.34(3) . . . . ? 
Au35 Au28 Au33 Au18 146.27(2) . . . . ? 
Au26 Au28 Au33 Au18 106.18(3) . . . . ? 
Au27 Au28 Au33 Au18 74.87(2) . . . . ? 
Au18 Au28 Au33 Au23 74.59(2) . . . . ? 
Au25 Au28 Au33 Au23 81.3(6) . . . . ? 
Au24 Au28 Au33 Au23 -32.90(3) . . . . ? 
Au19 Au28 Au33 Au23 38.43(2) . . . . ? 
Au10 Au28 Au33 Au23 112.33(3) . . . . ? 
Au31 Au28 Au33 Au23 -73.23(2) . . . . ? 
Au32 Au28 Au33 Au23 -107.07(3) . . . . ? 
Au35 Au28 Au33 Au23 -139.14(2) . . . . ? 
Au26 Au28 Au33 Au23 -179.24(3) . . . . ? 
Au27 Au28 Au33 Au23 149.46(2) . . . . ? 
Au18 Au28 Au33 Au27 -74.87(2) . . . . ? 
Au25 Au28 Au33 Au27 -68.2(6) . . . . ? 
Au24 Au28 Au33 Au27 177.64(3) . . . . ? 
Au19 Au28 Au33 Au27 -111.03(3) . . . . ? 
Au10 Au28 Au33 Au27 -37.14(2) . . . . ? 
Au31 Au28 Au33 Au27 137.31(3) . . . . ? 
Au23 Au28 Au33 Au27 -149.46(2) . . . . ? 
Au32 Au28 Au33 Au27 103.47(3) . . . . ? 
Au35 Au28 Au33 Au27 71.40(2) . . . . ? 
Au26 Au28 Au33 Au27 31.30(2) . . . . ? 
Au18 Au28 Au33 Au31 147.82(3) . . . . ? 
Au25 Au28 Au33 Au31 154.5(6) . . . . ? 
Au24 Au28 Au33 Au31 40.33(3) . . . . ? 
Au19 Au28 Au33 Au31 111.66(3) . . . . ? 
Au10 Au28 Au33 Au31 -174.45(3) . . . . ? 
Au23 Au28 Au33 Au31 73.23(2) . . . . ? 
Au32 Au28 Au33 Au31 -33.84(3) . . . . ? 
Au35 Au28 Au33 Au31 -65.91(2) . . . . ? 
Au26 Au28 Au33 Au31 -106.01(3) . . . . ? 
Au27 Au28 Au33 Au31 -137.31(3) . . . . ? 
Au18 Au28 Au33 Au35 -146.27(2) . . . . ? 
Au25 Au28 Au33 Au35 -139.6(6) . . . . ? 
Au24 Au28 Au33 Au35 106.24(3) . . . . ? 
Au19 Au28 Au33 Au35 177.57(3) . . . . ? 
Au10 Au28 Au33 Au35 -108.53(3) . . . . ? 
Au31 Au28 Au33 Au35 65.91(2) . . . . ? 
Au23 Au28 Au33 Au35 139.14(2) . . . . ? 
Au32 Au28 Au33 Au35 32.07(3) . . . . ? 
Au26 Au28 Au33 Au35 -40.10(2) . . . . ? 
Au27 Au28 Au33 Au35 -71.40(2) . . . . ? 
Au18 Au28 Au33 Au38 -177.23(3) . . . . ? 
Au25 Au28 Au33 Au38 -170.5(6) . . . . ? 
Au24 Au28 Au33 Au38 75.28(3) . . . . ? 
Au19 Au28 Au33 Au38 146.61(2) . . . . ? 
Au10 Au28 Au33 Au38 -139.49(2) . . . . ? 
Au31 Au28 Au33 Au38 34.95(2) . . . . ? 
Au23 Au28 Au33 Au38 108.18(2) . . . . ? 
Au32 Au28 Au33 Au38 1.11(4) . . . . ? 
Au35 Au28 Au33 Au38 -30.96(2) . . . . ? 
Au26 Au28 Au33 Au38 -71.06(3) . . . . ? 
Au27 Au28 Au33 Au38 -102.36(2) . . . . ? 
S6 Au18 Au33 S19 10.1(3) . . . . ? 
Au28 Au18 Au33 S19 -168.95(16) . . . . ? 
Au19 Au18 Au33 S19 -133.82(16) . . . . ? 
Au10 Au18 Au33 S19 155.29(16) . . . . ? 
Au23 Au18 Au33 S19 -99.94(16) . . . . ? 
Au27 Au18 Au33 S19 121.87(16) . . . . ? 
Au4 Au18 Au33 S19 -165.20(16) . . . . ? 
S6 Au18 Au33 Au28 179.1(2) . . . . ? 
Au19 Au18 Au33 Au28 35.13(2) . . . . ? 
Au10 Au18 Au33 Au28 -35.76(2) . . . . ? 
Au23 Au18 Au33 Au28 69.00(2) . . . . ? 
Au27 Au18 Au33 Au28 -69.18(2) . . . . ? 
Au4 Au18 Au33 Au28 3.75(9) . . . . ? 
S6 Au18 Au33 Au23 110.1(2) . . . . ? 
Au28 Au18 Au33 Au23 -69.00(2) . . . . ? 
Au19 Au18 Au33 Au23 -33.88(2) . . . . ? 
Au10 Au18 Au33 Au23 -104.77(2) . . . . ? 
Au27 Au18 Au33 Au23 -138.18(2) . . . . ? 
Au4 Au18 Au33 Au23 -65.26(9) . . . . ? 
S6 Au18 Au33 Au27 -111.7(2) . . . . ? 
Au28 Au18 Au33 Au27 69.18(2) . . . . ? 
Au19 Au18 Au33 Au27 104.31(2) . . . . ? 
Au10 Au18 Au33 Au27 33.42(2) . . . . ? 
Au23 Au18 Au33 Au27 138.18(2) . . . . ? 
Au4 Au18 Au33 Au27 72.92(9) . . . . ? 
S6 Au18 Au33 Au31 150.5(2) . . . . ? 
Au28 Au18 Au33 Au31 -28.59(2) . . . . ? 
Au19 Au18 Au33 Au31 6.54(3) . . . . ? 
Au10 Au18 Au33 Au31 -64.35(3) . . . . ? 
Au23 Au18 Au33 Au31 40.42(2) . . . . ? 
Au27 Au18 Au33 Au31 -97.77(2) . . . . ? 
Au4 Au18 Au33 Au31 -24.84(10) . . . . ? 
S6 Au18 Au33 Au35 -151.2(2) . . . . ? 
Au28 Au18 Au33 Au35 29.73(2) . . . . ? 
Au19 Au18 Au33 Au35 64.86(3) . . . . ? 
Au10 Au18 Au33 Au35 -6.03(3) . . . . ? 
Au23 Au18 Au33 Au35 98.73(2) . . . . ? 
Au27 Au18 Au33 Au35 -39.45(2) . . . . ? 
Au4 Au18 Au33 Au35 33.47(10) . . . . ? 
S6 Au18 Au33 Au38 -169.9(2) . . . . ? 
Au28 Au18 Au33 Au38 10.97(10) . . . . ? 
Au19 Au18 Au33 Au38 46.10(11) . . . . ? 
Au10 Au18 Au33 Au38 -24.79(11) . . . . ? 
Au23 Au18 Au33 Au38 79.98(11) . . . . ? 
Au27 Au18 Au33 Au38 -58.21(10) . . . . ? 
Au4 Au18 Au33 Au38 14.72(18) . . . . ? 
S11 Au23 Au33 S19 34.24(13) . . . . ? 
Au28 Au23 Au33 S19 -146.24(9) . . . . ? 
Au19 Au23 Au33 S19 177.26(9) . . . . ? 
Au24 Au23 Au33 S19 -117.53(9) . . . . ? 
Au18 Au23 Au33 S19 144.10(9) . . . . ? 
Au31 Au23 Au33 S19 -79.66(9) . . . . ? 
Au29 Au23 Au33 S19 -52.83(9) . . . . ? 
Au20 Au23 Au33 S19 -170.07(9) . . . . ? 
S11 Au23 Au33 Au28 -179.52(9) . . . . ? 
Au19 Au23 Au33 Au28 -36.50(2) . . . . ? 
Au24 Au23 Au33 Au28 28.71(2) . . . . ? 
Au18 Au23 Au33 Au28 -69.66(2) . . . . ? 
Au31 Au23 Au33 Au28 66.576(19) . . . . ? 
Au29 Au23 Au33 Au28 93.41(3) . . . . ? 
Au20 Au23 Au33 Au28 -23.83(7) . . . . ? 
S11 Au23 Au33 Au18 -109.85(9) . . . . ? 
Au28 Au23 Au33 Au18 69.66(2) . . . . ? 
Au19 Au23 Au33 Au18 33.16(2) . . . . ? 
Au24 Au23 Au33 Au18 98.38(2) . . . . ? 
Au31 Au23 Au33 Au18 136.24(2) . . . . ? 
Au29 Au23 Au33 Au18 163.08(2) . . . . ? 
Au20 Au23 Au33 Au18 45.83(7) . . . . ? 
S11 Au23 Au33 Au27 -150.68(9) . . . . ? 
Au28 Au23 Au33 Au27 28.84(2) . . . . ? 
Au19 Au23 Au33 Au27 -7.66(3) . . . . ? 
Au24 Au23 Au33 Au27 57.55(3) . . . . ? 
Au18 Au23 Au33 Au27 -40.82(2) . . . . ? 
Au31 Au23 Au33 Au27 95.42(2) . . . . ? 
Au29 Au23 Au33 Au27 122.25(2) . . . . ? 
Au20 Au23 Au33 Au27 5.01(8) . . . . ? 
S11 Au23 Au33 Au31 113.91(9) . . . . ? 
Au28 Au23 Au33 Au31 -66.58(2) . . . . ? 
Au19 Au23 Au33 Au31 -103.08(2) . . . . ? 
Au24 Au23 Au33 Au31 -37.86(2) . . . . ? 
Au18 Au23 Au33 Au31 -136.24(2) . . . . ? 
Au29 Au23 Au33 Au31 26.84(2) . . . . ? 
Au20 Au23 Au33 Au31 -90.41(7) . . . . ? 
S11 Au23 Au33 Au35 145.58(9) . . . . ? 
Au28 Au23 Au33 Au35 -34.90(2) . . . . ? 
Au19 Au23 Au33 Au35 -71.40(3) . . . . ? 
Au24 Au23 Au33 Au35 -6.19(3) . . . . ? 
Au18 Au23 Au33 Au35 -104.56(2) . . . . ? 
Au31 Au23 Au33 Au35 31.678(19) . . . . ? 
Au29 Au23 Au33 Au35 58.51(3) . . . . ? 
Au20 Au23 Au33 Au35 -58.73(7) . . . . ? 
S11 Au23 Au33 Au38 85.34(9) . . . . ? 
Au28 Au23 Au33 Au38 -95.14(2) . . . . ? 
Au19 Au23 Au33 Au38 -131.65(2) . . . . ? 
Au24 Au23 Au33 Au38 -66.43(3) . . . . ? 
Au18 Au23 Au33 Au38 -164.81(2) . . . . ? 
Au31 Au23 Au33 Au38 -28.568(18) . . . . ? 
Au29 Au23 Au33 Au38 -1.73(3) . . . . ? 
Au20 Au23 Au33 Au38 -118.98(6) . . . . ? 
S16 Au27 Au33 S19 -44.44(14) . . . . ? 
Au10 Au27 Au33 S19 -178.73(10) . . . . ? 
Au28 Au27 Au33 S19 145.64(10) . . . . ? 
Au26 Au27 Au33 S19 116.79(10) . . . . ? 
Au18 Au27 Au33 S19 -144.91(10) . . . . ? 
Au35 Au27 Au33 S19 78.76(10) . . . . ? 
Au36 Au27 Au33 S19 50.57(10) . . . . ? 
Au15 Au27 Au33 S19 172.01(10) . . . . ? 
S16 Au27 Au33 Au28 169.91(9) . . . . ? 
Au10 Au27 Au33 Au28 35.63(2) . . . . ? 
Au26 Au27 Au33 Au28 -28.86(2) . . . . ? 
Au18 Au27 Au33 Au28 69.44(2) . . . . ? 
Au35 Au27 Au33 Au28 -66.89(2) . . . . ? 
Au36 Au27 Au33 Au28 -95.08(3) . . . . ? 
Au15 Au27 Au33 Au28 26.36(7) . . . . ? 
S16 Au27 Au33 Au18 100.47(9) . . . . ? 
Au10 Au27 Au33 Au18 -33.82(2) . . . . ? 
Au28 Au27 Au33 Au18 -69.44(2) . . . . ? 
Au26 Au27 Au33 Au18 -98.30(3) . . . . ? 
Au35 Au27 Au33 Au18 -136.33(2) . . . . ? 
Au36 Au27 Au33 Au18 -164.52(3) . . . . ? 
Au15 Au27 Au33 Au18 -43.08(7) . . . . ? 
S16 Au27 Au33 Au23 141.16(9) . . . . ? 
Au10 Au27 Au33 Au23 6.87(3) . . . . ? 
Au28 Au27 Au33 Au23 -28.76(2) . . . . ? 
Au26 Au27 Au33 Au23 -57.61(3) . . . . ? 
Au18 Au27 Au33 Au23 40.69(2) . . . . ? 
Au35 Au27 Au33 Au23 -95.65(3) . . . . ? 
Au36 Au27 Au33 Au23 -123.84(3) . . . . ? 
Au15 Au27 Au33 Au23 -2.39(8) . . . . ? 
S16 Au27 Au33 Au31 -153.80(9) . . . . ? 
Au10 Au27 Au33 Au31 71.91(3) . . . . ? 
Au28 Au27 Au33 Au31 36.28(2) . . . . ? 
Au26 Au27 Au33 Au31 7.43(3) . . . . ? 
Au18 Au27 Au33 Au31 105.73(2) . . . . ? 
Au35 Au27 Au33 Au31 -30.61(2) . . . . ? 
Au36 Au27 Au33 Au31 -58.80(3) . . . . ? 
Au15 Au27 Au33 Au31 62.65(7) . . . . ? 
S16 Au27 Au33 Au35 -123.20(9) . . . . ? 
Au10 Au27 Au33 Au35 102.52(2) . . . . ? 
Au28 Au27 Au33 Au35 66.89(2) . . . . ? 
Au26 Au27 Au33 Au35 38.03(2) . . . . ? 
Au18 Au27 Au33 Au35 136.33(2) . . . . ? 
Au36 Au27 Au33 Au35 -28.19(2) . . . . ? 
Au15 Au27 Au33 Au35 93.25(7) . . . . ? 
S16 Au27 Au33 Au38 -92.17(9) . . . . ? 
Au10 Au27 Au33 Au38 133.55(2) . . . . ? 
Au28 Au27 Au33 Au38 97.92(2) . . . . ? 
Au26 Au27 Au33 Au38 69.06(3) . . . . ? 
Au18 Au27 Au33 Au38 167.36(2) . . . . ? 
Au35 Au27 Au33 Au38 31.030(19) . . . . ? 
Au36 Au27 Au33 Au38 2.84(3) . . . . ? 
Au15 Au27 Au33 Au38 124.28(7) . . . . ? 
S17 Au31 Au33 S19 44.75(13) . . . . ? 
Au28 Au31 Au33 S19 -170.06(8) . . . . ? 
Au35 Au31 Au33 S19 -99.53(8) . . . . ? 
Au24 Au31 Au33 S19 155.79(8) . . . . ? 
Au32 Au31 Au33 S19 -141.52(8) . . . . ? 
Au23 Au31 Au33 S19 118.80(8) . . . . ? 
Au38 Au31 Au33 S19 -30.27(8) . . . . ? 
Au37 Au31 Au33 S19 -73.90(8) . . . . ? 
Au29 Au31 Au33 S19 95.59(8) . . . . ? 
S17 Au31 Au33 Au28 -145.18(10) . . . . ? 
Au35 Au31 Au33 Au28 70.53(2) . . . . ? 
Au24 Au31 Au33 Au28 -34.14(2) . . . . ? 
Au32 Au31 Au33 Au28 28.54(2) . . . . ? 
Au23 Au31 Au33 Au28 -71.14(2) . . . . ? 
Au38 Au31 Au33 Au28 139.79(2) . . . . ? 
Au37 Au31 Au33 Au28 96.16(3) . . . . ? 
Au29 Au31 Au33 Au28 -94.35(3) . . . . ? 
S17 Au31 Au33 Au18 -115.47(10) . . . . ? 
Au28 Au31 Au33 Au18 29.71(2) . . . . ? 
Au35 Au31 Au33 Au18 100.24(2) . . . . ? 
Au24 Au31 Au33 Au18 -4.43(3) . . . . ? 
Au32 Au31 Au33 Au18 58.26(3) . . . . ? 
Au23 Au31 Au33 Au18 -41.43(2) . . . . ? 
Au38 Au31 Au33 Au18 169.50(3) . . . . ? 
Au37 Au31 Au33 Au18 125.87(3) . . . . ? 
Au29 Au31 Au33 Au18 -64.63(3) . . . . ? 
S17 Au31 Au33 Au23 -74.04(10) . . . . ? 
Au28 Au31 Au33 Au23 71.14(2) . . . . ? 
Au35 Au31 Au33 Au23 141.67(2) . . . . ? 
Au24 Au31 Au33 Au23 37.00(2) . . . . ? 
Au32 Au31 Au33 Au23 99.68(2) . . . . ? 
Au38 Au31 Au33 Au23 -149.07(2) . . . . ? 
Au37 Au31 Au33 Au23 167.30(3) . . . . ? 
Au29 Au31 Au33 Au23 -23.206(19) . . . . ? 
S17 Au31 Au33 Au27 177.09(10) . . . . ? 
Au28 Au31 Au33 Au27 -37.72(2) . . . . ? 
Au35 Au31 Au33 Au27 32.81(2) . . . . ? 
Au24 Au31 Au33 Au27 -71.86(3) . . . . ? 
Au32 Au31 Au33 Au27 -9.18(3) . . . . ? 
Au23 Au31 Au33 Au27 -108.86(2) . . . . ? 
Au38 Au31 Au33 Au27 102.07(2) . . . . ? 
Au37 Au31 Au33 Au27 58.44(3) . . . . ? 
Au29 Au31 Au33 Au27 -132.07(2) . . . . ? 
S17 Au31 Au33 Au35 144.29(10) . . . . ? 
Au28 Au31 Au33 Au35 -70.53(2) . . . . ? 
Au24 Au31 Au33 Au35 -104.67(2) . . . . ? 
Au32 Au31 Au33 Au35 -41.99(2) . . . . ? 
Au23 Au31 Au33 Au35 -141.67(2) . . . . ? 
Au38 Au31 Au33 Au35 69.260(19) . . . . ? 
Au37 Au31 Au33 Au35 25.63(2) . . . . ? 
Au29 Au31 Au33 Au35 -164.88(2) . . . . ? 
S17 Au31 Au33 Au38 75.03(10) . . . . ? 
Au28 Au31 Au33 Au38 -139.79(2) . . . . ? 
Au35 Au31 Au33 Au38 -69.260(19) . . . . ? 
Au24 Au31 Au33 Au38 -173.93(2) . . . . ? 
Au32 Au31 Au33 Au38 -111.25(2) . . . . ? 
Au23 Au31 Au33 Au38 149.07(2) . . . . ? 
Au37 Au31 Au33 Au38 -43.63(2) . . . . ? 
Au29 Au31 Au33 Au38 125.86(2) . . . . ? 
Au9 Au25 Au34 S20 69.89(8) . . . . ? 
Au28 Au25 Au34 S20 -56.79(9) . . . . ? 
Au32 Au25 Au34 S20 -93.43(8) . . . . ? 
Au17 Au25 Au34 S20 108.81(9) . . . . ? 
Au24 Au25 Au34 S20 -124.71(8) . . . . ? 
Au26 Au25 Au34 S20 -27.59(8) . . . . ? 
Au10 Au25 Au34 S20 6.43(8) . . . . ? 
Au19 Au25 Au34 S20 -27.2(2) . . . . ? 
Au30 Au25 Au34 S20 -164.35(8) . . . . ? 
Au9 Au25 Au34 S18 -117.08(8) . . . . ? 
Au28 Au25 Au34 S18 116.24(8) . . . . ? 
Au32 Au25 Au34 S18 79.60(8) . . . . ? 
Au17 Au25 Au34 S18 -78.16(8) . . . . ? 
Au24 Au25 Au34 S18 48.32(8) . . . . ? 
Au26 Au25 Au34 S18 145.44(8) . . . . ? 
Au10 Au25 Au34 S18 179.46(8) . . . . ? 
Au19 Au25 Au34 S18 145.88(19) . . . . ? 
Au30 Au25 Au34 S18 8.68(8) . . . . ? 
Au9 Au25 Au34 Au26 97.49(3) . . . . ? 
Au28 Au25 Au34 Au26 -29.20(2) . . . . ? 
Au32 Au25 Au34 Au26 -65.836(19) . . . . ? 
Au17 Au25 Au34 Au26 136.40(2) . . . . ? 
Au24 Au25 Au34 Au26 -97.12(3) . . . . ? 
Au10 Au25 Au34 Au26 34.02(2) . . . . ? 
Au19 Au25 Au34 Au26 0.44(19) . . . . ? 
Au30 Au25 Au34 Au26 -136.75(2) . . . . ? 
Au9 Au25 Au34 Au32 163.32(3) . . . . ? 
Au28 Au25 Au34 Au32 36.64(2) . . . . ? 
Au17 Au25 Au34 Au32 -157.76(2) . . . . ? 
Au24 Au25 Au34 Au32 -31.28(2) . . . . ? 
Au26 Au25 Au34 Au32 65.836(19) . . . . ? 
Au10 Au25 Au34 Au32 99.86(2) . . . . ? 
Au19 Au25 Au34 Au32 66.28(19) . . . . ? 
Au30 Au25 Au34 Au32 -70.917(18) . . . . ? 
Au28 Au26 Au34 S20 167.67(13) . . . . ? 
Au27 Au26 Au34 S20 136.74(13) . . . . ? 
Au35 Au26 Au34 S20 -127.80(13) . . . . ? 
Au10 Au26 Au34 S20 105.16(13) . . . . ? 
Au32 Au26 Au34 S20 -152.75(13) . . . . ? 
Au25 Au26 Au34 S20 140.89(13) . . . . ? 
Au36 Au26 Au34 S20 -43.14(13) . . . . ? 
Au15 Au26 Au34 S20 44.33(13) . . . . ? 
S20 Au26 Au34 S18 160.63(18) . . . . ? 
Au28 Au26 Au34 S18 -31.70(14) . . . . ? 
Au27 Au26 Au34 S18 -62.63(14) . . . . ? 
Au35 Au26 Au34 S18 32.83(14) . . . . ? 
Au10 Au26 Au34 S18 -94.20(14) . . . . ? 
Au32 Au26 Au34 S18 7.89(14) . . . . ? 
Au25 Au26 Au34 S18 -58.47(14) . . . . ? 
Au36 Au26 Au34 S18 117.49(14) . . . . ? 
Au15 Au26 Au34 S18 -155.03(14) . . . . ? 
S20 Au26 Au34 Au25 -140.89(13) . . . . ? 
Au28 Au26 Au34 Au25 26.78(2) . . . . ? 
Au27 Au26 Au34 Au25 -4.15(10) . . . . ? 
Au35 Au26 Au34 Au25 91.30(3) . . . . ? 
Au10 Au26 Au34 Au25 -35.73(2) . . . . ? 
Au32 Au26 Au34 Au25 66.36(2) . . . . ? 
Au36 Au26 Au34 Au25 175.97(3) . . . . ? 
Au15 Au26 Au34 Au25 -96.56(3) . . . . ? 
S20 Au26 Au34 Au32 152.75(13) . . . . ? 
Au28 Au26 Au34 Au32 -39.58(2) . . . . ? 
Au27 Au26 Au34 Au32 -70.52(10) . . . . ? 
Au35 Au26 Au34 Au32 24.94(2) . . . . ? 
Au10 Au26 Au34 Au32 -102.09(3) . . . . ? 
Au25 Au26 Au34 Au32 -66.36(2) . . . . ? 
Au36 Au26 Au34 Au32 109.61(3) . . . . ? 
Au15 Au26 Au34 Au32 -162.92(3) . . . . ? 
S23 Au32 Au34 S20 -114.52(13) . . . . ? 
Au28 Au32 Au34 S20 59.02(9) . . . . ? 
Au25 Au32 Au34 S20 92.28(9) . . . . ? 
Au35 Au32 Au34 S20 -5.09(9) . . . . ? 
Au26 Au32 Au34 S20 19.67(9) . . . . ? 
Au31 Au32 Au34 S20 65.88(11) . . . . ? 
Au24 Au32 Au34 S20 120.69(9) . . . . ? 
Au37 Au32 Au34 S20 -81.04(9) . . . . ? 
Au30 Au32 Au34 S20 163.11(9) . . . . ? 
S23 Au32 Au34 S18 51.02(12) . . . . ? 
Au28 Au32 Au34 S18 -135.44(9) . . . . ? 
Au25 Au32 Au34 S18 -102.18(9) . . . . ? 
Au35 Au32 Au34 S18 160.45(9) . . . . ? 
Au26 Au32 Au34 S18 -174.79(9) . . . . ? 
Au31 Au32 Au34 S18 -128.58(10) . . . . ? 
Au24 Au32 Au34 S18 -73.77(9) . . . . ? 
Au37 Au32 Au34 S18 84.49(9) . . . . ? 
Au30 Au32 Au34 S18 -31.35(9) . . . . ? 
S23 Au32 Au34 Au25 153.20(8) . . . . ? 
Au28 Au32 Au34 Au25 -33.26(2) . . . . ? 
Au35 Au32 Au34 Au25 -97.36(3) . . . . ? 
Au26 Au32 Au34 Au25 -72.61(2) . . . . ? 
Au31 Au32 Au34 Au25 -26.39(10) . . . . ? 
Au24 Au32 Au34 Au25 28.42(2) . . . . ? 
Au37 Au32 Au34 Au25 -173.32(3) . . . . ? 
Au30 Au32 Au34 Au25 70.84(2) . . . . ? 
S23 Au32 Au34 Au26 -134.19(8) . . . . ? 
Au28 Au32 Au34 Au26 39.35(2) . . . . ? 
Au25 Au32 Au34 Au26 72.61(2) . . . . ? 
Au35 Au32 Au34 Au26 -24.76(2) . . . . ? 
Au31 Au32 Au34 Au26 46.21(10) . . . . ? 
Au24 Au32 Au34 Au26 101.02(3) . . . . ? 
Au37 Au32 Au34 Au26 -100.71(3) . . . . ? 
Au30 Au32 Au34 Au26 143.44(2) . . . . ? 
Au33 Au28 Au35 S22 -71.18(13) . . . . ? 
Au18 Au28 Au35 S22 -37.52(13) . . . . ? 
Au25 Au28 Au35 S22 106.97(13) . . . . ? 
Au24 Au28 Au35 S22 177.18(13) . . . . ? 
Au19 Au28 Au35 S22 -138.7(5) . . . . ? 
Au10 Au28 Au35 S22 32.82(13) . . . . ? 
Au31 Au28 Au35 S22 -147.20(13) . . . . ? 
Au23 Au28 Au35 S22 -111.90(13) . . . . ? 
Au32 Au28 Au35 S22 139.83(13) . . . . ? 
Au26 Au28 Au35 S22 67.74(13) . . . . ? 
Au27 Au28 Au35 S22 -1.64(13) . . . . ? 
Au33 Au28 Au35 Au31 76.02(2) . . . . ? 
Au18 Au28 Au35 Au31 109.68(3) . . . . ? 
Au25 Au28 Au35 Au31 -105.83(3) . . . . ? 
Au24 Au28 Au35 Au31 -35.62(2) . . . . ? 
Au19 Au28 Au35 Au31 8.5(5) . . . . ? 
Au10 Au28 Au35 Au31 -179.98(2) . . . . ? 
Au23 Au28 Au35 Au31 35.30(2) . . . . ? 
Au32 Au28 Au35 Au31 -72.97(2) . . . . ? 
Au26 Au28 Au35 Au31 -145.06(2) . . . . ? 
Au27 Au28 Au35 Au31 145.55(2) . . . . ? 
Au33 Au28 Au35 Au32 148.99(2) . . . . ? 
Au18 Au28 Au35 Au32 -177.35(3) . . . . ? 
Au25 Au28 Au35 Au32 -32.86(2) . . . . ? 
Au24 Au28 Au35 Au32 37.35(2) . . . . ? 
Au19 Au28 Au35 Au32 81.5(5) . . . . ? 
Au10 Au28 Au35 Au32 -107.01(2) . . . . ? 
Au31 Au28 Au35 Au32 72.97(2) . . . . ? 
Au23 Au28 Au35 Au32 108.28(3) . . . . ? 
Au26 Au28 Au35 Au32 -72.091(19) . . . . ? 
Au27 Au28 Au35 Au32 -141.47(2) . . . . ? 
Au33 Au28 Au35 Au26 -138.92(2) . . . . ? 
Au18 Au28 Au35 Au26 -105.26(3) . . . . ? 
Au25 Au28 Au35 Au26 39.23(2) . . . . ? 
Au24 Au28 Au35 Au26 109.44(2) . . . . ? 
Au19 Au28 Au35 Au26 153.6(6) . . . . ? 
Au10 Au28 Au35 Au26 -34.92(2) . . . . ? 
Au31 Au28 Au35 Au26 145.06(2) . . . . ? 
Au23 Au28 Au35 Au26 -179.63(3) . . . . ? 
Au32 Au28 Au35 Au26 72.091(19) . . . . ? 
Au27 Au28 Au35 Au26 -69.381(19) . . . . ? 
Au33 Au28 Au35 Au27 -69.536(19) . . . . ? 
Au18 Au28 Au35 Au27 -35.87(2) . . . . ? 
Au25 Au28 Au35 Au27 108.61(3) . . . . ? 
Au24 Au28 Au35 Au27 178.83(2) . . . . ? 
Au19 Au28 Au35 Au27 -137.0(6) . . . . ? 
Au10 Au28 Au35 Au27 34.46(2) . . . . ? 
Au31 Au28 Au35 Au27 -145.55(2) . . . . ? 
Au23 Au28 Au35 Au27 -110.25(3) . . . . ? 
Au32 Au28 Au35 Au27 141.47(2) . . . . ? 
Au26 Au28 Au35 Au27 69.381(19) . . . . ? 
Au33 Au28 Au35 Au38 34.26(2) . . . . ? 
Au18 Au28 Au35 Au38 67.92(3) . . . . ? 
Au25 Au28 Au35 Au38 -147.59(2) . . . . ? 
Au24 Au28 Au35 Au38 -77.38(3) . . . . ? 
Au19 Au28 Au35 Au38 -33.2(6) . . . . ? 
Au10 Au28 Au35 Au38 138.26(2) . . . . ? 
Au31 Au28 Au35 Au38 -41.76(2) . . . . ? 
Au23 Au28 Au35 Au38 -6.45(3) . . . . ? 
Au32 Au28 Au35 Au38 -114.73(2) . . . . ? 
Au26 Au28 Au35 Au38 173.18(2) . . . . ? 
Au27 Au28 Au35 Au38 103.80(2) . . . . ? 
Au33 Au28 Au35 Au37 112.63(2) . . . . ? 
Au18 Au28 Au35 Au37 146.29(2) . . . . ? 
Au25 Au28 Au35 Au37 -69.22(3) . . . . ? 
Au24 Au28 Au35 Au37 0.99(3) . . . . ? 
Au19 Au28 Au35 Au37 45.1(6) . . . . ? 
Au10 Au28 Au35 Au37 -143.37(2) . . . . ? 
Au31 Au28 Au35 Au37 36.613(19) . . . . ? 
Au23 Au28 Au35 Au37 71.92(3) . . . . ? 
Au32 Au28 Au35 Au37 -36.36(2) . . . . ? 
Au26 Au28 Au35 Au37 -108.45(2) . . . . ? 
Au27 Au28 Au35 Au37 -177.83(2) . . . . ? 
Au18 Au28 Au35 Au33 33.66(2) . . . . ? 
Au25 Au28 Au35 Au33 178.15(3) . . . . ? 
Au24 Au28 Au35 Au33 -111.64(3) . . . . ? 
Au19 Au28 Au35 Au33 -67.5(5) . . . . ? 
Au10 Au28 Au35 Au33 104.00(3) . . . . ? 
Au31 Au28 Au35 Au33 -76.02(2) . . . . ? 
Au23 Au28 Au35 Au33 -40.72(2) . . . . ? 
Au32 Au28 Au35 Au33 -148.99(2) . . . . ? 
Au26 Au28 Au35 Au33 138.92(2) . . . . ? 
Au27 Au28 Au35 Au33 69.536(19) . . . . ? 
Au33 Au28 Au35 Au36 -103.90(2) . . . . ? 
Au18 Au28 Au35 Au36 -70.24(3) . . . . ? 
Au25 Au28 Au35 Au36 74.25(3) . . . . ? 
Au24 Au28 Au35 Au36 144.46(2) . . . . ? 
Au19 Au28 Au35 Au36 -171.4(5) . . . . ? 
Au10 Au28 Au35 Au36 0.10(3) . . . . ? 
Au31 Au28 Au35 Au36 -179.92(2) . . . . ? 
Au23 Au28 Au35 Au36 -144.61(2) . . . . ? 
Au32 Au28 Au35 Au36 107.11(2) . . . . ? 
Au26 Au28 Au35 Au36 35.019(18) . . . . ? 
Au27 Au28 Au35 Au36 -34.362(17) . . . . ? 
S17 Au31 Au35 S22 -22.1(2) . . . . ? 
Au28 Au31 Au35 S22 139.48(17) . . . . ? 
Au24 Au31 Au35 S22 171.94(17) . . . . ? 
Au32 Au31 Au35 S22 -151.28(17) . . . . ? 
Au23 Au31 Au35 S22 109.35(17) . . . . ? 
Au33 Au31 Au35 S22 76.43(17) . . . . ? 
Au38 Au31 Au35 S22 3.86(17) . . . . ? 
Au37 Au31 Au35 S22 -79.05(17) . . . . ? 
Au29 Au31 Au35 S22 146.96(17) . . . . ? 
S17 Au31 Au35 Au28 -161.59(16) . . . . ? 
Au24 Au31 Au35 Au28 32.47(2) . . . . ? 
Au32 Au31 Au35 Au28 69.25(2) . . . . ? 
Au23 Au31 Au35 Au28 -30.130(18) . . . . ? 
Au33 Au31 Au35 Au28 -63.047(18) . . . . ? 
Au38 Au31 Au35 Au28 -135.61(2) . . . . ? 
Au37 Au31 Au35 Au28 141.48(2) . . . . ? 
Au29 Au31 Au35 Au28 7.48(8) . . . . ? 
S17 Au31 Au35 Au32 129.16(16) . . . . ? 
Au28 Au31 Au35 Au32 -69.25(2) . . . . ? 
Au24 Au31 Au35 Au32 -36.78(2) . . . . ? 
Au23 Au31 Au35 Au32 -99.38(2) . . . . ? 
Au33 Au31 Au35 Au32 -132.29(2) . . . . ? 
Au38 Au31 Au35 Au32 155.14(2) . . . . ? 
Au37 Au31 Au35 Au32 72.23(2) . . . . ? 
Au29 Au31 Au35 Au32 -61.76(8) . . . . ? 
S17 Au31 Au35 Au26 166.74(16) . . . . ? 
Au28 Au31 Au35 Au26 -31.66(2) . . . . ? 
Au24 Au31 Au35 Au26 0.80(3) . . . . ? 
Au32 Au31 Au35 Au26 37.58(2) . . . . ? 
Au23 Au31 Au35 Au26 -61.79(3) . . . . ? 
Au33 Au31 Au35 Au26 -94.71(2) . . . . ? 
Au38 Au31 Au35 Au26 -167.28(3) . . . . ? 
Au37 Au31 Au35 Au26 109.81(2) . . . . ? 
Au29 Au31 Au35 Au26 -24.18(9) . . . . ? 
S17 Au31 Au35 Au27 -130.92(16) . . . . ? 
Au28 Au31 Au35 Au27 30.677(19) . . . . ? 
Au24 Au31 Au35 Au27 63.14(3) . . . . ? 
Au32 Au31 Au35 Au27 99.92(2) . . . . ? 
Au23 Au31 Au35 Au27 0.55(3) . . . . ? 
Au33 Au31 Au35 Au27 -32.370(19) . . . . ? 
Au38 Au31 Au35 Au27 -104.94(2) . . . . ? 
Au37 Au31 Au35 Au27 172.15(2) . . . . ? 
Au29 Au31 Au35 Au27 38.16(9) . . . . ? 
S17 Au31 Au35 Au38 -25.98(16) . . . . ? 
Au28 Au31 Au35 Au38 135.61(2) . . . . ? 
Au24 Au31 Au35 Au38 168.08(2) . . . . ? 
Au32 Au31 Au35 Au38 -155.14(2) . . . . ? 
Au23 Au31 Au35 Au38 105.48(2) . . . . ? 
Au33 Au31 Au35 Au38 72.566(19) . . . . ? 
Au37 Au31 Au35 Au38 -82.91(2) . . . . ? 
Au29 Au31 Au35 Au38 143.10(8) . . . . ? 
S17 Au31 Au35 Au37 56.93(16) . . . . ? 
Au28 Au31 Au35 Au37 -141.48(2) . . . . ? 
Au24 Au31 Au35 Au37 -109.01(2) . . . . ? 
Au32 Au31 Au35 Au37 -72.23(2) . . . . ? 
Au23 Au31 Au35 Au37 -171.61(2) . . . . ? 
Au33 Au31 Au35 Au37 155.48(2) . . . . ? 
Au38 Au31 Au35 Au37 82.91(2) . . . . ? 
Au29 Au31 Au35 Au37 -133.99(8) . . . . ? 
S17 Au31 Au35 Au33 -98.55(16) . . . . ? 
Au28 Au31 Au35 Au33 63.047(18) . . . . ? 
Au24 Au31 Au35 Au33 95.51(2) . . . . ? 
Au32 Au31 Au35 Au33 132.29(2) . . . . ? 
Au23 Au31 Au35 Au33 32.917(18) . . . . ? 
Au38 Au31 Au35 Au33 -72.566(19) . . . . ? 
Au37 Au31 Au35 Au33 -155.48(2) . . . . ? 
Au29 Au31 Au35 Au33 70.53(8) . . . . ? 
S17 Au31 Au35 Au36 -161.28(16) . . . . ? 
Au28 Au31 Au35 Au36 0.32(8) . . . . ? 
Au24 Au31 Au35 Au36 32.78(9) . . . . ? 
Au32 Au31 Au35 Au36 69.56(8) . . . . ? 
Au23 Au31 Au35 Au36 -29.81(9) . . . . ? 
Au33 Au31 Au35 Au36 -62.73(8) . . . . ? 
Au38 Au31 Au35 Au36 -135.29(8) . . . . ? 
Au37 Au31 Au35 Au36 141.79(8) . . . . ? 
Au29 Au31 Au35 Au36 7.80(14) . . . . ? 
S23 Au32 Au35 S22 59.69(17) . . . . ? 
Au28 Au32 Au35 S22 -136.06(14) . . . . ? 
Au25 Au32 Au35 S22 -104.92(14) . . . . ? 
Au26 Au32 Au35 S22 -66.47(14) . . . . ? 
Au31 Au32 Au35 S22 154.47(14) . . . . ? 
Au24 Au32 Au35 S22 -169.44(14) . . . . ? 
Au37 Au32 Au35 S22 82.20(14) . . . . ? 
Au30 Au32 Au35 S22 -142.06(14) . . . . ? 
Au34 Au32 Au35 S22 -40.92(14) . . . . ? 
S23 Au32 Au35 Au28 -164.25(9) . . . . ? 
Au25 Au32 Au35 Au28 31.15(2) . . . . ? 
Au26 Au32 Au35 Au28 69.59(2) . . . . ? 
Au31 Au32 Au35 Au28 -69.46(2) . . . . ? 
Au24 Au32 Au35 Au28 -33.38(2) . . . . ? 
Au37 Au32 Au35 Au28 -141.73(2) . . . . ? 
Au30 Au32 Au35 Au28 -5.99(12) . . . . ? 
Au34 Au32 Au35 Au28 95.14(3) . . . . ? 
S23 Au32 Au35 Au31 -94.78(9) . . . . ? 
Au28 Au32 Au35 Au31 69.46(2) . . . . ? 
Au25 Au32 Au35 Au31 100.61(3) . . . . ? 
Au26 Au32 Au35 Au31 139.05(2) . . . . ? 
Au24 Au32 Au35 Au31 36.09(2) . . . . ? 
Au37 Au32 Au35 Au31 -72.273(19) . . . . ? 
Au30 Au32 Au35 Au31 63.47(12) . . . . ? 
Au34 Au32 Au35 Au31 164.61(3) . . . . ? 
S23 Au32 Au35 Au26 126.16(9) . . . . ? 
Au28 Au32 Au35 Au26 -69.59(2) . . . . ? 
Au25 Au32 Au35 Au26 -38.44(2) . . . . ? 
Au31 Au32 Au35 Au26 -139.05(2) . . . . ? 
Au24 Au32 Au35 Au26 -102.97(3) . . . . ? 
Au37 Au32 Au35 Au26 148.67(2) . . . . ? 
Au30 Au32 Au35 Au26 -75.58(12) . . . . ? 
Au34 Au32 Au35 Au26 25.55(2) . . . . ? 
S23 Au32 Au35 Au27 162.02(9) . . . . ? 
Au28 Au32 Au35 Au27 -33.73(2) . . . . ? 
Au25 Au32 Au35 Au27 -2.58(3) . . . . ? 
Au26 Au32 Au35 Au27 35.86(2) . . . . ? 
Au31 Au32 Au35 Au27 -103.19(2) . . . . ? 
Au24 Au32 Au35 Au27 -67.11(3) . . . . ? 
Au37 Au32 Au35 Au27 -175.47(2) . . . . ? 
Au30 Au32 Au35 Au27 -39.73(13) . . . . ? 
Au34 Au32 Au35 Au27 61.41(3) . . . . ? 
S23 Au32 Au35 Au38 -68.77(9) . . . . ? 
Au28 Au32 Au35 Au38 95.48(3) . . . . ? 
Au25 Au32 Au35 Au38 126.63(3) . . . . ? 
Au26 Au32 Au35 Au38 165.07(3) . . . . ? 
Au31 Au32 Au35 Au38 26.02(2) . . . . ? 
Au24 Au32 Au35 Au38 62.10(3) . . . . ? 
Au37 Au32 Au35 Au38 -46.26(2) . . . . ? 
Au30 Au32 Au35 Au38 89.48(13) . . . . ? 
Au34 Au32 Au35 Au38 -169.38(2) . . . . ? 
S23 Au32 Au35 Au37 -22.51(9) . . . . ? 
Au28 Au32 Au35 Au37 141.73(2) . . . . ? 
Au25 Au32 Au35 Au37 172.88(3) . . . . ? 
Au26 Au32 Au35 Au37 -148.67(2) . . . . ? 
Au31 Au32 Au35 Au37 72.273(19) . . . . ? 
Au24 Au32 Au35 Au37 108.36(2) . . . . ? 
Au30 Au32 Au35 Au37 135.74(13) . . . . ? 
Au34 Au32 Au35 Au37 -123.12(3) . . . . ? 
S23 Au32 Au35 Au33 -138.18(9) . . . . ? 
Au28 Au32 Au35 Au33 26.07(2) . . . . ? 
Au25 Au32 Au35 Au33 57.22(3) . . . . ? 
Au26 Au32 Au35 Au33 95.66(2) . . . . ? 
Au31 Au32 Au35 Au33 -43.39(2) . . . . ? 
Au24 Au32 Au35 Au33 -7.30(3) . . . . ? 
Au37 Au32 Au35 Au33 -115.66(2) . . . . ? 
Au30 Au32 Au35 Au33 20.08(13) . . . . ? 
Au34 Au32 Au35 Au33 121.21(2) . . . . ? 
S23 Au32 Au35 Au36 100.11(9) . . . . ? 
Au28 Au32 Au35 Au36 -95.65(2) . . . . ? 
Au25 Au32 Au35 Au36 -64.50(3) . . . . ? 
Au26 Au32 Au35 Au36 -26.06(2) . . . . ? 
Au31 Au32 Au35 Au36 -165.11(3) . . . . ? 
Au24 Au32 Au35 Au36 -129.02(2) . . . . ? 
Au37 Au32 Au35 Au36 122.62(2) . . . . ? 
Au30 Au32 Au35 Au36 -101.64(12) . . . . ? 
Au34 Au32 Au35 Au36 -0.50(3) . . . . ? 
S20 Au26 Au35 S22 66.55(15) . . . . ? 
Au28 Au26 Au35 S22 -143.55(9) . . . . ? 
Au27 Au26 Au35 S22 -74.24(9) . . . . ? 
Au10 Au26 Au35 S22 -111.42(9) . . . . ? 
Au32 Au26 Au35 S22 146.82(9) . . . . ? 
Au25 Au26 Au35 S22 -177.75(9) . . . . ? 
Au36 Au26 Au35 S22 -4.42(9) . . . . ? 
Au15 Au26 Au35 S22 -50.93(9) . . . . ? 
Au34 Au26 Au35 S22 120.61(9) . . . . ? 
S20 Au26 Au35 Au28 -149.90(12) . . . . ? 
Au27 Au26 Au35 Au28 69.31(2) . . . . ? 
Au10 Au26 Au35 Au28 32.13(2) . . . . ? 
Au32 Au26 Au35 Au28 -69.63(2) . . . . ? 
Au25 Au26 Au35 Au28 -34.20(2) . . . . ? 
Au36 Au26 Au35 Au28 139.12(2) . . . . ? 
Au15 Au26 Au35 Au28 92.62(3) . . . . ? 
Au34 Au26 Au35 Au28 -95.84(3) . . . . ? 
S20 Au26 Au35 Au31 -118.18(12) . . . . ? 
Au28 Au26 Au35 Au31 31.72(2) . . . . ? 
Au27 Au26 Au35 Au31 101.03(3) . . . . ? 
Au10 Au26 Au35 Au31 63.85(3) . . . . ? 
Au32 Au26 Au35 Au31 -37.91(2) . . . . ? 
Au25 Au26 Au35 Au31 -2.48(3) . . . . ? 
Au36 Au26 Au35 Au31 170.85(2) . . . . ? 
Au15 Au26 Au35 Au31 124.34(3) . . . . ? 
Au34 Au26 Au35 Au31 -64.12(3) . . . . ? 
S20 Au26 Au35 Au32 -80.26(12) . . . . ? 
Au28 Au26 Au35 Au32 69.63(2) . . . . ? 
Au27 Au26 Au35 Au32 138.95(3) . . . . ? 
Au10 Au26 Au35 Au32 101.76(3) . . . . ? 
Au25 Au26 Au35 Au32 35.43(2) . . . . ? 
Au36 Au26 Au35 Au32 -151.24(2) . . . . ? 
Au15 Au26 Au35 Au32 162.25(3) . . . . ? 
Au34 Au26 Au35 Au32 -26.21(2) . . . . ? 
S20 Au26 Au35 Au27 140.79(12) . . . . ? 
Au28 Au26 Au35 Au27 -69.31(2) . . . . ? 
Au10 Au26 Au35 Au27 -37.18(2) . . . . ? 
Au32 Au26 Au35 Au27 -138.95(2) . . . . ? 
Au25 Au26 Au35 Au27 -103.52(3) . . . . ? 
Au36 Au26 Au35 Au27 69.81(2) . . . . ? 
Au15 Au26 Au35 Au27 23.31(3) . . . . ? 
Au34 Au26 Au35 Au27 -165.15(3) . . . . ? 
S20 Au26 Au35 Au38 -179.78(12) . . . . ? 
Au28 Au26 Au35 Au38 -29.88(11) . . . . ? 
Au27 Au26 Au35 Au38 39.43(11) . . . . ? 
Au10 Au26 Au35 Au38 2.25(12) . . . . ? 
Au32 Au26 Au35 Au38 -99.51(11) . . . . ? 
Au25 Au26 Au35 Au38 -64.08(12) . . . . ? 
Au36 Au26 Au35 Au38 109.25(11) . . . . ? 
Au15 Au26 Au35 Au38 62.74(12) . . . . ? 
Au34 Au26 Au35 Au38 -125.72(11) . . . . ? 
S20 Au26 Au35 Au37 -49.23(12) . . . . ? 
Au28 Au26 Au35 Au37 100.67(3) . . . . ? 
Au27 Au26 Au35 Au37 169.98(3) . . . . ? 
Au10 Au26 Au35 Au37 132.80(2) . . . . ? 
Au32 Au26 Au35 Au37 31.04(2) . . . . ? 
Au25 Au26 Au35 Au37 66.47(3) . . . . ? 
Au36 Au26 Au35 Au37 -120.20(3) . . . . ? 
Au15 Au26 Au35 Au37 -166.71(2) . . . . ? 
Au34 Au26 Au35 Au37 4.83(4) . . . . ? 
S20 Au26 Au35 Au33 176.80(12) . . . . ? 
Au28 Au26 Au35 Au33 -33.30(2) . . . . ? 
Au27 Au26 Au35 Au33 36.01(2) . . . . ? 
Au10 Au26 Au35 Au33 -1.18(3) . . . . ? 
Au32 Au26 Au35 Au33 -102.94(2) . . . . ? 
Au25 Au26 Au35 Au33 -67.51(3) . . . . ? 
Au36 Au26 Au35 Au33 105.82(2) . . . . ? 
Au15 Au26 Au35 Au33 59.32(3) . . . . ? 
Au34 Au26 Au35 Au33 -129.14(2) . . . . ? 
S20 Au26 Au35 Au36 70.98(12) . . . . ? 
Au28 Au26 Au35 Au36 -139.12(2) . . . . ? 
Au27 Au26 Au35 Au36 -69.81(2) . . . . ? 
Au10 Au26 Au35 Au36 -107.00(2) . . . . ? 
Au32 Au26 Au35 Au36 151.24(2) . . . . ? 
Au25 Au26 Au35 Au36 -173.33(2) . . . . ? 
Au15 Au26 Au35 Au36 -46.51(3) . . . . ? 
Au34 Au26 Au35 Au36 125.04(3) . . . . ? 
S16 Au27 Au35 S22 -31.26(13) . . . . ? 
Au10 Au27 Au35 S22 146.22(8) . . . . ? 
Au28 Au27 Au35 S22 178.96(8) . . . . ? 
Au26 Au27 Au35 S22 107.80(8) . . . . ? 
Au33 Au27 Au35 S22 -115.38(8) . . . . ? 
Au18 Au27 Au35 S22 -151.76(8) . . . . ? 
Au36 Au27 Au35 S22 38.77(8) . . . . ? 
Au15 Au27 Au35 S22 87.09(8) . . . . ? 
S16 Au27 Au35 Au28 149.78(10) . . . . ? 
Au10 Au27 Au35 Au28 -32.73(2) . . . . ? 
Au26 Au27 Au35 Au28 -71.16(2) . . . . ? 
Au33 Au27 Au35 Au28 65.660(19) . . . . ? 
Au18 Au27 Au35 Au28 29.281(18) . . . . ? 
Au36 Au27 Au35 Au28 -140.18(2) . . . . ? 
Au15 Au27 Au35 Au28 -91.87(3) . . . . ? 
S16 Au27 Au35 Au31 118.65(10) . . . . ? 
Au10 Au27 Au35 Au31 -63.86(3) . . . . ? 
Au28 Au27 Au35 Au31 -31.132(19) . . . . ? 
Au26 Au27 Au35 Au31 -102.29(3) . . . . ? 
Au33 Au27 Au35 Au31 34.53(2) . . . . ? 
Au18 Au27 Au35 Au31 -1.85(2) . . . . ? 
Au36 Au27 Au35 Au31 -171.31(2) . . . . ? 
Au15 Au27 Au35 Au31 -123.00(2) . . . . ? 
S16 Au27 Au35 Au32 -176.03(10) . . . . ? 
Au10 Au27 Au35 Au32 1.46(3) . . . . ? 
Au28 Au27 Au35 Au32 34.19(2) . . . . ? 
Au26 Au27 Au35 Au32 -36.97(2) . . . . ? 
Au33 Au27 Au35 Au32 99.85(2) . . . . ? 
Au18 Au27 Au35 Au32 63.47(2) . . . . ? 
Au36 Au27 Au35 Au32 -105.99(2) . . . . ? 
Au15 Au27 Au35 Au32 -57.68(3) . . . . ? 
S16 Au27 Au35 Au26 -139.06(10) . . . . ? 
Au10 Au27 Au35 Au26 38.43(2) . . . . ? 
Au28 Au27 Au35 Au26 71.16(2) . . . . ? 
Au33 Au27 Au35 Au26 136.82(3) . . . . ? 
Au18 Au27 Au35 Au26 100.44(2) . . . . ? 
Au36 Au27 Au35 Au26 -69.02(2) . . . . ? 
Au15 Au27 Au35 Au26 -20.71(2) . . . . ? 
S16 Au27 Au35 Au38 49.77(10) . . . . ? 
Au10 Au27 Au35 Au38 -132.74(2) . . . . ? 
Au28 Au27 Au35 Au38 -100.01(3) . . . . ? 
Au26 Au27 Au35 Au38 -171.17(3) . . . . ? 
Au33 Au27 Au35 Au38 -34.35(2) . . . . ? 
Au18 Au27 Au35 Au38 -70.73(3) . . . . ? 
Au36 Au27 Au35 Au38 119.81(2) . . . . ? 
Au15 Au27 Au35 Au38 168.13(2) . . . . ? 
S16 Au27 Au35 Au37 161.02(11) . . . . ? 
Au10 Au27 Au35 Au37 -21.49(13) . . . . ? 
Au28 Au27 Au35 Au37 11.24(12) . . . . ? 
Au26 Au27 Au35 Au37 -59.92(12) . . . . ? 
Au33 Au27 Au35 Au37 76.90(12) . . . . ? 
Au18 Au27 Au35 Au37 40.52(12) . . . . ? 
Au36 Au27 Au35 Au37 -128.94(12) . . . . ? 
Au15 Au27 Au35 Au37 -80.63(12) . . . . ? 
S16 Au27 Au35 Au33 84.12(10) . . . . ? 
Au10 Au27 Au35 Au33 -98.39(2) . . . . ? 
Au28 Au27 Au35 Au33 -65.660(19) . . . . ? 
Au26 Au27 Au35 Au33 -136.82(3) . . . . ? 
Au18 Au27 Au35 Au33 -36.379(18) . . . . ? 
Au36 Au27 Au35 Au33 154.16(2) . . . . ? 
Au15 Au27 Au35 Au33 -157.53(3) . . . . ? 
S16 Au27 Au35 Au36 -70.04(10) . . . . ? 
Au10 Au27 Au35 Au36 107.45(2) . . . . ? 
Au28 Au27 Au35 Au36 140.18(2) . . . . ? 
Au26 Au27 Au35 Au36 69.02(2) . . . . ? 
Au33 Au27 Au35 Au36 -154.16(2) . . . . ? 
Au18 Au27 Au35 Au36 169.46(2) . . . . ? 
Au15 Au27 Au35 Au36 48.31(2) . . . . ? 
S19 Au33 Au35 S22 -59.54(12) . . . . ? 
Au28 Au33 Au35 S22 141.50(9) . . . . ? 
Au18 Au33 Au35 S22 110.55(9) . . . . ? 
Au23 Au33 Au35 S22 177.70(9) . . . . ? 
Au27 Au33 Au35 S22 69.31(9) . . . . ? 
Au31 Au33 Au35 S22 -147.79(9) . . . . ? 
Au38 Au33 Au35 S22 -74.84(9) . . . . ? 
S19 Au33 Au35 Au28 158.97(9) . . . . ? 
Au18 Au33 Au35 Au28 -30.94(2) . . . . ? 
Au23 Au33 Au35 Au28 36.21(2) . . . . ? 
Au27 Au33 Au35 Au28 -72.19(2) . . . . ? 
Au31 Au33 Au35 Au28 70.72(2) . . . . ? 
Au38 Au33 Au35 Au28 143.66(2) . . . . ? 
S19 Au33 Au35 Au31 88.25(9) . . . . ? 
Au28 Au33 Au35 Au31 -70.72(2) . . . . ? 
Au18 Au33 Au35 Au31 -101.66(3) . . . . ? 
Au23 Au33 Au35 Au31 -34.51(2) . . . . ? 
Au27 Au33 Au35 Au31 -142.90(2) . . . . ? 
Au38 Au33 Au35 Au31 72.945(19) . . . . ? 
S19 Au33 Au35 Au32 131.28(9) . . . . ? 
Au28 Au33 Au35 Au32 -27.69(2) . . . . ? 
Au18 Au33 Au35 Au32 -58.64(3) . . . . ? 
Au23 Au33 Au35 Au32 8.52(3) . . . . ? 
Au27 Au33 Au35 Au32 -99.88(2) . . . . ? 
Au31 Au33 Au35 Au32 43.02(2) . . . . ? 
Au38 Au33 Au35 Au32 115.97(2) . . . . ? 
S19 Au33 Au35 Au26 -165.55(9) . . . . ? 
Au28 Au33 Au35 Au26 35.48(2) . . . . ? 
Au18 Au33 Au35 Au26 4.54(3) . . . . ? 
Au23 Au33 Au35 Au26 71.69(3) . . . . ? 
Au27 Au33 Au35 Au26 -36.71(2) . . . . ? 
Au31 Au33 Au35 Au26 106.20(2) . . . . ? 
Au38 Au33 Au35 Au26 179.14(3) . . . . ? 
S19 Au33 Au35 Au27 -128.85(9) . . . . ? 
Au28 Au33 Au35 Au27 72.19(2) . . . . ? 
Au18 Au33 Au35 Au27 41.24(2) . . . . ? 
Au23 Au33 Au35 Au27 108.39(2) . . . . ? 
Au31 Au33 Au35 Au27 142.90(2) . . . . ? 
Au38 Au33 Au35 Au27 -144.15(2) . . . . ? 
S19 Au33 Au35 Au38 15.31(9) . . . . ? 
Au28 Au33 Au35 Au38 -143.66(2) . . . . ? 
Au18 Au33 Au35 Au38 -174.60(3) . . . . ? 
Au23 Au33 Au35 Au38 -107.45(2) . . . . ? 
Au27 Au33 Au35 Au38 144.15(2) . . . . ? 
Au31 Au33 Au35 Au38 -72.945(19) . . . . ? 
S19 Au33 Au35 Au37 62.90(9) . . . . ? 
Au28 Au33 Au35 Au37 -96.07(3) . . . . ? 
Au18 Au33 Au35 Au37 -127.01(3) . . . . ? 
Au23 Au33 Au35 Au37 -59.86(3) . . . . ? 
Au27 Au33 Au35 Au37 -168.25(3) . . . . ? 
Au31 Au33 Au35 Au37 -25.35(2) . . . . ? 
Au38 Au33 Au35 Au37 47.59(2) . . . . ? 
S19 Au33 Au35 Au36 -105.64(9) . . . . ? 
Au28 Au33 Au35 Au36 95.39(2) . . . . ? 
Au18 Au33 Au35 Au36 64.45(3) . . . . ? 
Au23 Au33 Au35 Au36 131.60(2) . . . . ? 
Au27 Au33 Au35 Au36 23.21(2) . . . . ? 
Au31 Au33 Au35 Au36 166.11(2) . . . . ? 
Au38 Au33 Au35 Au36 -120.95(2) . . . . ? 
S20 Au26 Au36 S22 -134.36(13) . . . . ? 
Au28 Au26 Au36 S22 42.64(10) . . . . ? 
Au27 Au26 Au36 S22 74.79(10) . . . . ? 
Au35 Au26 Au36 S22 4.59(9) . . . . ? 
Au10 Au26 Au36 S22 106.79(10) . . . . ? 
Au32 Au26 Au36 S22 -24.21(9) . . . . ? 
Au25 Au26 Au36 S22 51.76(17) . . . . ? 
Au15 Au26 Au36 S22 145.08(9) . . . . ? 
Au34 Au26 Au36 S22 -105.24(9) . . . . ? 
S20 Au26 Au36 S21 46.81(13) . . . . ? 
Au28 Au26 Au36 S21 -136.18(9) . . . . ? 
Au27 Au26 Au36 S21 -104.03(9) . . . . ? 
Au35 Au26 Au36 S21 -174.23(9) . . . . ? 
Au10 Au26 Au36 S21 -72.03(9) . . . . ? 
Au32 Au26 Au36 S21 156.97(9) . . . . ? 
Au25 Au26 Au36 S21 -127.06(16) . . . . ? 
Au15 Au26 Au36 S21 -33.74(9) . . . . ? 
Au34 Au26 Au36 S21 75.93(9) . . . . ? 
S20 Au26 Au36 Au27 150.85(8) . . . . ? 
Au28 Au26 Au36 Au27 -32.14(2) . . . . ? 
Au35 Au26 Au36 Au27 -70.195(19) . . . . ? 
Au10 Au26 Au36 Au27 32.00(2) . . . . ? 
Au32 Au26 Au36 Au27 -99.00(3) . . . . ? 
Au25 Au26 Au36 Au27 -23.03(16) . . . . ? 
Au15 Au26 Au36 Au27 70.294(18) . . . . ? 
Au34 Au26 Au36 Au27 179.97(3) . . . . ? 
S20 Au26 Au36 Au35 -138.96(8) . . . . ? 
Au28 Au26 Au36 Au35 38.05(2) . . . . ? 
Au27 Au26 Au36 Au35 70.195(19) . . . . ? 
Au10 Au26 Au36 Au35 102.20(2) . . . . ? 
Au32 Au26 Au36 Au35 -28.80(2) . . . . ? 
Au25 Au26 Au36 Au35 47.16(16) . . . . ? 
Au15 Au26 Au36 Au35 140.49(2) . . . . ? 
Au34 Au26 Au36 Au35 -109.84(3) . . . . ? 
S16 Au27 Au36 S22 88.24(12) . . . . ? 
Au10 Au27 Au36 S22 -140.44(9) . . . . ? 
Au28 Au27 Au36 S22 -75.96(9) . . . . ? 
Au26 Au27 Au36 S22 -107.02(9) . . . . ? 
Au33 Au27 Au36 S22 -12.95(9) . . . . ? 
Au18 Au27 Au36 S22 -92.25(10) . . . . ? 
Au35 Au27 Au36 S22 -40.63(9) . . . . ? 
Au15 Au27 Au36 S22 -174.61(9) . . . . ? 
S16 Au27 Au36 S21 -87.84(12) . . . . ? 
Au10 Au27 Au36 S21 43.48(9) . . . . ? 
Au28 Au27 Au36 S21 107.97(9) . . . . ? 
Au26 Au27 Au36 S21 76.90(9) . . . . ? 
Au33 Au27 Au36 S21 170.97(9) . . . . ? 
Au18 Au27 Au36 S21 91.67(10) . . . . ? 
Au35 Au27 Au36 S21 143.29(9) . . . . ? 
Au15 Au27 Au36 S21 9.32(9) . . . . ? 
S16 Au27 Au36 Au26 -164.74(8) . . . . ? 
Au10 Au27 Au36 Au26 -33.42(2) . . . . ? 
Au28 Au27 Au36 Au26 31.07(2) . . . . ? 
Au33 Au27 Au36 Au26 94.07(3) . . . . ? 
Au18 Au27 Au36 Au26 14.77(10) . . . . ? 
Au35 Au27 Au36 Au26 66.395(19) . . . . ? 
Au15 Au27 Au36 Au26 -67.585(18) . . . . ? 
S16 Au27 Au36 Au35 128.87(8) . . . . ? 
Au10 Au27 Au36 Au35 -99.81(3) . . . . ? 
Au28 Au27 Au36 Au35 -35.327(19) . . . . ? 
Au26 Au27 Au36 Au35 -66.395(19) . . . . ? 
Au33 Au27 Au36 Au35 27.68(2) . . . . ? 
Au18 Au27 Au36 Au35 -51.62(10) . . . . ? 
Au15 Au27 Au36 Au35 -133.979(19) . . . . ? 
Au28 Au35 Au36 S22 150.49(13) . . . . ? 
Au31 Au35 Au36 S22 150.20(13) . . . . ? 
Au32 Au35 Au36 S22 -146.68(13) . . . . ? 
Au26 Au35 Au36 S22 -173.71(13) . . . . ? 
Au27 Au35 Au36 S22 116.04(13) . . . . ? 
Au38 Au35 Au36 S22 21.49(13) . . . . ? 
Au37 Au35 Au36 S22 -74.24(13) . . . . ? 
Au33 Au35 Au36 S22 93.16(13) . . . . ? 
S22 Au35 Au36 S21 -177.73(19) . . . . ? 
Au28 Au35 Au36 S21 -27.24(14) . . . . ? 
Au31 Au35 Au36 S21 -27.53(14) . . . . ? 
Au32 Au35 Au36 S21 35.59(14) . . . . ? 
Au26 Au35 Au36 S21 8.55(14) . . . . ? 
Au27 Au35 Au36 S21 -61.70(14) . . . . ? 
Au38 Au35 Au36 S21 -156.25(14) . . . . ? 
Au37 Au35 Au36 S21 108.02(14) . . . . ? 
Au33 Au35 Au36 S21 -84.57(14) . . . . ? 
S22 Au35 Au36 Au26 173.71(13) . . . . ? 
Au28 Au35 Au36 Au26 -35.797(19) . . . . ? 
Au31 Au35 Au36 Au26 -36.08(8) . . . . ? 
Au32 Au35 Au36 Au26 27.04(2) . . . . ? 
Au27 Au35 Au36 Au26 -70.25(2) . . . . ? 
Au38 Au35 Au36 Au26 -164.80(3) . . . . ? 
Au37 Au35 Au36 Au26 99.47(3) . . . . ? 
Au33 Au35 Au36 Au26 -93.12(3) . . . . ? 
S22 Au35 Au36 Au27 -116.04(13) . . . . ? 
Au28 Au35 Au36 Au27 34.453(18) . . . . ? 
Au31 Au35 Au36 Au27 34.17(8) . . . . ? 
Au32 Au35 Au36 Au27 97.29(3) . . . . ? 
Au26 Au35 Au36 Au27 70.25(2) . . . . ? 
Au38 Au35 Au36 Au27 -94.55(3) . . . . ? 
Au37 Au35 Au36 Au27 169.72(3) . . . . ? 
Au33 Au35 Au36 Au27 -22.872(19) . . . . ? 
S17 Au31 Au37 S24 -67.56(12) . . . . ? 
Au28 Au31 Au37 S24 121.52(9) . . . . ? 
Au35 Au31 Au37 S24 86.00(9) . . . . ? 
Au24 Au31 Au37 S24 -174.72(9) . . . . ? 
Au32 Au31 Au37 S24 154.30(9) . . . . ? 
Au23 Au31 Au37 S24 132.04(12) . . . . ? 
Au33 Au31 Au37 S24 60.28(9) . . . . ? 
Au38 Au31 Au37 S24 19.81(9) . . . . ? 
Au29 Au31 Au37 S24 -107.43(9) . . . . ? 
S17 Au31 Au37 S23 110.01(12) . . . . ? 
Au28 Au31 Au37 S23 -60.91(9) . . . . ? 
Au35 Au31 Au37 S23 -96.42(9) . . . . ? 
Au24 Au31 Au37 S23 2.85(9) . . . . ? 
Au32 Au31 Au37 S23 -28.13(9) . . . . ? 
Au23 Au31 Au37 S23 -50.39(13) . . . . ? 
Au33 Au31 Au37 S23 -122.15(9) . . . . ? 
Au38 Au31 Au37 S23 -162.61(9) . . . . ? 
Au29 Au31 Au37 S23 70.14(9) . . . . ? 
S17 Au31 Au37 Au35 -153.56(8) . . . . ? 
Au28 Au31 Au37 Au35 35.51(2) . . . . ? 
Au24 Au31 Au37 Au35 99.28(3) . . . . ? 
Au32 Au31 Au37 Au35 68.295(19) . . . . ? 
Au23 Au31 Au37 Au35 46.03(12) . . . . ? 
Au33 Au31 Au37 Au35 -25.73(2) . . . . ? 
Au38 Au31 Au37 Au35 -66.192(18) . . . . ? 
Au29 Au31 Au37 Au35 166.56(3) . . . . ? 
S17 Au31 Au37 Au32 138.14(8) . . . . ? 
Au28 Au31 Au37 Au32 -32.78(2) . . . . ? 
Au35 Au31 Au37 Au32 -68.295(19) . . . . ? 
Au24 Au31 Au37 Au32 30.98(2) . . . . ? 
Au23 Au31 Au37 Au32 -22.26(12) . . . . ? 
Au33 Au31 Au37 Au32 -94.02(3) . . . . ? 
Au38 Au31 Au37 Au32 -134.49(2) . . . . ? 
Au29 Au31 Au37 Au32 98.27(3) . . . . ? 
S22 Au35 Au37 S24 55.53(12) . . . . ? 
Au28 Au35 Au37 S24 -126.98(9) . . . . ? 
Au31 Au35 Au37 S24 -91.75(9) . . . . ? 
Au32 Au35 Au37 S24 -161.93(9) . . . . ? 
Au26 Au35 Au37 S24 167.70(9) . . . . ? 
Au27 Au35 Au37 S24 -137.24(12) . . . . ? 
Au38 Au35 Au37 S24 -22.62(9) . . . . ? 
Au33 Au35 Au37 S24 -66.55(9) . . . . ? 
Au36 Au35 Au37 S24 99.74(9) . . . . ? 
S22 Au35 Au37 S23 -120.72(12) . . . . ? 
Au28 Au35 Au37 S23 56.77(9) . . . . ? 
Au31 Au35 Au37 S23 92.00(9) . . . . ? 
Au32 Au35 Au37 S23 21.82(9) . . . . ? 
Au26 Au35 Au37 S23 -8.55(9) . . . . ? 
Au27 Au35 Au37 S23 46.51(12) . . . . ? 
Au38 Au35 Au37 S23 161.13(9) . . . . ? 
Au33 Au35 Au37 S23 117.19(9) . . . . ? 
Au36 Au35 Au37 S23 -76.51(9) . . . . ? 
S22 Au35 Au37 Au31 147.28(9) . . . . ? 
Au28 Au35 Au37 Au31 -35.231(19) . . . . ? 
Au32 Au35 Au37 Au31 -70.175(19) . . . . ? 
Au26 Au35 Au37 Au31 -100.55(3) . . . . ? 
Au27 Au35 Au37 Au31 -45.49(12) . . . . ? 
Au38 Au35 Au37 Au31 69.134(19) . . . . ? 
Au33 Au35 Au37 Au31 25.20(2) . . . . ? 
Au36 Au35 Au37 Au31 -168.51(3) . . . . ? 
S22 Au35 Au37 Au32 -142.54(9) . . . . ? 
Au28 Au35 Au37 Au32 34.94(2) . . . . ? 
Au31 Au35 Au37 Au32 70.175(19) . . . . ? 
Au26 Au35 Au37 Au32 -30.37(2) . . . . ? 
Au27 Au35 Au37 Au32 24.68(12) . . . . ? 
Au38 Au35 Au37 Au32 139.31(2) . . . . ? 
Au33 Au35 Au37 Au32 95.37(3) . . . . ? 
Au36 Au35 Au37 Au32 -98.33(3) . . . . ? 
S23 Au32 Au37 S24 178.27(18) . . . . ? 
Au28 Au32 Au37 S24 -7.54(13) . . . . ? 
Au25 Au32 Au37 S24 -14.20(17) . . . . ? 
Au35 Au32 Au37 S24 27.30(13) . . . . ? 
Au26 Au32 Au37 S24 56.98(13) . . . . ? 
Au31 Au32 Au37 S24 -39.98(13) . . . . ? 
Au24 Au32 Au37 S24 -70.41(13) . . . . ? 
Au30 Au32 Au37 S24 -143.43(13) . . . . ? 
Au34 Au32 Au37 S24 131.49(13) . . . . ? 
Au28 Au32 Au37 S23 174.19(12) . . . . ? 
Au25 Au32 Au37 S23 167.53(15) . . . . ? 
Au35 Au32 Au37 S23 -150.97(12) . . . . ? 
Au26 Au32 Au37 S23 -121.29(12) . . . . ? 
Au31 Au32 Au37 S23 141.75(12) . . . . ? 
Au24 Au32 Au37 S23 111.32(12) . . . . ? 
Au30 Au32 Au37 S23 38.30(12) . . . . ? 
Au34 Au32 Au37 S23 -46.78(12) . . . . ? 
S23 Au32 Au37 Au31 -141.75(12) . . . . ? 
Au28 Au32 Au37 Au31 32.44(2) . . . . ? 
Au25 Au32 Au37 Au31 25.77(15) . . . . ? 
Au35 Au32 Au37 Au31 67.279(19) . . . . ? 
Au26 Au32 Au37 Au31 96.95(2) . . . . ? 
Au24 Au32 Au37 Au31 -30.43(2) . . . . ? 
Au30 Au32 Au37 Au31 -103.45(3) . . . . ? 
Au34 Au32 Au37 Au31 171.47(3) . . . . ? 
S23 Au32 Au37 Au35 150.97(12) . . . . ? 
Au28 Au32 Au37 Au35 -34.84(2) . . . . ? 
Au25 Au32 Au37 Au35 -41.50(15) . . . . ? 
Au26 Au32 Au37 Au35 29.67(2) . . . . ? 
Au31 Au32 Au37 Au35 -67.279(19) . . . . ? 
Au24 Au32 Au37 Au35 -97.71(2) . . . . ? 
Au30 Au32 Au37 Au35 -170.73(3) . . . . ? 
Au34 Au32 Au37 Au35 104.19(3) . . . . ? 
S22 Au35 Au38 S19 96.23(12) . . . . ? 
Au28 Au35 Au38 S19 -46.16(9) . . . . ? 
Au31 Au35 Au38 S19 -85.81(9) . . . . ? 
Au32 Au35 Au38 S19 -111.22(9) . . . . ? 
Au26 Au35 Au38 S19 -19.18(12) . . . . ? 
Au27 Au35 Au38 S19 16.28(9) . . . . ? 
Au37 Au35 Au38 S19 -153.57(9) . . . . ? 
Au33 Au35 Au38 S19 -15.46(9) . . . . ? 
Au36 Au35 Au38 S19 81.49(9) . . . . ? 
S22 Au35 Au38 S24 -87.75(13) . . . . ? 
Au28 Au35 Au38 S24 129.87(9) . . . . ? 
Au31 Au35 Au38 S24 90.22(9) . . . . ? 
Au32 Au35 Au38 S24 64.80(9) . . . . ? 
Au26 Au35 Au38 S24 156.85(11) . . . . ? 
Au27 Au35 Au38 S24 -167.70(9) . . . . ? 
Au37 Au35 Au38 S24 22.45(9) . . . . ? 
Au33 Au35 Au38 S24 160.56(9) . . . . ? 
Au36 Au35 Au38 S24 -102.49(9) . . . . ? 
S22 Au35 Au38 Au31 -177.96(9) . . . . ? 
Au28 Au35 Au38 Au31 39.65(2) . . . . ? 
Au32 Au35 Au38 Au31 -25.41(2) . . . . ? 
Au26 Au35 Au38 Au31 66.63(11) . . . . ? 
Au27 Au35 Au38 Au31 102.09(3) . . . . ? 
Au37 Au35 Au38 Au31 -67.77(2) . . . . ? 
Au33 Au35 Au38 Au31 70.35(2) . . . . ? 
Au36 Au35 Au38 Au31 167.30(3) . . . . ? 
S22 Au35 Au38 Au33 111.69(9) . . . . ? 
Au28 Au35 Au38 Au33 -30.70(2) . . . . ? 
Au31 Au35 Au38 Au33 -70.35(2) . . . . ? 
Au32 Au35 Au38 Au33 -95.76(3) . . . . ? 
Au26 Au35 Au38 Au33 -3.72(11) . . . . ? 
Au27 Au35 Au38 Au33 31.74(2) . . . . ? 
Au37 Au35 Au38 Au33 -138.11(2) . . . . ? 
Au36 Au35 Au38 Au33 96.95(3) . . . . ? 
S17 Au31 Au38 S19 -90.21(12) . . . . ? 
Au28 Au31 Au38 S19 63.82(9) . . . . ? 
Au35 Au31 Au38 S19 103.13(9) . . . . ? 
Au24 Au31 Au38 S19 53.79(9) . . . . ? 
Au32 Au31 Au38 S19 127.03(9) . . . . ? 
Au23 Au31 Au38 S19 2.87(9) . . . . ? 
Au33 Au31 Au38 S19 30.25(9) . . . . ? 
Au37 Au31 Au38 S19 171.82(9) . . . . ? 
Au29 Au31 Au38 S19 -65.09(9) . . . . ? 
S17 Au31 Au38 S24 78.27(12) . . . . ? 
Au28 Au31 Au38 S24 -127.70(9) . . . . ? 
Au35 Au31 Au38 S24 -88.39(9) . . . . ? 
Au24 Au31 Au38 S24 -137.73(9) . . . . ? 
Au32 Au31 Au38 S24 -64.49(9) . . . . ? 
Au23 Au31 Au38 S24 171.36(9) . . . . ? 
Au33 Au31 Au38 S24 -161.26(9) . . . . ? 
Au37 Au31 Au38 S24 -19.70(9) . . . . ? 
Au29 Au31 Au38 S24 103.39(9) . . . . ? 
S17 Au31 Au38 Au35 166.66(9) . . . . ? 
Au28 Au31 Au38 Au35 -39.32(2) . . . . ? 
Au24 Au31 Au38 Au35 -49.34(9) . . . . ? 
Au32 Au31 Au38 Au35 23.89(2) . . . . ? 
Au23 Au31 Au38 Au35 -100.26(2) . . . . ? 
Au33 Au31 Au38 Au35 -72.878(19) . . . . ? 
Au37 Au31 Au38 Au35 68.689(19) . . . . ? 
Au29 Au31 Au38 Au35 -168.22(3) . . . . ? 
S17 Au31 Au38 Au33 -120.46(9) . . . . ? 
Au28 Au31 Au38 Au33 33.56(2) . . . . ? 
Au35 Au31 Au38 Au33 72.878(19) . . . . ? 
Au24 Au31 Au38 Au33 23.54(9) . . . . ? 
Au32 Au31 Au38 Au33 96.77(2) . . . . ? 
Au23 Au31 Au38 Au33 -27.38(2) . . . . ? 
Au37 Au31 Au38 Au33 141.57(2) . . . . ? 
Au29 Au31 Au38 Au33 -95.34(3) . . . . ? 
Au28 Au33 Au38 S19 -170.04(12) . . . . ? 
Au18 Au33 Au38 S19 -179.94(12) . . . . ? 
Au23 Au33 Au38 S19 -106.38(12) . . . . ? 
Au27 Au33 Au38 S19 126.65(12) . . . . ? 
Au31 Au33 Au38 S19 -135.76(12) . . . . ? 
Au35 Au33 Au38 S19 158.87(12) . . . . ? 
S19 Au33 Au38 S24 167.80(19) . . . . ? 
Au28 Au33 Au38 S24 -2.24(15) . . . . ? 
Au18 Au33 Au38 S24 -12.14(15) . . . . ? 
Au23 Au33 Au38 S24 61.42(15) . . . . ? 
Au27 Au33 Au38 S24 -65.55(15) . . . . ? 
Au31 Au33 Au38 S24 32.04(15) . . . . ? 
Au35 Au33 Au38 S24 -33.33(15) . . . . ? 
S19 Au33 Au38 Au35 -158.87(12) . . . . ? 
Au28 Au33 Au38 Au35 31.09(2) . . . . ? 
Au18 Au33 Au38 Au35 21.19(10) . . . . ? 
Au23 Au33 Au38 Au35 94.75(2) . . . . ? 
Au27 Au33 Au38 Au35 -32.23(2) . . . . ? 
Au31 Au33 Au38 Au35 65.371(18) . . . . ? 
S19 Au33 Au38 Au31 135.76(12) . . . . ? 
Au28 Au33 Au38 Au31 -34.28(2) . . . . ? 
Au18 Au33 Au38 Au31 -44.18(10) . . . . ? 
Au23 Au33 Au38 Au31 29.376(19) . . . . ? 
Au27 Au33 Au38 Au31 -97.60(2) . . . . ? 
Au35 Au33 Au38 Au31 -65.371(18) . . . . ? 
S1 C1A C2A C3A 164.4(8) . . . . ? 
C1A C2A C3A C4A -120.0(9) . . . . ? 
C1A C2A C3A C8A 61.1(12) . . . . ? 
C8A C3A C4A C5A 0.0 . . . . ? 
C2A C3A C4A C5A -178.9(10) . . . . ? 
C3A C4A C5A C6A 0.0 . . . . ? 
C4A C5A C6A C7A 0.0 . . . . ? 
C5A C6A C7A C8A 0.0 . . . . ? 
C6A C7A C8A C3A 0.0 . . . . ? 
C4A C3A C8A C7A 0.0 . . . . ? 
C2A C3A C8A C7A 178.9(10) . . . . ? 
S2 C1B C2B C3B -175.1(8) . . . . ? 
C1B C2B C3B C4B -84.7(11) . . . . ? 
C1B C2B C3B C8B 93.7(11) . . . . ? 
C8B C3B C4B C5B 0.0 . . . . ? 
C2B C3B C4B C5B 178.4(10) . . . . ? 
C3B C4B C5B C6B 0.0 . . . . ? 
C4B C5B C6B C7B 0.0 . . . . ? 
C5B C6B C7B C8B 0.0 . . . . ? 
C6B C7B C8B C3B 0.0 . . . . ? 
C4B C3B C8B C7B 0.0 . . . . ? 
C2B C3B C8B C7B -178.3(10) . . . . ? 
S3 C1C C2C C3C -175.9(9) . . . . ? 
C1C C2C C3C C4C 87.2(13) . . . . ? 
C1C C2C C3C C8C -95.4(13) . . . . ? 
C8C C3C C4C C5C 0.0 . . . . ? 
C2C C3C C4C C5C 177.4(10) . . . . ? 
C3C C4C C5C C6C 0.0 . . . . ? 
C4C C5C C6C C7C 0.0 . . . . ? 
C5C C6C C7C C8C 0.0 . . . . ? 
C6C C7C C8C C3C 0.0 . . . . ? 
C4C C3C C8C C7C 0.0 . . . . ? 
C2C C3C C8C C7C -177.5(9) . . . . ? 
S4 C1D C2D C3D 178.8(10) . . . . ? 
C1D C2D C3D C4D 70.6(14) . . . . ? 
C1D C2D C3D C8D -100.8(12) . . . . ? 
C8D C3D C4D C5D 0.0 . . . . ? 
C2D C3D C4D C5D -171.5(11) . . . . ? 
C3D C4D C5D C6D 0.0 . . . . ? 
C4D C5D C6D C7D 0.0 . . . . ? 
C5D C6D C7D C8D 0.0 . . . . ? 
C6D C7D C8D C3D 0.0 . . . . ? 
C4D C3D C8D C7D 0.0 . . . . ? 
C2D C3D C8D C7D 171.4(11) . . . . ? 
S5 C1E C2E C3E 162.2(9) . . . . ? 
C1E C2E C3E C4E 5.7(15) . . . . ? 
C1E C2E C3E C8E -177.6(9) . . . . ? 
C8E C3E C4E C5E 0.0 . . . . ? 
C2E C3E C4E C5E 176.8(10) . . . . ? 
C3E C4E C5E C6E 0.0 . . . . ? 
C4E C5E C6E C7E 0.0 . . . . ? 
C5E C6E C7E C8E 0.0 . . . . ? 
C6E C7E C8E C3E 0.0 . . . . ? 
C4E C3E C8E C7E 0.0 . . . . ? 
C2E C3E C8E C7E -176.8(10) . . . . ? 
S6 C1F C2F C3F -173.8(8) . . . . ? 
C1F C2F C3F C4F 168.1(8) . . . . ? 
C1F C2F C3F C8F -12.9(14) . . . . ? 
C8F C3F C4F C5F 0.0 . . . . ? 
C2F C3F C4F C5F 179.0(9) . . . . ? 
C3F C4F C5F C6F 0.0 . . . . ? 
C4F C5F C6F C7F 0.0 . . . . ? 
C5F C6F C7F C8F 0.0 . . . . ? 
C6F C7F C8F C3F 0.0 . . . . ? 
C4F C3F C8F C7F 0.0 . . . . ? 
C2F C3F C8F C7F -178.9(10) . . . . ? 
S7 C1G C2G C3G -179.3(8) . . . . ? 
C1G C2G C3G C4G 170.1(8) . . . . ? 
C1G C2G C3G C8G -11.9(14) . . . . ? 
C8G C3G C4G C5G 0.0 . . . . ? 
C2G C3G C4G C5G 178.2(9) . . . . ? 
C3G C4G C5G C6G 0.0 . . . . ? 
C4G C5G C6G C7G 0.0 . . . . ? 
C5G C6G C7G C8G 0.0 . . . . ? 
C6G C7G C8G C3G 0.0 . . . . ? 
C4G C3G C8G C7G 0.0 . . . . ? 
C2G C3G C8G C7G -177.9(10) . . . . ? 
S16 C1H C2H C3H 166.6(8) . . . . ? 
C1H C2H C3H C4H 75.8(13) . . . . ? 
C1H C2H C3H C8H -106.7(11) . . . . ? 
C8H C3H C4H C5H 0.0 . . . . ? 
C2H C3H C4H C5H 177.5(10) . . . . ? 
C3H C4H C5H C6H 0.0 . . . . ? 
C4H C5H C6H C7H 0.0 . . . . ? 
C5H C6H C7H C8H 0.0 . . . . ? 
C6H C7H C8H C3H 0.0 . . . . ? 
C4H C3H C8H C7H 0.0 . . . . ? 
C2H C3H C8H C7H -177.5(10) . . . . ? 
S9 C1I C2I C3I -171.5(9) . . . . ? 
C1I C2I C3I C4I -99.3(11) . . . . ? 
C1I C2I C3I C8I 87.2(12) . . . . ? 
C8I C3I C4I C5I 0.0 . . . . ? 
C2I C3I C4I C5I -173.5(9) . . . . ? 
C3I C4I C5I C6I 0.0 . . . . ? 
C4I C5I C6I C7I 0.0 . . . . ? 
C5I C6I C7I C8I 0.0 . . . . ? 
C6I C7I C8I C3I 0.0 . . . . ? 
C4I C3I C8I C7I 0.0 . . . . ? 
C2I C3I C8I C7I 173.6(9) . . . . ? 
S10 C1J C2J C3J 160.5(10) . . . . ? 
C1J C2J C3J C4J 127.2(11) . . . . ? 
C1J C2J C3J C8J -60.1(15) . . . . ? 
C8J C3J C4J C5J 0.0 . . . . ? 
C2J C3J C4J C5J 172.9(10) . . . . ? 
C3J C4J C5J C6J 0.0 . . . . ? 
C4J C5J C6J C7J 0.0 . . . . ? 
C5J C6J C7J C8J 0.0 . . . . ? 
C6J C7J C8J C3J 0.0 . . . . ? 
C4J C3J C8J C7J 0.0 . . . . ? 
C2J C3J C8J C7J -172.5(10) . . . . ? 
S11 C1K C2K C8K -162.6(10) . . . . ? 
C8K C3K C4K C5K 0.0 . . . . ? 
C3K C4K C5K C6K 0.0 . . . . ? 
C4K C5K C6K C7K 0.0 . . . . ? 
C5K C6K C7K C8K 0.0 . . . . ? 
C6K C7K C8K C3K 0.0 . . . . ? 
C6K C7K C8K C2K -175.3(9) . . . . ? 
C4K C3K C8K C7K 0.0 . . . . ? 
C4K C3K C8K C2K 174.9(10) . . . . ? 
C1K C2K C8K C7K 54.2(16) . . . . ? 
C1K C2K C8K C3K -121.0(13) . . . . ? 
S12 C1L C2L C3L 139.8(9) . . . . ? 
C1L C2L C3L C4L 122.0(9) . . . . ? 
C1L C2L C3L C8L -60.7(14) . . . . ? 
C8L C3L C4L C5L 0.0 . . . . ? 
C2L C3L C4L C5L 177.3(12) . . . . ? 
C3L C4L C5L C6L 0.0 . . . . ? 
C4L C5L C6L C7L 0.0 . . . . ? 
C5L C6L C7L C8L 0.0 . . . . ? 
C6L C7L C8L C3L 0.0 . . . . ? 
C4L C3L C8L C7L 0.0 . . . . ? 
C2L C3L C8L C7L -177.3(12) . . . . ? 
S13 C1M C2M C3M -70.4(18) . . . . ? 
C1M C2M C3M C4M 7(2) . . . . ? 
C1M C2M C3M C8M -174.1(12) . . . . ? 
C8M C3M C4M C5M 0.0 . . . . ? 
C2M C3M C4M C5M 179.1(12) . . . . ? 
C3M C4M C5M C6M 0.0 . . . . ? 
C4M C5M C6M C7M 0.0 . . . . ? 
C5M C6M C7M C8M 0.0 . . . . ? 
C6M C7M C8M C3M 0.0 . . . . ? 
C4M C3M C8M C7M 0.0 . . . . ? 
C2M C3M C8M C7M -179.1(12) . . . . ? 
S14 C1N C2N C3N -74.7(18) . . . . ? 
C1N C2N C3N C4N -155.7(10) . . . . ? 
C1N C2N C3N C8N 20.6(16) . . . . ? 
C8N C3N C4N C5N 0.0 . . . . ? 
C2N C3N C4N C5N 176.2(10) . . . . ? 
C3N C4N C5N C6N 0.0 . . . . ? 
C4N C5N C6N C7N 0.0 . . . . ? 
C5N C6N C7N C8N 0.0 . . . . ? 
C6N C7N C8N C3N 0.0 . . . . ? 
C4N C3N C8N C7N 0.0 . . . . ? 
C2N C3N C8N C7N -176.2(10) . . . . ? 
S15 C1O C2O C3O 179.4(9) . . . . ? 
C1O C2O C3O C4O -106.5(11) . . . . ? 
C1O C2O C3O C8O 72.8(13) . . . . ? 
C8O C3O C4O C5O 0.0 . . . . ? 
C2O C3O C4O C5O 179.2(11) . . . . ? 
C3O C4O C5O C6O 0.0 . . . . ? 
C4O C5O C6O C7O 0.0 . . . . ? 
C5O C6O C7O C8O 0.0 . . . . ? 
C6O C7O C8O C3O 0.0 . . . . ? 
C4O C3O C8O C7O 0.0 . . . . ? 
C2O C3O C8O C7O -179.2(11) . . . . ? 
S8 C1Q C2Q C3Q 174.8(8) . . . . ? 
C1Q C2Q C3Q C4Q -107.2(11) . . . . ? 
C1Q C2Q C3Q C8Q 81.4(11) . . . . ? 
C8Q C3Q C4Q C5Q 0.0 . . . . ? 
C2Q C3Q C4Q C5Q -171.0(11) . . . . ? 
C3Q C4Q C5Q C6Q 0.0 . . . . ? 
C4Q C5Q C6Q C7Q 0.0 . . . . ? 
C5Q C6Q C7Q C8Q 0.0 . . . . ? 
C6Q C7Q C8Q C3Q 0.0 . . . . ? 
C4Q C3Q C8Q C7Q 0.0 . . . . ? 
C2Q C3Q C8Q C7Q 171.8(10) . . . . ? 
S18 C1R C2R C3R -160.7(10) . . . . ? 
C1R C2R C3R C4R -6.4(15) . . . . ? 
C1R C2R C3R C8R 172.4(9) . . . . ? 
C8R C3R C4R C5R 0.0 . . . . ? 
C2R C3R C4R C5R 178.8(11) . . . . ? 
C3R C4R C5R C6R 0.0 . . . . ? 
C4R C5R C6R C7R 0.0 . . . . ? 
C5R C6R C7R C8R 0.0 . . . . ? 
C6R C7R C8R C3R 0.0 . . . . ? 
C4R C3R C8R C7R 0.0 . . . . ? 
C2R C3R C8R C7R -178.9(10) . . . . ? 
S19 C1S C2S C3S -101.2(14) . . . . ? 
C1S C2S C3S C4S -63.9(12) . . . . ? 
C1S C2S C3S C8S 119.0(10) . . . . ? 
C8S C3S C4S C5S 0.0 . . . . ? 
C2S C3S C4S C5S -177.0(11) . . . . ? 
C3S C4S C5S C6S 0.0 . . . . ? 
C4S C5S C6S C7S 0.0 . . . . ? 
C5S C6S C7S C8S 0.0 . . . . ? 
C6S C7S C8S C3S 0.0 . . . . ? 
C4S C3S C8S C7S 0.0 . . . . ? 
C2S C3S C8S C7S 177.2(10) . . . . ? 
S20 C1T C2T C3T -174.8(8) . . . . ? 
C1T C2T C3T C4T -21.1(15) . . . . ? 
C1T C2T C3T C8T 164.3(9) . . . . ? 
C8T C3T C4T C5T 0.0 . . . . ? 
C2T C3T C4T C5T -174.3(11) . . . . ? 
C3T C4T C5T C6T 0.0 . . . . ? 
C4T C5T C6T C7T 0.0 . . . . ? 
C5T C6T C7T C8T 0.0 . . . . ? 
C6T C7T C8T C3T 0.0 . . . . ? 
C4T C3T C8T C7T 0.0 . . . . ? 
C2T C3T C8T C7T 175.0(9) . . . . ? 
S21 C1U C2U C3U 165.1(9) . . . . ? 
C1U C2U C3U C4U -57.0(15) . . . . ? 
C1U C2U C3U C8U 121.4(11) . . . . ? 
C8U C3U C4U C5U 0.0 . . . . ? 
C2U C3U C4U C5U 178.3(11) . . . . ? 
C3U C4U C5U C6U 0.0 . . . . ? 
C4U C5U C6U C7U 0.0 . . . . ? 
C5U C6U C7U C8U 0.0 . . . . ? 
C6U C7U C8U C3U 0.0 . . . . ? 
C4U C3U C8U C7U 0.0 . . . . ? 
C2U C3U C8U C7U -178.3(11) . . . . ? 
S22 C1V C2V C3V -177.9(10) . . . . ? 
C1V C2V C3V C4V -96.2(13) . . . . ? 
C1V C2V C3V C8V 83.0(14) . . . . ? 
C8V C3V C4V C5V 0.0 . . . . ? 
C2V C3V C4V C5V 179.2(10) . . . . ? 
C3V C4V C5V C6V 0.0 . . . . ? 
C4V C5V C6V C7V 0.0 . . . . ? 
C5V C6V C7V C8V 0.0 . . . . ? 
C6V C7V C8V C3V 0.0 . . . . ? 
C4V C3V C8V C7V 0.0 . . . . ? 
C2V C3V C8V C7V -179.2(11) . . . . ? 
S23 C1W C2W C3W 17.0(14) . . . . ? 
C1W C2W C3W C4W 92.6(11) . . . . ? 
C1W C2W C3W C8W -88.1(11) . . . . ? 
C8W C3W C4W C5W 0.0 . . . . ? 
C2W C3W C4W C5W 179.2(11) . . . . ? 
C3W C4W C5W C6W 0.0 . . . . ? 
C4W C5W C6W C7W 0.0 . . . . ? 
C5W C6W C7W C8W 0.0 . . . . ? 
C6W C7W C8W C3W 0.0 . . . . ? 
C4W C3W C8W C7W 0.0 . . . . ? 
C2W C3W C8W C7W -179.3(11) . . . . ? 
S24 C1X C2X C3X -177.4(9) . . . . ? 
C1X C2X C3X C4X -87.9(12) . . . . ? 
C1X C2X C3X C8X 93.1(13) . . . . ? 
C8X C3X C4X C5X 0.0 . . . . ? 
C2X C3X C4X C5X -179.1(11) . . . . ? 
C3X C4X C5X C6X 0.0 . . . . ? 
C4X C5X C6X C7X 0.0 . . . . ? 
C5X C6X C7X C8X 0.0 . . . . ? 
C6X C7X C8X C3X 0.0 . . . . ? 
C4X C3X C8X C7X 0.0 . . . . ? 
C2X C3X C8X C7X 179.0(12) . . . . ? 
S17 C1Y C2Y C3Y -102.7(13) . . . . ? 
C1Y C2Y C3Y C4Y 53.2(13) . . . . ? 
C1Y C2Y C3Y C8Y -131.1(9) . . . . ? 
C8Y C3Y C4Y C5Y 0.0 . . . . ? 
C2Y C3Y C4Y C5Y 175.7(10) . . . . ? 
C3Y C4Y C5Y C6Y 0.0 . . . . ? 
C4Y C5Y C6Y C7Y 0.0 . . . . ? 
C5Y C6Y C7Y C8Y 0.0 . . . . ? 
C6Y C7Y C8Y C3Y 0.0 . . . . ? 
C4Y C3Y C8Y C7Y 0.0 . . . . ? 
C2Y C3Y C8Y C7Y -175.6(11) . . . . ? 
C2A C1A S1 Au1 175.4(9) . . . . ? 
C2A C1A S1 Au2 75.4(9) . . . . ? 
S2 Au1 S1 C1A 40.3(10) . . . . ? 
Au3 Au1 S1 C1A -169.2(5) . . . . ? 
Au4 Au1 S1 C1A -114.5(5) . . . . ? 
S2 Au1 S1 Au2 133.1(9) . . . . ? 
Au3 Au1 S1 Au2 -76.33(10) . . . . ? 
Au4 Au1 S1 Au2 -21.64(10) . . . . ? 
S3 Au2 S1 C1A -70.9(7) . . . . ? 
Au5 Au2 S1 C1A 172.2(4) . . . . ? 
Au4 Au2 S1 C1A 119.0(4) . . . . ? 
S3 Au2 S1 Au1 -168.8(6) . . . . ? 
Au5 Au2 S1 Au1 74.25(10) . . . . ? 
Au4 Au2 S1 Au1 21.04(10) . . . . ? 
C2B C1B S2 Au1 -52.7(11) . . . . ? 
C2B C1B S2 Au7 -157.2(9) . . . . ? 
S1 Au1 S2 C1B 50.7(10) . . . . ? 
Au3 Au1 S2 C1B -100.0(4) . . . . ? 
Au4 Au1 S2 C1B -154.6(4) . . . . ? 
S1 Au1 S2 Au7 169.5(9) . . . . ? 
Au3 Au1 S2 Au7 18.86(10) . . . . ? 
Au4 Au1 S2 Au7 -35.75(11) . . . . ? 
Au8 Au7 S2 C1B 57.0(5) . . . . ? 
Au20 Au7 S2 C1B -96.4(5) . . . . ? 
Au19 Au7 S2 C1B 176.0(5) . . . . ? 
Au3 Au7 S2 C1B 87.4(5) . . . . ? 
Au22 Au7 S2 C1B -48.8(5) . . . . ? 
Au6 Au7 S2 C1B 17.7(5) . . . . ? 
Au4 Au7 S2 C1B 138.9(5) . . . . ? 
Au8 Au7 S2 Au1 -49.6(3) . . . . ? 
Au20 Au7 S2 Au1 157.00(4) . . . . ? 
Au19 Au7 S2 Au1 69.46(15) . . . . ? 
Au3 Au7 S2 Au1 -19.15(11) . . . . ? 
Au22 Au7 S2 Au1 -155.43(11) . . . . ? 
Au6 Au7 S2 Au1 -88.88(11) . . . . ? 
Au4 Au7 S2 Au1 32.31(10) . . . . ? 
C2C C1C S3 Au2 -71.0(10) . . . . ? 
C2C C1C S3 Au11 -168.9(9) . . . . ? 
S1 Au2 S3 C1C 122.0(6) . . . . ? 
Au5 Au2 S3 C1C -121.7(5) . . . . ? 
Au4 Au2 S3 C1C -68.0(5) . . . . ? 
S1 Au2 S3 Au11 -134.2(6) . . . . ? 
Au5 Au2 S3 Au11 -17.92(10) . . . . ? 
Au4 Au2 S3 Au11 35.77(11) . . . . ? 
Au15 Au11 S3 C1C -55.3(5) . . . . ? 
Au16 Au11 S3 C1C 164.5(5) . . . . ? 
Au10 Au11 S3 C1C 36.6(5) . . . . ? 
Au5 Au11 S3 C1C 127.2(5) . . . . ? 
Au13 Au11 S3 C1C -100.2(5) . . . . ? 
Au12 Au11 S3 C1C -163.3(5) . . . . ? 
Au15 Au11 S3 Au2 -164.48(3) . . . . ? 
Au16 Au11 S3 Au2 55.3(3) . . . . ? 
Au10 Au11 S3 Au2 -72.54(15) . . . . ? 
Au5 Au11 S3 Au2 17.99(10) . . . . ? 
Au13 Au11 S3 Au2 150.62(10) . . . . ? 
Au12 Au11 S3 Au2 87.53(10) . . . . ? 
C2D C1D S4 Au6 178.4(8) . . . . ? 
C2D C1D S4 Au3 79.7(8) . . . . ? 
S8 Au6 S4 C1D 72.4(8) . . . . ? 
Au8 Au6 S4 C1D -147.4(5) . . . . ? 
Au7 Au6 S4 C1D -95.1(5) . . . . ? 
S8 Au6 S4 Au3 -180(32) . . . . ? 
Au8 Au6 S4 Au3 -39.78(9) . . . . ? 
Au7 Au6 S4 Au3 12.53(9) . . . . ? 
Au9 Au3 S4 C1D -173.8(5) . . . . ? 
Au5 Au3 S4 C1D -95.4(5) . . . . ? 
Au4 Au3 S4 C1D 59.8(6) . . . . ? 
Au7 Au3 S4 C1D 92.1(5) . . . . ? 
Au1 Au3 S4 C1D 15.9(5) . . . . ? 
Au8 Au3 S4 C1D 142.3(5) . . . . ? 
Au9 Au3 S4 Au6 80.59(11) . . . . ? 
Au5 Au3 S4 Au6 159.01(3) . . . . ? 
Au4 Au3 S4 Au6 -45.8(5) . . . . ? 
Au7 Au3 S4 Au6 -13.54(10) . . . . ? 
Au1 Au3 S4 Au6 -89.70(9) . . . . ? 
Au8 Au3 S4 Au6 36.67(8) . . . . ? 
C2E C1E S5 Au12 169.0(10) . . . . ? 
C2E C1E S5 Au5 -91.3(10) . . . . ? 
S12 Au12 S5 C1E -111.2(8) . . . . ? 
Au16 Au12 S5 C1E 142.8(5) . . . . ? 
Au13 Au12 S5 C1E -36.1(5) 2_676 . . . ? 
Au11 Au12 S5 C1E 91.3(5) . . . . ? 
Au13 Au12 S5 C1E 66.6(5) . . . . ? 
S12 Au12 S5 Au5 142.6(7) . . . . ? 
Au16 Au12 S5 Au5 36.70(9) . . . . ? 
Au13 Au12 S5 Au5 -142.21(8) 2_676 . . . ? 
Au11 Au12 S5 Au5 -14.84(9) . . . . ? 
Au13 Au12 S5 Au5 -39.5(2) . . . . ? 
Au4 Au5 S5 C1E -31.8(7) . . . . ? 
Au3 Au5 S5 C1E 103.6(5) . . . . ? 
Au9 Au5 S5 C1E 179.8(5) . . . . ? 
Au11 Au5 S5 C1E -85.4(5) . . . . ? 
Au2 Au5 S5 C1E -13.3(5) . . . . ? 
Au16 Au5 S5 C1E -137.0(5) . . . . ? 
Au4 Au5 S5 Au12 70.1(6) . . . . ? 
Au3 Au5 S5 Au12 -154.49(4) . . . . ? 
Au9 Au5 S5 Au12 -78.23(12) . . . . ? 
Au11 Au5 S5 Au12 16.55(10) . . . . ? 
Au2 Au5 S5 Au12 88.64(10) . . . . ? 
Au16 Au5 S5 Au12 -35.08(9) . . . . ? 
C2F C1F S6 Au4 -174.3(7) . . . . ? 
C2F C1F S6 Au18 88.0(9) . . . . ? 
Au5 Au4 S6 C1F 146.2(5) . . . . ? 
Au3 Au4 S6 C1F 5.8(5) . . . . ? 
Au9 Au4 S6 C1F -110.1(5) . . . . ? 
Au19 Au4 S6 C1F -75.7(5) . . . . ? 
Au1 Au4 S6 C1F 42.6(5) . . . . ? 
Au10 Au4 S6 C1F -136.7(5) . . . . ? 
Au2 Au4 S6 C1F 112.4(5) . . . . ? 
Au7 Au4 S6 C1F -25.0(5) . . . . ? 
Au18 Au4 S6 C1F -105.3(5) . . . . ? 
Au5 Au4 S6 Au18 -108.49(13) . . . . ? 
Au3 Au4 S6 Au18 111.08(16) . . . . ? 
Au9 Au4 S6 Au18 -4.84(19) . . . . ? 
Au19 Au4 S6 Au18 29.63(9) . . . . ? 
Au1 Au4 S6 Au18 147.91(8) . . . . ? 
Au10 Au4 S6 Au18 -31.44(9) . . . . ? 
Au2 Au4 S6 Au18 -142.32(9) . . . . ? 
Au7 Au4 S6 Au18 80.32(10) . . . . ? 
Au33 Au18 S6 C1F -67.9(5) . . . . ? 
Au28 Au18 S6 C1F 110.6(5) . . . . ? 
Au19 Au18 S6 C1F 78.1(5) . . . . ? 
Au10 Au18 S6 C1F 145.2(5) . . . . ? 
Au23 Au18 S6 C1F 25.1(5) . . . . ? 
Au27 Au18 S6 C1F -162.7(5) . . . . ? 
Au4 Au18 S6 C1F 110.2(5) . . . . ? 
Au33 Au18 S6 Au4 -178.06(8) . . . . ? 
Au28 Au18 S6 Au4 0.5(2) . . . . ? 
Au19 Au18 S6 Au4 -32.05(10) . . . . ? 
Au10 Au18 S6 Au4 35.08(10) . . . . ? 
Au23 Au18 S6 Au4 -85.07(11) . . . . ? 
Au27 Au18 S6 Au4 87.11(11) . . . . ? 
C2G C1G S7 Au21 144.5(10) . . . . ? 
C2G C1G S7 Au22 -114.7(10) . . . . ? 
S11 Au21 S7 C1G -14.3(6) . . . . ? 
Au20 Au21 S7 C1G 118.5(4) . . . . ? 
S11 Au21 S7 Au22 -125.6(5) . . . . ? 
Au20 Au21 S7 Au22 7.21(10) . . . . ? 
S8 Au22 S7 C1G 74.0(7) . . . . ? 
Au20 Au22 S7 C1G -106.5(5) . . . . ? 
Au7 Au22 S7 C1G -159.7(5) . . . . ? 
S8 Au22 S7 Au21 173.4(5) . . . . ? 
Au20 Au22 S7 Au21 -7.16(10) . . . . ? 
Au7 Au22 S7 Au21 -60.35(9) . . . . ? 
C2Q C1Q S8 Au22 126.8(9) . . . . ? 
C2Q C1Q S8 Au6 -132.3(9) . . . . ? 
S7 Au22 S8 C1Q -149.1(7) . . . . ? 
Au20 Au22 S8 C1Q 31.4(5) . . . . ? 
Au7 Au22 S8 C1Q 85.0(5) . . . . ? 
S7 Au22 S8 Au6 102.7(6) . . . . ? 
Au20 Au22 S8 Au6 -76.77(10) . . . . ? 
Au7 Au22 S8 Au6 -23.18(10) . . . . ? 
S4 Au6 S8 C1Q 104.5(9) . . . . ? 
Au8 Au6 S8 C1Q -35.5(5) . . . . ? 
Au7 Au6 S8 C1Q -88.0(5) . . . . ? 
S4 Au6 S8 Au22 -144.8(7) . . . . ? 
Au8 Au6 S8 Au22 75.11(10) . . . . ? 
Au7 Au6 S8 Au22 22.68(10) . . . . ? 
C2I C1I S9 Au17 71.1(12) . . . . ? 
C2I C1I S9 Au8 175.9(10) . . . . ? 
S10 Au17 S9 C1I 2.0(10) . . . . ? 
Au9 Au17 S9 C1I 108.4(5) . . . . ? 
Au25 Au17 S9 C1I 167.1(5) . . . . ? 
S10 Au17 S9 Au8 -113.5(8) . . . . ? 
Au9 Au17 S9 Au8 -7.15(11) . . . . ? 
Au25 Au17 S9 Au8 51.59(10) . . . . ? 
Au7 Au8 S9 C1I -15.5(5) . . . . ? 
Au19 Au8 S9 C1I -149.3(5) . . . . ? 
Au20 Au8 S9 C1I 123.7(5) . . . . ? 
Au9 Au8 S9 C1I -102.7(5) . . . . ? 
Au6 Au8 S9 C1I 14.5(5) . . . . ? 
Au3 Au8 S9 C1I -53.0(5) . . . . ? 
Au7 Au8 S9 Au17 94.0(3) . . . . ? 
Au19 Au8 S9 Au17 -39.74(18) . . . . ? 
Au20 Au8 S9 Au17 -126.77(9) . . . . ? 
Au9 Au8 S9 Au17 6.81(10) . . . . ? 
Au6 Au8 S9 Au17 124.02(10) . . . . ? 
Au3 Au8 S9 Au17 56.47(12) . . . . ? 
C2J C1J S10 Au16 -155.3(11) . . . . ? 
C2J C1J S10 Au17 -49.4(12) . . . . ? 
Au11 Au16 S10 C1J 11.1(5) . . . . ? 
Au10 Au16 S10 C1J 134.5(5) . . . . ? 
Au9 Au16 S10 C1J 91.5(5) . . . . ? 
Au15 Au16 S10 C1J -141.8(5) . . . . ? 
Au12 Au16 S10 C1J -31.7(5) . . . . ? 
Au5 Au16 S10 C1J 39.8(5) . . . . ? 
Au11 Au16 S10 Au17 -93.6(3) . . . . ? 
Au10 Au16 S10 Au17 29.87(19) . . . . ? 
Au9 Au16 S10 Au17 -13.18(11) . . . . ? 
Au15 Au16 S10 Au17 113.54(12) . . . . ? 
Au12 Au16 S10 Au17 -136.40(10) . . . . ? 
Au5 Au16 S10 Au17 -64.82(13) . . . . ? 
S9 Au17 S10 C1J 12.6(10) . . . . ? 
Au9 Au17 S10 C1J -94.2(4) . . . . ? 
Au25 Au17 S10 C1J -152.4(4) . . . . ? 
S9 Au17 S10 Au16 120.5(8) . . . . ? 
Au9 Au17 S10 Au16 13.66(11) . . . . ? 
Au25 Au17 S10 Au16 -44.56(12) . . . . ? 
C2K C1K S11 Au21 172.3(9) . . . . ? 
C2K C1K S11 Au23 -84.2(10) . . . . ? 
S7 Au21 S11 C1K -81.4(6) . . . . ? 
Au20 Au21 S11 C1K 145.6(4) . . . . ? 
S7 Au21 S11 Au23 163.4(5) . . . . ? 
Au20 Au21 S11 Au23 30.41(9) . . . . ? 
Au28 Au23 S11 C1K 34.9(6) . . . . ? 
Au19 Au23 S11 C1K -95.5(5) . . . . ? 
Au33 Au23 S11 C1K 37.1(5) . . . . ? 
Au24 Au23 S11 C1K -179.5(5) . . . . ? 
Au18 Au23 S11 C1K -25.5(5) . . . . ? 
Au31 Au23 S11 C1K 107.7(5) . . . . ? 
Au29 Au23 S11 C1K 155.9(5) . . . . ? 
Au20 Au23 S11 C1K -134.3(5) . . . . ? 
Au28 Au23 S11 Au21 140.5(4) . . . . ? 
Au19 Au23 S11 Au21 10.10(15) . . . . ? 
Au33 Au23 S11 Au21 142.74(7) . . . . ? 
Au24 Au23 S11 Au21 -73.87(14) . . . . ? 
Au18 Au23 S11 Au21 80.13(11) . . . . ? 
Au31 Au23 S11 Au21 -146.68(6) . . . . ? 
Au29 Au23 S11 Au21 -98.47(10) . . . . ? 
Au20 Au23 S11 Au21 -28.73(9) . . . . ? 
C2L C1L S12 Au12 72.2(9) . . . . ? 
C2L C1L S12 Au13 174.1(6) . . . . ? 
S5 Au12 S12 C1L -65.7(8) . . . . ? 
Au16 Au12 S12 C1L 39.9(5) . . . . ? 
Au13 Au12 S12 C1L -142.0(5) 2_676 . . . ? 
Au11 Au12 S12 C1L 91.7(5) . . . . ? 
Au13 Au12 S12 C1L 116.1(5) . . . . ? 
S5 Au12 S12 Au13 178.2(7) . . . . ? 
Au16 Au12 S12 Au13 -76.20(9) . . . . ? 
Au13 Au12 S12 Au13 101.87(9) 2_676 . . . ? 
Au11 Au12 S12 Au13 -24.47(10) . . . . ? 
S13 Au13 S12 C1L 167.2(5) . . . . ? 
Au15 Au13 S12 C1L -33.5(5) . . . . ? 
Au12 Au13 S12 C1L 147.9(5) 2_676 . . . ? 
Au11 Au13 S12 C1L -87.1(5) . . . . ? 
Au12 Au13 S12 C1L -112.5(5) . . . . ? 
S13 Au13 S12 Au12 -80.3(6) . . . . ? 
Au15 Au13 S12 Au12 79.05(10) . . . . ? 
Au12 Au13 S12 Au12 -99.56(10) 2_676 . . . ? 
Au11 Au13 S12 Au12 25.44(10) . . . . ? 
C2M C1M S13 Au14 -71.2(10) . . . . ? 
C2M C1M S13 Au13 -176.6(9) . . . . ? 
S16 Au14 S13 C1M 81.6(9) . . . . ? 
Au15 Au14 S13 C1M -116.9(5) . . . . ? 
S16 Au14 S13 Au13 -170.0(7) . . . . ? 
Au15 Au14 S13 Au13 -8.41(11) . . . . ? 
S12 Au13 S13 C1M -87.5(8) . . . . ? 
Au15 Au13 S13 C1M 113.0(6) . . . . ? 
Au12 Au13 S13 C1M -68.6(6) 2_676 . . . ? 
Au11 Au13 S13 C1M 165.5(6) . . . . ? 
Au12 Au13 S13 C1M -156.7(5) . . . . ? 
S12 Au13 S13 Au14 168.4(6) . . . . ? 
Au15 Au13 S13 Au14 8.89(11) . . . . ? 
Au12 Au13 S13 Au14 -172.71(11) 2_676 . . . ? 
Au11 Au13 S13 Au14 61.35(10) . . . . ? 
Au12 Au13 S13 Au14 99.22(12) . . . . ? 
C2N C1N S14 Au29 -81.8(15) . . . . ? 
C2N C1N S14 Au20 170.6(13) . . . . ? 
S17 Au29 S14 C1N 111.0(14) . . . . ? 
Au24 Au29 S14 C1N -156.8(5) . . . . ? 
Au23 Au29 S14 C1N -101.2(5) . . . . ? 
Au31 Au29 S14 C1N -145.7(5) . . . . ? 
S17 Au29 S14 Au20 -134.1(13) . . . . ? 
Au24 Au29 S14 Au20 -41.94(10) . . . . ? 
Au23 Au29 S14 Au20 13.74(11) . . . . ? 
Au31 Au29 S14 Au20 -30.76(19) . . . . ? 
Au7 Au20 S14 C1N -47.9(6) . . . . ? 
Au19 Au20 S14 C1N 131.7(6) . . . . ? 
Au8 Au20 S14 C1N -145.9(5) . . . . ? 
Au21 Au20 S14 C1N 25.1(6) . . . . ? 
Au22 Au20 S14 C1N -45.9(6) . . . . ? 
Au24 Au20 S14 C1N 149.4(6) . . . . ? 
Au23 Au20 S14 C1N 94.7(6) . . . . ? 
Au7 Au20 S14 Au29 -156.01(14) . . . . ? 
Au19 Au20 S14 Au29 23.5(2) . . . . ? 
Au8 Au20 S14 Au29 105.96(11) . . . . ? 
Au21 Au20 S14 Au29 -83.01(11) . . . . ? 
Au22 Au20 S14 Au29 -154.06(10) . . . . ? 
Au24 Au20 S14 Au29 41.21(10) . . . . ? 
Au23 Au20 S14 Au29 -13.50(11) . . . . ? 
C2O C1O S15 Au30 43.8(12) . . . . ? 
C2O C1O S15 Au24 -48.9(12) . . . . ? 
S18 Au30 S15 C1O 31.7(9) . . . . ? 
Au25 Au30 S15 C1O -137.6(5) . . . . ? 
Au32 Au30 S15 C1O -84.5(5) . . . . ? 
Au24 Au30 S15 C1O -108.6(5) . . . . ? 
S18 Au30 S15 Au24 140.3(6) . . . . ? 
Au25 Au30 S15 Au24 -28.96(9) . . . . ? 
Au32 Au30 S15 Au24 24.14(9) . . . . ? 
Au28 Au24 S15 C1O 121.0(5) . . . . ? 
Au31 Au24 S15 C1O 18.9(6) . . . . ? 
Au25 Au24 S15 C1O 139.7(5) . . . . ? 
Au23 Au24 S15 C1O -78.9(6) . . . . ? 
Au32 Au24 S15 C1O 80.8(5) . . . . ? 
Au19 Au24 S15 C1O -156.3(5) . . . . ? 
Au29 Au24 S15 C1O -40.1(5) . . . . ? 
Au20 Au24 S15 C1O -113.0(5) . . . . ? 
Au30 Au24 S15 C1O 108.2(6) . . . . ? 
Au28 Au24 S15 Au30 12.8(3) . . . . ? 
Au31 Au24 S15 Au30 -89.33(10) . . . . ? 
Au25 Au24 S15 Au30 31.53(10) . . . . ? 
Au23 Au24 S15 Au30 172.92(4) . . . . ? 
Au32 Au24 S15 Au30 -27.42(10) . . . . ? 
Au19 Au24 S15 Au30 95.53(10) . . . . ? 
Au29 Au24 S15 Au30 -148.26(8) . . . . ? 
Au20 Au24 S15 Au30 138.85(9) . . . . ? 
C2H C1H S16 Au14 66.7(10) . . . . ? 
C2H C1H S16 Au27 171.2(9) . . . . ? 
S13 Au14 S16 C1H -100.3(7) . . . . ? 
Au15 Au14 S16 C1H 98.4(5) . . . . ? 
S13 Au14 S16 Au27 147.1(7) . . . . ? 
Au15 Au14 S16 Au27 -14.15(11) . . . . ? 
Au10 Au27 S16 C1H -152.9(5) . . . . ? 
Au28 Au27 S16 C1H 108.7(5) . . . . ? 
Au26 Au27 S16 C1H -58.6(5) . . . . ? 
Au33 Au27 S16 C1H 88.6(5) . . . . ? 
Au18 Au27 S16 C1H 145.5(5) . . . . ? 
Au35 Au27 S16 C1H 24.1(5) . . . . ? 
Au36 Au27 S16 C1H -34.6(5) . . . . ? 
Au15 Au27 S16 C1H -103.2(5) . . . . ? 
Au10 Au27 S16 Au14 -35.99(16) . . . . ? 
Au28 Au27 S16 Au14 -134.39(13) . . . . ? 
Au26 Au27 S16 Au14 58.3(2) . . . . ? 
Au33 Au27 S16 Au14 -154.46(9) . . . . ? 
Au18 Au27 S16 Au14 -97.65(10) . . . . ? 
Au35 Au27 S16 Au14 140.97(7) . . . . ? 
Au36 Au27 S16 Au14 82.24(10) . . . . ? 
Au15 Au27 S16 Au14 13.67(11) . . . . ? 
C2Y C1Y S17 Au31 -119.3(12) . . . . ? 
C2Y C1Y S17 Au29 150.1(12) . . . . ? 
Au28 Au31 S17 C1Y -71.0(5) . . . . ? 
Au35 Au31 S17 C1Y 76.8(5) . . . . ? 
Au24 Au31 S17 C1Y -116.8(5) . . . . ? 
Au32 Au31 S17 C1Y -176.6(5) . . . . ? 
Au23 Au31 S17 C1Y -58.1(5) . . . . ? 
Au33 Au31 S17 C1Y -5.2(5) . . . . ? 
Au38 Au31 S17 C1Y 54.3(5) . . . . ? 
Au37 Au31 S17 C1Y 125.6(5) . . . . ? 
Au29 Au31 S17 C1Y -99.3(5) . . . . ? 
Au28 Au31 S17 Au29 28.4(2) . . . . ? 
Au35 Au31 S17 Au29 176.13(6) . . . . ? 
Au24 Au31 S17 Au29 -17.47(9) . . . . ? 
Au32 Au31 S17 Au29 -77.32(14) . . . . ? 
Au23 Au31 S17 Au29 41.26(8) . . . . ? 
Au33 Au31 S17 Au29 94.09(9) . . . . ? 
Au38 Au31 S17 Au29 153.61(8) . . . . ? 
Au37 Au31 S17 Au29 -135.05(7) . . . . ? 
S14 Au29 S17 C1Y -144.1(14) . . . . ? 
Au24 Au29 S17 C1Y 124.5(5) . . . . ? 
Au23 Au29 S17 C1Y 68.0(5) . . . . ? 
Au31 Au29 S17 C1Y 107.8(5) . . . . ? 
S14 Au29 S17 Au31 108.1(14) . . . . ? 
Au24 Au29 S17 Au31 16.72(9) . . . . ? 
Au23 Au29 S17 Au31 -39.81(8) . . . . ? 
C2R C1R S18 Au30 135.9(11) . . . . ? 
C2R C1R S18 Au34 31.1(13) . . . . ? 
S15 Au30 S18 C1R 90.4(8) . . . . ? 
Au25 Au30 S18 C1R -100.3(5) . . . . ? 
Au32 Au30 S18 C1R -152.7(5) . . . . ? 
Au24 Au30 S18 C1R -136.8(5) . . . . ? 
S15 Au30 S18 Au34 -158.8(6) . . . . ? 
Au25 Au30 S18 Au34 10.53(10) . . . . ? 
Au32 Au30 S18 Au34 -41.84(9) . . . . ? 
Au24 Au30 S18 Au34 -25.94(19) . . . . ? 
S20 Au34 S18 C1R -103.1(7) . . . . ? 
Au25 Au34 S18 C1R 105.6(5) . . . . ? 
Au26 Au34 S18 C1R 151.3(5) . . . . ? 
Au32 Au34 S18 C1R 157.6(5) . . . . ? 
S20 Au34 S18 Au30 140.4(4) . . . . ? 
Au25 Au34 S18 Au30 -10.97(10) . . . . ? 
Au26 Au34 S18 Au30 34.72(19) . . . . ? 
Au32 Au34 S18 Au30 41.00(9) . . . . ? 
C2S C1S S19 Au38 -52.7(15) . . . . ? 
C2S C1S S19 Au33 -141.0(14) . . . . ? 
S24 Au38 S19 C1S 114.6(7) . . . . ? 
Au35 Au38 S19 C1S -84.9(5) . . . . ? 
Au31 Au38 S19 C1S -140.0(5) . . . . ? 
Au33 Au38 S19 C1S -103.5(5) . . . . ? 
S24 Au38 S19 Au33 -141.8(5) . . . . ? 
Au35 Au38 S19 Au33 18.59(10) . . . . ? 
Au31 Au38 S19 Au33 -36.43(9) . . . . ? 
Au28 Au33 S19 C1S 111.3(5) . . . . ? 
Au18 Au33 S19 C1S -88.4(5) . . . . ? 
Au23 Au33 S19 C1S -171.7(5) . . . . ? 
Au27 Au33 S19 C1S 14.1(5) . . . . ? 
Au31 Au33 S19 C1S 128.4(5) . . . . ? 
Au35 Au33 S19 C1S 73.7(5) . . . . ? 
Au38 Au33 S19 C1S 91.6(5) . . . . ? 
Au28 Au33 S19 Au38 19.7(2) . . . . ? 
Au18 Au33 S19 Au38 179.97(6) . . . . ? 
Au23 Au33 S19 Au38 96.73(9) . . . . ? 
Au27 Au33 S19 Au38 -77.50(12) . . . . ? 
Au31 Au33 S19 Au38 36.76(9) . . . . ? 
Au35 Au33 S19 Au38 -17.85(10) . . . . ? 
C2T C1T S20 Au34 171.8(9) . . . . ? 
C2T C1T S20 Au26 -101.8(9) . . . . ? 
S18 Au34 S20 C1T -8.3(7) . . . . ? 
Au25 Au34 S20 C1T 143.2(5) . . . . ? 
Au26 Au34 S20 C1T 111.3(5) . . . . ? 
Au32 Au34 S20 C1T 89.8(5) . . . . ? 
S18 Au34 S20 Au26 -119.6(4) . . . . ? 
Au25 Au34 S20 Au26 31.84(9) . . . . ? 
Au32 Au34 S20 Au26 -21.50(9) . . . . ? 
Au28 Au26 S20 C1T -111.6(5) . . . . ? 
Au27 Au26 S20 C1T 109.4(5) . . . . ? 
Au35 Au26 S20 C1T 1.1(5) . . . . ? 
Au10 Au26 S20 C1T 179.0(5) . . . . ? 
Au32 Au26 S20 C1T -60.6(5) . . . . ? 
Au25 Au26 S20 C1T -118.4(5) . . . . ? 
Au36 Au26 S20 C1T 62.5(5) . . . . ? 
Au15 Au26 S20 C1T 133.0(5) . . . . ? 
Au34 Au26 S20 C1T -86.0(5) . . . . ? 
Au28 Au26 S20 Au34 -25.6(2) . . . . ? 
Au27 Au26 S20 Au34 -164.64(4) . . . . ? 
Au35 Au26 S20 Au34 87.04(13) . . . . ? 
Au10 Au26 S20 Au34 -95.07(9) . . . . ? 
Au32 Au26 S20 Au34 25.36(11) . . . . ? 
Au25 Au26 S20 Au34 -32.44(10) . . . . ? 
Au36 Au26 S20 Au34 148.50(8) . . . . ? 
Au15 Au26 S20 Au34 -140.99(10) . . . . ? 
C2U C1U S21 Au36 -5.3(13) . . . . ? 
C2U C1U S21 Au15 103.9(12) . . . . ? 
S22 Au36 S21 C1U 0(2) . . . . ? 
Au26 Au36 S21 C1U 163.4(5) . . . . ? 
Au27 Au36 S21 C1U 108.4(5) . . . . ? 
Au35 Au36 S21 C1U 156.4(5) . . . . ? 
S22 Au36 S21 Au15 -120.4(19) . . . . ? 
Au26 Au36 S21 Au15 43.24(10) . . . . ? 
Au27 Au36 S21 Au15 -11.73(11) . . . . ? 
Au35 Au36 S21 Au15 36.25(19) . . . . ? 
Au11 Au15 S21 C1U 25.8(6) . . . . ? 
Au10 Au15 S21 C1U -142.2(5) . . . . ? 
Au16 Au15 S21 C1U 133.4(5) . . . . ? 
Au13 Au15 S21 C1U 36.3(5) . . . . ? 
Au26 Au15 S21 C1U -157.3(5) . . . . ? 
Au14 Au15 S21 C1U -38.0(5) . . . . ? 
Au27 Au15 S21 C1U -103.9(5) . . . . ? 
Au11 Au15 S21 Au36 140.95(18) . . . . ? 
Au10 Au15 S21 Au36 -27.06(19) . . . . ? 
Au16 Au15 S21 Au36 -111.50(10) . . . . ? 
Au13 Au15 S21 Au36 151.44(10) . . . . ? 
Au26 Au15 S21 Au36 -42.20(9) . . . . ? 
Au14 Au15 S21 Au36 77.13(11) . . . . ? 
Au27 Au15 S21 Au36 11.20(11) . . . . ? 
C2V C1V S22 Au36 -39.3(12) . . . . ? 
C2V C1V S22 Au35 61.6(11) . . . . ? 
S21 Au36 S22 C1V -87(2) . . . . ? 
Au26 Au36 S22 C1V 109.3(5) . . . . ? 
Au27 Au36 S22 C1V 163.6(5) . . . . ? 
Au35 Au36 S22 C1V 114.5(5) . . . . ? 
S21 Au36 S22 Au35 158.3(18) . . . . ? 
Au26 Au36 S22 Au35 -5.19(11) . . . . ? 
Au27 Au36 S22 Au35 49.10(8) . . . . ? 
Au28 Au35 S22 C1V -165.5(4) . . . . ? 
Au31 Au35 S22 C1V 77.1(5) . . . . ? 
Au32 Au35 S22 C1V -56.8(5) . . . . ? 
Au26 Au35 S22 C1V -111.4(5) . . . . ? 
Au27 Au35 S22 C1V -166.9(5) . . . . ? 
Au38 Au35 S22 C1V 80.6(5) . . . . ? 
Au37 Au35 S22 C1V 10.8(5) . . . . ? 
Au33 Au35 S22 C1V 141.0(5) . . . . ? 
Au36 Au35 S22 C1V -116.8(5) . . . . ? 
Au28 Au35 S22 Au36 -48.75(18) . . . . ? 
Au31 Au35 S22 Au36 -166.14(6) . . . . ? 
Au32 Au35 S22 Au36 60.02(18) . . . . ? 
Au26 Au35 S22 Au36 5.40(11) . . . . ? 
Au27 Au35 S22 Au36 -50.16(9) . . . . ? 
Au38 Au35 S22 Au36 -162.65(10) . . . . ? 
Au37 Au35 S22 Au36 127.53(8) . . . . ? 
Au33 Au35 S22 Au36 -102.21(9) . . . . ? 
C2W C1W S23 Au32 163.4(9) . . . . ? 
C2W C1W S23 Au37 71.9(11) . . . . ? 
Au28 Au32 S23 C1W -125.9(5) . . . . ? 
Au25 Au32 S23 C1W 73.4(6) . . . . ? 
Au35 Au32 S23 C1W -83.4(5) . . . . ? 
Au26 Au32 S23 C1W -19.3(6) . . . . ? 
Au31 Au32 S23 C1W -144.0(5) . . . . ? 
Au24 Au32 S23 C1W 154.1(5) . . . . ? 
Au37 Au32 S23 C1W -110.0(5) . . . . ? 
Au30 Au32 S23 C1W 100.6(5) . . . . ? 
Au34 Au32 S23 C1W 36.1(5) . . . . ? 
Au28 Au32 S23 Au37 -15.8(3) . . . . ? 
Au25 Au32 S23 Au37 -176.57(4) . . . . ? 
Au35 Au32 S23 Au37 26.63(10) . . . . ? 
Au26 Au32 S23 Au37 90.73(10) . . . . ? 
Au31 Au32 S23 Au37 -33.98(9) . . . . ? 
Au24 Au32 S23 Au37 -95.90(8) . . . . ? 
Au30 Au32 S23 Au37 -149.33(8) . . . . ? 
Au34 Au32 S23 Au37 146.11(7) . . . . ? 
S24 Au37 S23 C1W -54.4(12) . . . . ? 
Au31 Au37 S23 C1W 146.7(5) . . . . ? 
Au35 Au37 S23 C1W 91.9(5) . . . . ? 
Au32 Au37 S23 C1W 115.6(5) . . . . ? 
S24 Au37 S23 Au32 -170.0(10) . . . . ? 
Au31 Au37 S23 Au32 31.05(9) . . . . ? 
Au35 Au37 S23 Au32 -23.68(9) . . . . ? 
C2X C1X S24 Au37 76.1(12) . . . . ? 
C2X C1X S24 Au38 -162.3(9) . . . . ? 
S23 Au37 S24 C1X -55.0(13) . . . . ? 
Au31 Au37 S24 C1X 104.1(6) . . . . ? 
Au35 Au37 S24 C1X 158.2(6) . . . . ? 
Au32 Au37 S24 C1X 136.2(6) . . . . ? 
S23 Au37 S24 Au38 175.4(10) . . . . ? 
Au31 Au37 S24 Au38 -25.53(11) . . . . ? 
Au35 Au37 S24 Au38 28.61(10) . . . . ? 
Au32 Au37 S24 Au38 6.6(2) . . . . ? 
S19 Au38 S24 C1X 1.3(9) . . . . ? 
Au35 Au38 S24 C1X -159.6(6) . . . . ? 
Au31 Au38 S24 C1X -104.6(6) . . . . ? 
Au33 Au38 S24 C1X -131.3(5) . . . . ? 
S19 Au38 S24 Au37 131.5(5) . . . . ? 
Au35 Au38 S24 Au37 -29.48(11) . . . . ? 
Au31 Au38 S24 Au37 25.57(11) . . . . ? 
Au33 Au38 S24 Au37 -1.2(2) . . . . ? 
 
_diffrn_measured_fraction_theta_max    0.975 
_diffrn_reflns_theta_full              27.00 
_diffrn_measured_fraction_theta_full   0.975 
_refine_diff_density_max    2.577 
_refine_diff_density_min   -3.790 
_refine_diff_density_rms    0.476 
